# Supplementary material for: A low-profile wideband compressed single-arm spiral antenna array for mid-band 5G beam steering applications
Source: Sci Rep. 2022 Aug 13;12:13790. doi: 10.1038/s41598-022-16423-9 (PMC9376093; doi:10.1038/s41598-022-16423-9)
Supplement: Supplementary file 1 — Supplementary Information. [file 41598_2022_16423_MOESM1_ESM.zip]

Archive with 28 entries (24 files):
- Data/Array S-Parameters - Measured/
- Data/Array S-Parameters - Measured/S1,1.csv
- Data/Array S-Parameters - Measured/s10,10.csv
- Data/Array S-Parameters - Measured/S10,6.csv
- Data/Array S-Parameters - Measured/S11,11.csv
- Data/Array S-Parameters - Measured/S11,6.csv
- Data/Array S-Parameters - Measured/S12,11.csv
- Data/Array S-Parameters - Measured/S15,15.csv
- Data/Array S-Parameters - Measured/S16,16.csv
- Data/Array S-Parameters - Measured/S2,1.csv
- Data/Array S-Parameters - Measured/S3,3.csv
- Data/Array S-Parameters - Measured/S6,6.csv
- Data/Array S-Parameters - Measured/S7,6.csv
- Data/Array S-Parameters - Measured/S7,7.csv
- Data/Element Farfield Results - Measured/
- Data/Element Farfield Results - Measured/3-3GHz.txt
- Data/Element Farfield Results - Measured/4GHz.txt
- Data/Element Farfield Results - Measured/5Ghz.txt
- Data/Element S-Parameter/
- Data/Element S-Parameter/Element S11 Measured.txt
- Data/Element S-Parameter/Element S11 Simulated.txt
- Data/Power Divider S-Parameters - Measured/
- Data/Power Divider S-Parameters - Measured/POWER DIVIDER S1,1.csv
- Data/Power Divider S-Parameters - Measured/POWER DIVIDER S1,1-Sec.csv
- Data/Power Divider S-Parameters - Measured/POWER DIVIDER S2,1.csv
- Data/Power Divider S-Parameters - Measured/POWER DIVIDER S3,1.csv
- Data/Power Divider S-Parameters - Measured/POWER DIVIDER S4,1.csv
- Data/Power Divider S-Parameters - Measured/POWER DIVIDER S5,1.csv
