# Supplementary material for: A low-profile wideband compressed single-arm spiral antenna array for mid-band 5G beam steering applications
Source: Sci Rep. 2022 Aug 13;12:13790. doi: 10.1038/s41598-022-16423-9 (PMC9376093; doi:10.1038/s41598-022-16423-9)
Supplement: Supplementary file 1 — Supplementary Information. [file 41598_2022_16423_MOESM1_ESM.zip › Data/Array S-Parameters - Measured/S1,1.csv]

# Version 1.00
#
freq[Hz]	Trc1_S11[dB]	Trc2_S11[dB]
2.000000000000000E+009	-2.547389937817402E+000	-2.547389937817402E+000
2.020000000000000E+009	-2.223951775951597E+000	-2.223951775951597E+000
2.040000000000000E+009	-1.826558926417461E+000	-1.826558926417461E+000
2.060000000000000E+009	-1.444223492772888E+000	-1.444223492772888E+000
2.080000000000000E+009	-1.150830174286476E+000	-1.150830174286476E+000
2.100000000000000E+009	-9.313338798457268E-001	-9.313338798457268E-001
2.120000000000000E+009	-7.517116499151267E-001	-7.517116499151267E-001
2.140000000000000E+009	-6.337220243360753E-001	-6.337220243360753E-001
2.160000000000000E+009	-5.868431428329723E-001	-5.868431428329723E-001
2.180000000000000E+009	-5.367035175944859E-001	-5.367035175944859E-001
2.200000000000000E+009	-4.981268009939625E-001	-4.981268009939625E-001
2.220000000000000E+009	-4.740375185967407E-001	-4.740375185967407E-001
2.240000000000000E+009	-4.461959223162660E-001	-4.461959223162660E-001
2.260000000000000E+009	-4.364389416268508E-001	-4.364389416268508E-001
2.280000000000000E+009	-4.455228170742304E-001	-4.455228170742304E-001
2.300000000000000E+009	-4.403624341226858E-001	-4.403624341226858E-001
2.320000000000000E+009	-4.477435363104745E-001	-4.477435363104745E-001
2.340000000000000E+009	-4.877502251507323E-001	-4.877502251507323E-001
2.360000000000000E+009	-5.394712336318062E-001	-5.394712336318062E-001
2.380000000000000E+009	-5.987960231955668E-001	-5.987960231955668E-001
2.400000000000000E+009	-6.551503294004298E-001	-6.551503294004298E-001
2.420000000000000E+009	-7.241896636233101E-001	-7.241896636233101E-001
2.440000000000000E+009	-8.137382125133235E-001	-8.137382125133235E-001
2.460000000000000E+009	-9.560070686166031E-001	-9.560070686166031E-001
2.480000000000000E+009	-1.078568538882462E+000	-1.078568538882462E+000
2.500000000000000E+009	-1.242768913349555E+000	-1.242768913349555E+000
2.520000000000000E+009	-1.406514905576753E+000	-1.406514905576753E+000
2.540000000000000E+009	-1.637063835521176E+000	-1.637063835521176E+000
2.560000000000000E+009	-2.000932575713466E+000	-2.000932575713466E+000
2.580000000000000E+009	-2.329866380239213E+000	-2.329866380239213E+000
2.600000000000000E+009	-2.828793377852327E+000	-2.828793377852327E+000
2.620000000000000E+009	-3.421466817415781E+000	-3.421466817415781E+000
2.640000000000000E+009	-4.128150627470997E+000	-4.128150627470997E+000
2.660000000000000E+009	-5.103305579636362E+000	-5.103305579636362E+000
2.680000000000000E+009	-6.013998819414715E+000	-6.013998819414715E+000
2.700000000000000E+009	-6.888390363237154E+000	-6.888390363237154E+000
2.720000000000000E+009	-7.844549059244046E+000	-7.844549059244046E+000
2.740000000000000E+009	-8.223230825742913E+000	-8.223230825742913E+000
2.760000000000000E+009	-8.012826983725930E+000	-8.012826983725930E+000
2.780000000000000E+009	-7.385967165954841E+000	-7.385967165954841E+000
2.800000000000000E+009	-6.336524355749918E+000	-6.336524355749918E+000
2.820000000000000E+009	-5.398377480507949E+000	-5.398377480507949E+000
2.840000000000000E+009	-4.786989145637220E+000	-4.786989145637220E+000
2.860000000000000E+009	-4.129935014715293E+000	-4.129935014715293E+000
2.880000000000000E+009	-3.886221862341874E+000	-3.886221862341874E+000
2.900000000000000E+009	-3.586314671301780E+000	-3.586314671301780E+000
2.920000000000000E+009	-3.384273311412569E+000	-3.384273311412569E+000
2.940000000000000E+009	-3.311725171205469E+000	-3.311725171205469E+000
2.960000000000000E+009	-3.288144304315697E+000	-3.288144304315697E+000
2.980000000000000E+009	-3.271754859244787E+000	-3.271754859244787E+000
3.000000000000000E+009	-3.487769383550192E+000	-3.487769383550192E+000
3.020000000000000E+009	-3.675075403756530E+000	-3.675075403756530E+000
3.040000000000000E+009	-3.948584904723651E+000	-3.948584904723651E+000
3.060000000000000E+009	-4.367871167927577E+000	-4.367871167927577E+000
3.080000000000000E+009	-4.693482763446570E+000	-4.693482763446570E+000
3.100000000000000E+009	-5.331913401843072E+000	-5.331913401843072E+000
3.120000000000000E+009	-5.838166409232250E+000	-5.838166409232250E+000
3.140000000000000E+009	-6.550672338953739E+000	-6.550672338953739E+000
3.160000000000000E+009	-7.484711393493288E+000	-7.484711393493288E+000
3.180000000000000E+009	-8.768969266682138E+000	-8.768969266682138E+000
3.200000000000000E+009	-1.035779501435659E+001	-1.035779501435659E+001
3.220000000000000E+009	-1.202275522862124E+001	-1.202275522862124E+001
3.240000000000000E+009	-1.374559292174027E+001	-1.374559292174027E+001
3.260000000000000E+009	-1.615339051530622E+001	-1.615339051530622E+001
3.280000000000000E+009	-1.970292605546126E+001	-1.970292605546126E+001
3.300000000000000E+009	-2.498699871423626E+001	-2.498699871423626E+001
3.320000000000000E+009	-2.071704320582590E+001	-2.071704320582590E+001
3.340000000000000E+009	-1.638895084673703E+001	-1.638895084673703E+001
3.360000000000000E+009	-1.377001286954578E+001	-1.377001286954578E+001
3.380000000000000E+009	-1.195771231359603E+001	-1.195771231359603E+001
3.400000000000000E+009	-1.096878132781816E+001	-1.096878132781816E+001
3.420000000000000E+009	-1.025858041159182E+001	-1.025858041159182E+001
3.440000000000000E+009	-1.023150449150203E+001	-1.023150449150203E+001
3.460000000000000E+009	-1.033010109765283E+001	-1.033010109765283E+001
3.480000000000000E+009	-1.077200955594762E+001	-1.077200955594762E+001
3.500000000000000E+009	-1.119522562254686E+001	-1.119522562254686E+001
3.520000000000000E+009	-1.205176617415524E+001	-1.205176617415524E+001
3.540000000000000E+009	-1.301746436028092E+001	-1.301746436028092E+001
3.560000000000000E+009	-1.416960490680325E+001	-1.416960490680325E+001
3.580000000000000E+009	-1.610804189723319E+001	-1.610804189723319E+001
3.600000000000000E+009	-1.753471471448341E+001	-1.753471471448341E+001
3.620000000000000E+009	-2.115630422207487E+001	-2.115630422207487E+001
3.640000000000000E+009	-2.352221751240688E+001	-2.352221751240688E+001
3.660000000000000E+009	-3.166110517571258E+001	-3.166110517571258E+001
3.680000000000000E+009	-2.967830624835116E+001	-2.967830624835116E+001
3.700000000000000E+009	-2.519241663684484E+001	-2.519241663684484E+001
3.720000000000000E+009	-2.038153582821172E+001	-2.038153582821172E+001
3.740000000000000E+009	-1.842149745109038E+001	-1.842149745109038E+001
3.760000000000000E+009	-1.614572947180701E+001	-1.614572947180701E+001
3.780000000000000E+009	-1.521020316071378E+001	-1.521020316071378E+001
3.800000000000000E+009	-1.451577857135472E+001	-1.451577857135472E+001
3.820000000000000E+009	-1.432333672070055E+001	-1.432333672070055E+001
3.840000000000000E+009	-1.363640537314105E+001	-1.363640537314105E+001
3.860000000000000E+009	-1.354215338644858E+001	-1.354215338644858E+001
3.880000000000000E+009	-1.357089894687125E+001	-1.357089894687125E+001
3.900000000000000E+009	-1.349867766162305E+001	-1.349867766162305E+001
3.920000000000000E+009	-1.401300416040620E+001	-1.401300416040620E+001
3.940000000000000E+009	-1.413203638045684E+001	-1.413203638045684E+001
3.960000000000000E+009	-1.510891693866264E+001	-1.510891693866264E+001
3.980000000000000E+009	-1.514834058101795E+001	-1.514834058101795E+001
4.000000000000000E+009	-1.630339270399229E+001	-1.630339270399229E+001
4.020000000000000E+009	-1.761333204413822E+001	-1.761333204413822E+001
4.040000000000000E+009	-1.802378032860981E+001	-1.802378032860981E+001
4.060000000000000E+009	-2.009200996024144E+001	-2.009200996024144E+001
4.080000000000000E+009	-2.155152374285759E+001	-2.155152374285759E+001
4.100000000000000E+009	-2.401099428927478E+001	-2.401099428927478E+001
4.120000000000000E+009	-2.599540364397816E+001	-2.599540364397816E+001
4.140000000000000E+009	-2.409249410609270E+001	-2.409249410609270E+001
4.160000000000000E+009	-2.386930283391139E+001	-2.386930283391139E+001
4.180000000000000E+009	-2.248108870906428E+001	-2.248108870906428E+001
4.200000000000000E+009	-1.962301263508098E+001	-1.962301263508098E+001
4.220000000000000E+009	-1.936317488277895E+001	-1.936317488277895E+001
4.240000000000000E+009	-1.750401554375658E+001	-1.750401554375658E+001
4.260000000000000E+009	-1.652051000175313E+001	-1.652051000175313E+001
4.280000000000000E+009	-1.557836659085913E+001	-1.557836659085913E+001
4.300000000000000E+009	-1.398234691488045E+001	-1.398234691488045E+001
4.320000000000000E+009	-1.347188119164560E+001	-1.347188119164560E+001
4.340000000000000E+009	-1.254602038601746E+001	-1.254602038601746E+001
4.360000000000000E+009	-1.214068978969279E+001	-1.214068978969279E+001
4.380000000000000E+009	-1.139765600279087E+001	-1.139765600279087E+001
4.400000000000000E+009	-1.077795027136765E+001	-1.077795027136765E+001
4.420000000000000E+009	-1.026645478837539E+001	-1.026645478837539E+001
4.440000000000000E+009	-9.885061998120728E+000	-9.885061998120728E+000
4.460000000000000E+009	-9.620831030438403E+000	-9.620831030438403E+000
4.480000000000000E+009	-9.311454165816116E+000	-9.311454165816116E+000
4.500000000000000E+009	-8.993002907441262E+000	-8.993002907441262E+000
4.520000000000000E+009	-9.074529750400020E+000	-9.074529750400020E+000
4.540000000000000E+009	-8.806417452983187E+000	-8.806417452983187E+000
4.560000000000000E+009	-8.909230237382984E+000	-8.909230237382984E+000
4.580000000000000E+009	-8.653680144067181E+000	-8.653680144067181E+000
4.600000000000000E+009	-8.669844189914125E+000	-8.669844189914125E+000
4.620000000000000E+009	-8.729472296610300E+000	-8.729472296610300E+000
4.640000000000000E+009	-8.787771612258226E+000	-8.787771612258226E+000
4.660000000000000E+009	-8.991066808287167E+000	-8.991066808287167E+000
4.680000000000000E+009	-9.124728469669439E+000	-9.124728469669439E+000
4.700000000000000E+009	-9.558500195645795E+000	-9.558500195645795E+000
4.720000000000000E+009	-9.753494168847180E+000	-9.753494168847180E+000
4.740000000000000E+009	-9.980767115463612E+000	-9.980767115463612E+000
4.760000000000000E+009	-1.055671113080899E+001	-1.055671113080899E+001
4.780000000000000E+009	-1.093330498800637E+001	-1.093330498800637E+001
4.800000000000000E+009	-1.137035372840982E+001	-1.137035372840982E+001
4.820000000000000E+009	-1.180163378755776E+001	-1.180163378755776E+001
4.840000000000000E+009	-1.236107273618932E+001	-1.236107273618932E+001
4.860000000000000E+009	-1.299878872844354E+001	-1.299878872844354E+001
4.880000000000000E+009	-1.339070604065532E+001	-1.339070604065532E+001
4.900000000000000E+009	-1.427885290409395E+001	-1.427885290409395E+001
4.920000000000000E+009	-1.492264979432997E+001	-1.492264979432997E+001
4.940000000000000E+009	-1.614806558059730E+001	-1.614806558059730E+001
4.960000000000000E+009	-1.652231156064078E+001	-1.652231156064078E+001
4.980000000000000E+009	-1.714148021774710E+001	-1.714148021774710E+001
5.000000000000000E+009	-1.771697727425872E+001	-1.771697727425872E+001
5.020000000000000E+009	-1.760234158203775E+001	-1.760234158203775E+001
5.040000000000000E+009	-1.728005679866162E+001	-1.728005679866162E+001
5.060000000000000E+009	-1.740832707719611E+001	-1.740832707719611E+001
5.080000000000000E+009	-1.679139709414538E+001	-1.679139709414538E+001
5.100000000000000E+009	-1.612407165594902E+001	-1.612407165594902E+001
5.120000000000000E+009	-1.514307572583659E+001	-1.514307572583659E+001
5.140000000000000E+009	-1.443784577401481E+001	-1.443784577401481E+001
5.160000000000000E+009	-1.392539665384692E+001	-1.392539665384692E+001
5.180000000000000E+009	-1.331423302918839E+001	-1.331423302918839E+001
5.200000000000000E+009	-1.279121526613081E+001	-1.279121526613081E+001
5.220000000000000E+009	-1.227581717727781E+001	-1.227581717727781E+001
5.240000000000000E+009	-1.187199348526142E+001	-1.187199348526142E+001
5.260000000000000E+009	-1.099577637589341E+001	-1.099577637589341E+001
5.280000000000000E+009	-1.082036910670668E+001	-1.082036910670668E+001
5.300000000000000E+009	-1.037108041644505E+001	-1.037108041644505E+001
5.320000000000000E+009	-1.015671553832359E+001	-1.015671553832359E+001
5.340000000000000E+009	-1.001531809483032E+001	-1.001531809483032E+001
5.360000000000000E+009	-9.805212375940506E+000	-9.805212375940506E+000
5.380000000000000E+009	-9.911091947314231E+000	-9.911091947314231E+000
5.400000000000000E+009	-9.942672855721762E+000	-9.942672855721762E+000
5.420000000000000E+009	-9.891782135392244E+000	-9.891782135392244E+000
5.440000000000000E+009	-1.015921373720544E+001	-1.015921373720544E+001
5.460000000000000E+009	-1.026915992717688E+001	-1.026915992717688E+001
5.480000000000000E+009	-1.083347771651239E+001	-1.083347771651239E+001
5.500000000000000E+009	-1.103642590342828E+001	-1.103642590342828E+001
5.520000000000000E+009	-1.173413621247171E+001	-1.173413621247171E+001
5.540000000000000E+009	-1.228169950017983E+001	-1.228169950017983E+001
5.560000000000000E+009	-1.310500157692405E+001	-1.310500157692405E+001
5.580000000000000E+009	-1.344471231074627E+001	-1.344471231074627E+001
5.600000000000000E+009	-1.463393580492671E+001	-1.463393580492671E+001
5.620000000000000E+009	-1.532340758393020E+001	-1.532340758393020E+001
5.640000000000000E+009	-1.624315591657775E+001	-1.624315591657775E+001
5.660000000000000E+009	-1.682399790389424E+001	-1.682399790389424E+001
5.680000000000000E+009	-1.705572629718100E+001	-1.705572629718100E+001
5.700000000000000E+009	-1.771145992207955E+001	-1.771145992207955E+001
5.720000000000000E+009	-1.803471757371854E+001	-1.803471757371854E+001
5.740000000000000E+009	-1.812154374876609E+001	-1.812154374876609E+001
5.760000000000000E+009	-1.806857372644255E+001	-1.806857372644255E+001
5.780000000000000E+009	-1.790878058262321E+001	-1.790878058262321E+001
5.800000000000000E+009	-1.662901777946719E+001	-1.662901777946719E+001
5.820000000000000E+009	-1.631991593136468E+001	-1.631991593136468E+001
5.840000000000000E+009	-1.560300092757403E+001	-1.560300092757403E+001
5.860000000000000E+009	-1.487079154123356E+001	-1.487079154123356E+001
5.880000000000000E+009	-1.465547308333252E+001	-1.465547308333252E+001
5.900000000000000E+009	-1.399025955808814E+001	-1.399025955808814E+001
5.920000000000000E+009	-1.352077564672402E+001	-1.352077564672402E+001
5.940000000000000E+009	-1.333925831616648E+001	-1.333925831616648E+001
5.960000000000000E+009	-1.296062903396541E+001	-1.296062903396541E+001
5.980000000000000E+009	-1.286016547194403E+001	-1.286016547194403E+001
6.000000000000000E+009	-1.267339538326496E+001	-1.267339538326496E+001
