# Supplementary material for: A low-profile wideband compressed single-arm spiral antenna array for mid-band 5G beam steering applications
Source: Sci Rep. 2022 Aug 13;12:13790. doi: 10.1038/s41598-022-16423-9 (PMC9376093; doi:10.1038/s41598-022-16423-9)
Supplement: Supplementary file 1 — Supplementary Information. [file 41598_2022_16423_MOESM1_ESM.zip › Data/Array S-Parameters - Measured/s10,10.csv]

# Version 1.00
#
freq[Hz]	Trc1_S11[dB]	Trc2_S11[dB]
2.000000000000000E+009	-2.558608771350396E+000	-2.558608771350396E+000
2.020000000000000E+009	-2.185239314522596E+000	-2.185239314522596E+000
2.040000000000000E+009	-1.763808246031415E+000	-1.763808246031415E+000
2.060000000000000E+009	-1.434138410035352E+000	-1.434138410035352E+000
2.080000000000000E+009	-1.036506662816836E+000	-1.036506662816836E+000
2.100000000000000E+009	-8.306930142428620E-001	-8.306930142428620E-001
2.120000000000000E+009	-6.730577589839389E-001	-6.730577589839389E-001
2.140000000000000E+009	-5.785924392298528E-001	-5.785924392298528E-001
2.160000000000000E+009	-5.385069051535998E-001	-5.385069051535998E-001
2.180000000000000E+009	-5.033668079334127E-001	-5.033668079334127E-001
2.200000000000000E+009	-4.747614850140723E-001	-4.747614850140723E-001
2.220000000000000E+009	-4.591324895796723E-001	-4.591324895796723E-001
2.240000000000000E+009	-4.431851255326204E-001	-4.431851255326204E-001
2.260000000000000E+009	-4.494361685183481E-001	-4.494361685183481E-001
2.280000000000000E+009	-4.628114272842405E-001	-4.628114272842405E-001
2.300000000000000E+009	-4.798993332082530E-001	-4.798993332082530E-001
2.320000000000000E+009	-5.054211062911375E-001	-5.054211062911375E-001
2.340000000000000E+009	-5.569526690961211E-001	-5.569526690961211E-001
2.360000000000000E+009	-6.264824022256870E-001	-6.264824022256870E-001
2.380000000000000E+009	-7.010429338210457E-001	-7.010429338210457E-001
2.400000000000000E+009	-7.771719274486900E-001	-7.757747382468132E-001
2.420000000000000E+009	-8.361013768452682E-001	-8.376303276957069E-001
2.440000000000000E+009	-9.498976699190410E-001	-9.498976699190410E-001
2.460000000000000E+009	-1.100152190824855E+000	-1.100152190824855E+000
2.480000000000000E+009	-1.276485537542925E+000	-1.276485537542925E+000
2.500000000000000E+009	-1.500772174812573E+000	-1.500772174812573E+000
2.520000000000000E+009	-1.751301287471453E+000	-1.751301287471453E+000
2.540000000000000E+009	-2.002815316966104E+000	-2.002815316966104E+000
2.560000000000000E+009	-2.343763580973502E+000	-2.343763580973502E+000
2.580000000000000E+009	-2.768606678126662E+000	-2.768606678126662E+000
2.600000000000000E+009	-3.268072354516232E+000	-3.268072354516232E+000
2.620000000000000E+009	-3.798127623378850E+000	-3.798127623378850E+000
2.640000000000000E+009	-4.431858318089224E+000	-4.431858318089224E+000
2.660000000000000E+009	-5.253623257297036E+000	-5.253623257297036E+000
2.680000000000000E+009	-6.141551494412973E+000	-6.141551494412973E+000
2.700000000000000E+009	-7.105891536241203E+000	-7.105891536241203E+000
2.720000000000000E+009	-7.871833485573346E+000	-7.871833485573346E+000
2.740000000000000E+009	-8.050959941880436E+000	-8.050959941880436E+000
2.760000000000000E+009	-8.072594396340579E+000	-8.072594396340579E+000
2.780000000000000E+009	-6.187855518198917E+000	-6.187855518198917E+000
2.800000000000000E+009	-4.550447788575214E+000	-4.550447788575214E+000
2.820000000000000E+009	-3.912881955540206E+000	-3.912881955540206E+000
2.840000000000000E+009	-3.583563229100814E+000	-3.583563229100814E+000
2.860000000000000E+009	-3.241904559041992E+000	-3.241904559041992E+000
2.880000000000000E+009	-3.001630399631162E+000	-3.001630399631162E+000
2.900000000000000E+009	-2.879917744619899E+000	-2.879917744619899E+000
2.920000000000000E+009	-2.753183606714807E+000	-2.753183606714807E+000
2.940000000000000E+009	-2.794012098491098E+000	-2.794012098491098E+000
2.960000000000000E+009	-2.776394890818124E+000	-2.776394890818124E+000
2.980000000000000E+009	-2.872708810302278E+000	-2.872708810302278E+000
3.000000000000000E+009	-2.940751869429012E+000	-2.940751869429012E+000
3.020000000000000E+009	-3.081112332280072E+000	-3.081112332280072E+000
3.040000000000000E+009	-3.252965509240738E+000	-3.252965509240738E+000
3.060000000000000E+009	-3.522979754599157E+000	-3.522979754599157E+000
3.080000000000000E+009	-3.857859552213479E+000	-3.857859552213479E+000
3.100000000000000E+009	-4.211505814686712E+000	-4.211505814686712E+000
3.120000000000000E+009	-4.649799227907721E+000	-4.649799227907721E+000
3.140000000000000E+009	-5.271163528123003E+000	-5.271163528123003E+000
3.160000000000000E+009	-5.908864342456933E+000	-5.908864342456933E+000
3.180000000000000E+009	-6.606883335203256E+000	-6.606883335203256E+000
3.200000000000000E+009	-7.376590167760948E+000	-7.376590167760948E+000
3.220000000000000E+009	-8.436447339413634E+000	-8.436447339413634E+000
3.240000000000000E+009	-9.343083070508584E+000	-9.343083070508584E+000
3.260000000000000E+009	-1.066307802141645E+001	-1.066307802141645E+001
3.280000000000000E+009	-1.239553592934743E+001	-1.239553592934743E+001
3.300000000000000E+009	-1.505802848184025E+001	-1.505802848184025E+001
3.320000000000000E+009	-1.935136371854880E+001	-1.935136371854880E+001
3.340000000000000E+009	-2.396197311472193E+001	-2.396197311472193E+001
3.360000000000000E+009	-2.028250636023830E+001	-2.028250636023830E+001
3.380000000000000E+009	-1.546271678047564E+001	-1.546271678047564E+001
3.400000000000000E+009	-1.223933873657781E+001	-1.223933873657781E+001
3.420000000000000E+009	-1.045156211818779E+001	-1.045156211818779E+001
3.440000000000000E+009	-9.611749681064943E+000	-9.611749681064943E+000
3.460000000000000E+009	-9.065355143937483E+000	-9.065355143937483E+000
3.480000000000000E+009	-9.269073217688726E+000	-9.269073217688726E+000
3.500000000000000E+009	-9.635143381266058E+000	-9.635143381266058E+000
3.520000000000000E+009	-1.013394347760744E+001	-1.013394347760744E+001
3.540000000000000E+009	-1.100053511655394E+001	-1.100053511655394E+001
3.560000000000000E+009	-1.195967103792138E+001	-1.195967103792138E+001
3.580000000000000E+009	-1.326678015558381E+001	-1.326678015558381E+001
3.600000000000000E+009	-1.440191764846922E+001	-1.440191764846922E+001
3.620000000000000E+009	-1.595459376646455E+001	-1.595459376646455E+001
3.640000000000000E+009	-1.777528319612387E+001	-1.777528319612387E+001
3.660000000000000E+009	-1.922716630628025E+001	-1.922716630628025E+001
3.680000000000000E+009	-2.161371941697539E+001	-2.161371941697539E+001
3.700000000000000E+009	-2.327546452286417E+001	-2.327546452286417E+001
3.720000000000000E+009	-2.142312280321493E+001	-2.142312280321493E+001
3.740000000000000E+009	-1.887875032173984E+001	-1.887875032173984E+001
3.760000000000000E+009	-1.679291183588203E+001	-1.679291183588203E+001
3.780000000000000E+009	-1.526711232775301E+001	-1.526711232775301E+001
3.800000000000000E+009	-1.373350582936201E+001	-1.373350582936201E+001
3.820000000000000E+009	-1.281308636582791E+001	-1.281308636582791E+001
3.840000000000000E+009	-1.175604729021858E+001	-1.175604729021858E+001
3.860000000000000E+009	-1.098167848197963E+001	-1.098167848197963E+001
3.880000000000000E+009	-1.062771683818754E+001	-1.062771683818754E+001
3.900000000000000E+009	-1.047412120750207E+001	-1.047412120750207E+001
3.920000000000000E+009	-1.058922018271670E+001	-1.058922018271670E+001
3.940000000000000E+009	-1.067719579468379E+001	-1.067719579468379E+001
3.960000000000000E+009	-1.104931933901296E+001	-1.104931933901296E+001
3.980000000000000E+009	-1.145709347016798E+001	-1.145709347016798E+001
4.000000000000000E+009	-1.212240799254833E+001	-1.212240799254833E+001
4.020000000000000E+009	-1.281091583217235E+001	-1.281091583217235E+001
4.040000000000000E+009	-1.357570077615991E+001	-1.357570077615991E+001
4.060000000000000E+009	-1.418758736803734E+001	-1.418758736803734E+001
4.080000000000000E+009	-1.544629139951953E+001	-1.544629139951953E+001
4.100000000000000E+009	-1.605225498111205E+001	-1.605225498111205E+001
4.120000000000000E+009	-1.637734981878089E+001	-1.637734981878089E+001
4.140000000000000E+009	-1.581448152281205E+001	-1.581448152281205E+001
4.160000000000000E+009	-1.531503767503855E+001	-1.531503767503855E+001
4.180000000000000E+009	-1.437222882308066E+001	-1.437222882308066E+001
4.200000000000000E+009	-1.349209362645095E+001	-1.349209362645095E+001
4.220000000000000E+009	-1.253700545410461E+001	-1.253700545410461E+001
4.240000000000000E+009	-1.169103911429964E+001	-1.169103911429964E+001
4.260000000000000E+009	-1.110479402701999E+001	-1.110479402701999E+001
4.280000000000000E+009	-1.040303172892010E+001	-1.040303172892010E+001
4.300000000000000E+009	-9.794898167389482E+000	-9.794898167389482E+000
4.320000000000000E+009	-9.446243930346750E+000	-9.446243930346750E+000
4.340000000000000E+009	-8.987800443861191E+000	-8.987800443861191E+000
4.360000000000000E+009	-8.674627127909689E+000	-8.674627127909689E+000
4.380000000000000E+009	-8.277838549264301E+000	-8.277838549264301E+000
4.400000000000000E+009	-7.937383285948489E+000	-7.937383285948489E+000
4.420000000000000E+009	-7.726147370899414E+000	-7.726147370899414E+000
4.440000000000000E+009	-7.647504651197787E+000	-7.647504651197787E+000
4.460000000000000E+009	-7.395063341360482E+000	-7.395063341360482E+000
4.480000000000000E+009	-7.500526966337252E+000	-7.500526966337252E+000
4.500000000000000E+009	-7.278105628097618E+000	-7.278105628097618E+000
4.520000000000000E+009	-7.376657614993893E+000	-7.376657614993893E+000
4.540000000000000E+009	-7.553123136711553E+000	-7.553123136711553E+000
4.560000000000000E+009	-7.605284443941272E+000	-7.605284443941272E+000
4.580000000000000E+009	-7.786888267203148E+000	-7.786888267203148E+000
4.600000000000000E+009	-7.901032892646284E+000	-7.901032892646284E+000
4.620000000000000E+009	-8.180483014015897E+000	-8.180483014015897E+000
4.640000000000000E+009	-8.466585694693064E+000	-8.466585694693064E+000
4.660000000000000E+009	-8.598627891705515E+000	-8.598627891705515E+000
4.680000000000000E+009	-8.872577671471937E+000	-8.872577671471937E+000
4.700000000000000E+009	-9.108791109337728E+000	-9.108791109337728E+000
4.720000000000000E+009	-9.436861211534076E+000	-9.436861211534076E+000
4.740000000000000E+009	-9.841526433106214E+000	-9.841526433106214E+000
4.760000000000000E+009	-1.049299503577270E+001	-1.049299503577270E+001
4.780000000000000E+009	-1.083922819606067E+001	-1.083922819606067E+001
4.800000000000000E+009	-1.170797950016230E+001	-1.170797950016230E+001
4.820000000000000E+009	-1.275818404674633E+001	-1.275818404674633E+001
4.840000000000000E+009	-1.390797323750251E+001	-1.390797323750251E+001
4.860000000000000E+009	-1.508369622434208E+001	-1.508369622434208E+001
4.880000000000000E+009	-1.633123610998259E+001	-1.633123610998259E+001
4.900000000000000E+009	-1.744457613440262E+001	-1.744457613440262E+001
4.920000000000000E+009	-1.895919783874088E+001	-1.895919783874088E+001
4.940000000000000E+009	-1.961223157679652E+001	-1.961223157679652E+001
4.960000000000000E+009	-2.040841929205162E+001	-2.040841929205162E+001
4.980000000000000E+009	-2.101449441290211E+001	-2.101449441290211E+001
5.000000000000000E+009	-2.153574879176890E+001	-2.153574879176890E+001
5.020000000000000E+009	-2.127645825629791E+001	-2.127645825629791E+001
5.040000000000000E+009	-2.061904553905847E+001	-2.061904553905847E+001
5.060000000000000E+009	-1.983555120058971E+001	-1.983555120058971E+001
5.080000000000000E+009	-1.851700428966515E+001	-1.851700428966515E+001
5.100000000000000E+009	-1.738861589061766E+001	-1.738861589061766E+001
5.120000000000000E+009	-1.578930897268280E+001	-1.578930897268280E+001
5.140000000000000E+009	-1.468750320027960E+001	-1.468750320027960E+001
5.160000000000000E+009	-1.406234197469511E+001	-1.406234197469511E+001
5.180000000000000E+009	-1.364984706828527E+001	-1.364984706828527E+001
5.200000000000000E+009	-1.305681551969869E+001	-1.305681551969869E+001
5.220000000000000E+009	-1.281315530044758E+001	-1.281315530044758E+001
5.240000000000000E+009	-1.250244739024604E+001	-1.250244739024604E+001
5.260000000000000E+009	-1.222604019794511E+001	-1.222604019794511E+001
5.280000000000000E+009	-1.218418355391154E+001	-1.218418355391154E+001
5.300000000000000E+009	-1.191097999286015E+001	-1.191097999286015E+001
5.320000000000000E+009	-1.140935613474804E+001	-1.140935613474804E+001
5.340000000000000E+009	-1.117535580596238E+001	-1.117535580596238E+001
5.360000000000000E+009	-1.094525171996551E+001	-1.094525171996551E+001
5.380000000000000E+009	-1.100888501598572E+001	-1.100888501598572E+001
5.400000000000000E+009	-1.134038170365011E+001	-1.134038170365011E+001
5.420000000000000E+009	-1.138542049964192E+001	-1.138542049964192E+001
5.440000000000000E+009	-1.191064702068878E+001	-1.191064702068878E+001
5.460000000000000E+009	-1.194114953324624E+001	-1.194114953324624E+001
5.480000000000000E+009	-1.210844155314806E+001	-1.210844155314806E+001
5.500000000000000E+009	-1.224945100497311E+001	-1.224945100497311E+001
5.520000000000000E+009	-1.216833054857777E+001	-1.216833054857777E+001
5.540000000000000E+009	-1.235267583414609E+001	-1.235267583414609E+001
5.560000000000000E+009	-1.270599719309396E+001	-1.270599719309396E+001
5.580000000000000E+009	-1.318380744402263E+001	-1.318380744402263E+001
5.600000000000000E+009	-1.408209126804473E+001	-1.408209126804473E+001
5.620000000000000E+009	-1.441518181991436E+001	-1.441518181991436E+001
5.640000000000000E+009	-1.479437690301679E+001	-1.479437690301679E+001
5.660000000000000E+009	-1.490117320561735E+001	-1.490117320561735E+001
5.680000000000000E+009	-1.448240243832418E+001	-1.448240243832418E+001
5.700000000000000E+009	-1.372408145420347E+001	-1.372408145420347E+001
5.720000000000000E+009	-1.305507480225561E+001	-1.305507480225561E+001
5.740000000000000E+009	-1.236258079855513E+001	-1.236258079855513E+001
5.760000000000000E+009	-1.210177983541242E+001	-1.210177983541242E+001
5.780000000000000E+009	-1.178675104800584E+001	-1.178675104800584E+001
5.800000000000000E+009	-1.166508996469898E+001	-1.166508996469898E+001
5.820000000000000E+009	-1.140488035753501E+001	-1.140488035753501E+001
5.840000000000000E+009	-1.146677890999524E+001	-1.146677890999524E+001
5.860000000000000E+009	-1.148391522185194E+001	-1.148391522185194E+001
5.880000000000000E+009	-1.151145847164599E+001	-1.151145847164599E+001
5.900000000000000E+009	-1.148028015109835E+001	-1.148028015109835E+001
5.920000000000000E+009	-1.134370208097315E+001	-1.134370208097315E+001
5.940000000000000E+009	-1.140744241652527E+001	-1.140744241652527E+001
5.960000000000000E+009	-1.138602444376231E+001	-1.138602444376231E+001
5.980000000000000E+009	-1.107754801585619E+001	-1.107754801585619E+001
6.000000000000000E+009	-1.092103591781813E+001	-1.092103591781813E+001
