# Supplementary material for: A low-profile wideband compressed single-arm spiral antenna array for mid-band 5G beam steering applications
Source: Sci Rep. 2022 Aug 13;12:13790. doi: 10.1038/s41598-022-16423-9 (PMC9376093; doi:10.1038/s41598-022-16423-9)
Supplement: Supplementary file 1 — Supplementary Information. [file 41598_2022_16423_MOESM1_ESM.zip › Data/Array S-Parameters - Measured/S10,6.csv]

# Version 1.00
#
freq[Hz]	Trc1_S21[dB]	Trc2_S22[dB]
2.000000000000000E+009	-2.600599090827936E+001	-8.055237534519016E+000
2.020000000000000E+009	-2.626978439094392E+001	-6.681983036161486E+000
2.040000000000000E+009	-2.563167673695952E+001	-8.176676163634930E+000
2.060000000000000E+009	-2.721083910405323E+001	-6.330774181462836E+000
2.080000000000000E+009	-2.735618445233233E+001	-7.238883271056735E+000
2.100000000000000E+009	-2.901547093362088E+001	-6.379665508465959E+000
2.120000000000000E+009	-2.899822139155415E+001	-6.177660508458510E+000
2.140000000000000E+009	-2.938215842001432E+001	-6.887519235847378E+000
2.160000000000000E+009	-3.191978419166097E+001	-5.685987618482058E+000
2.180000000000000E+009	-3.226062537703365E+001	-6.795483129918180E+000
2.200000000000000E+009	-3.142810108311383E+001	-6.040294903058867E+000
2.220000000000000E+009	-3.261975342528142E+001	-5.975341515992690E+000
2.240000000000000E+009	-3.387692727126349E+001	-6.789231453305552E+000
2.260000000000000E+009	-3.348591280153090E+001	-5.775038034184097E+000
2.280000000000000E+009	-3.220974293621033E+001	-6.695359561484501E+000
2.300000000000000E+009	-3.427551996233196E+001	-6.083733716803099E+000
2.320000000000000E+009	-3.382381241971724E+001	-6.021281013010579E+000
2.340000000000000E+009	-3.286745721619548E+001	-7.161573157848951E+000
2.360000000000000E+009	-3.316769203107723E+001	-5.815065545203136E+000
2.380000000000000E+009	-3.240159736582054E+001	-6.921695218046652E+000
2.400000000000000E+009	-3.089157215054602E+001	-6.794372519169938E+000
2.420000000000000E+009	-3.112172531866282E+001	-6.093656745035519E+000
2.440000000000000E+009	-3.045247896542930E+001	-7.639952895854281E+000
2.460000000000000E+009	-2.910978369267811E+001	-6.455060113269256E+000
2.480000000000000E+009	-2.757390895322168E+001	-7.129296038146435E+000
2.500000000000000E+009	-2.865804237187668E+001	-7.743355389289984E+000
2.520000000000000E+009	-2.795055978196493E+001	-6.825491864535353E+000
2.540000000000000E+009	-2.621267597534616E+001	-8.576328705580357E+000
2.560000000000000E+009	-2.568297731750824E+001	-7.267046961898886E+000
2.580000000000000E+009	-2.413896833397438E+001	-8.019340202236529E+000
2.600000000000000E+009	-2.232863878597962E+001	-9.133782413293160E+000
2.620000000000000E+009	-2.160666357034405E+001	-7.975494445502511E+000
2.640000000000000E+009	-2.061905458951310E+001	-1.091004798658299E+001
2.660000000000000E+009	-1.802521324708949E+001	-9.692626130569744E+000
2.680000000000000E+009	-1.712857214263933E+001	-1.176397752769966E+001
2.700000000000000E+009	-1.680960771751121E+001	-1.311290819181307E+001
2.720000000000000E+009	-1.571001048136559E+001	-1.247737635376361E+001
2.740000000000000E+009	-1.456077442659528E+001	-1.666718469681199E+001
2.760000000000000E+009	-1.565045876890072E+001	-1.324052047917101E+001
2.780000000000000E+009	-1.494760247393864E+001	-1.616709840813169E+001
2.800000000000000E+009	-1.596302671656340E+001	-1.164654816372901E+001
2.820000000000000E+009	-1.680439005557254E+001	-1.400490184062442E+001
2.840000000000000E+009	-1.770784064714047E+001	-1.051689548360581E+001
2.860000000000000E+009	-1.804838171337046E+001	-1.020146052593970E+001
2.880000000000000E+009	-1.910395621548819E+001	-1.160511414730908E+001
2.900000000000000E+009	-1.951338526775877E+001	-8.904283418783953E+000
2.920000000000000E+009	-1.999814411002250E+001	-1.090887172823031E+001
2.940000000000000E+009	-2.108263426574187E+001	-8.890896027806839E+000
2.960000000000000E+009	-2.180739171588382E+001	-9.127475758060221E+000
2.980000000000000E+009	-2.167381143166811E+001	-1.085687180243944E+001
3.000000000000000E+009	-2.267938031166978E+001	-8.472932835749367E+000
3.020000000000000E+009	-2.315998155570882E+001	-1.050512230639787E+001
3.040000000000000E+009	-2.236424879106520E+001	-9.397175049764524E+000
3.060000000000000E+009	-2.277158736552177E+001	-9.145930329529715E+000
3.080000000000000E+009	-2.283289759284859E+001	-1.107587559123754E+001
3.100000000000000E+009	-2.263709791664931E+001	-8.930110606951617E+000
3.120000000000000E+009	-2.247381855304570E+001	-1.146995742327042E+001
3.140000000000000E+009	-2.280313673607992E+001	-1.072695627367359E+001
3.160000000000000E+009	-2.242470227392321E+001	-9.919520005935965E+000
3.180000000000000E+009	-2.182959424134591E+001	-1.442202261542931E+001
3.200000000000000E+009	-2.094543184846793E+001	-1.085092239520717E+001
3.220000000000000E+009	-1.959038924158021E+001	-1.353011639761115E+001
3.240000000000000E+009	-1.850741822282992E+001	-1.513658060226618E+001
3.260000000000000E+009	-1.789507459496653E+001	-1.309201444022235E+001
3.280000000000000E+009	-1.635122055736388E+001	-2.323172897737050E+001
3.300000000000000E+009	-1.558847394112956E+001	-1.715376337807356E+001
3.320000000000000E+009	-1.517431464999672E+001	-2.178155389506137E+001
3.340000000000000E+009	-1.465752762728435E+001	-2.987830210145577E+001
3.360000000000000E+009	-1.457904301128958E+001	-2.219271102297708E+001
3.380000000000000E+009	-1.417544384476349E+001	-1.665692283682922E+001
3.400000000000000E+009	-1.376140896797177E+001	-2.704959573456067E+001
3.420000000000000E+009	-1.386448425267060E+001	-1.554705977057799E+001
3.440000000000000E+009	-1.482890699128738E+001	-1.558518769120805E+001
3.460000000000000E+009	-1.440704082810276E+001	-1.781889937569606E+001
3.480000000000000E+009	-1.523590468400060E+001	-1.241643890500641E+001
3.500000000000000E+009	-1.633214841443665E+001	-1.724255538207870E+001
3.520000000000000E+009	-1.676645132187710E+001	-1.351804268107534E+001
3.540000000000000E+009	-1.686535092513300E+001	-1.405462398790430E+001
3.560000000000000E+009	-1.747408504295173E+001	-1.874989002815817E+001
3.580000000000000E+009	-1.753317696702933E+001	-1.373544045745434E+001
3.600000000000000E+009	-1.789856034850547E+001	-1.982899532690736E+001
3.620000000000000E+009	-1.782312973751002E+001	-1.782558757754574E+001
3.640000000000000E+009	-1.807288923347033E+001	-1.672559832224121E+001
3.660000000000000E+009	-1.742127988827493E+001	-2.979237359318721E+001
3.680000000000000E+009	-1.754092443317048E+001	-1.787543069442276E+001
3.700000000000000E+009	-1.736588007305117E+001	-2.096727494086070E+001
3.720000000000000E+009	-1.695936408180590E+001	-2.925684325617180E+001
3.740000000000000E+009	-1.744034637509406E+001	-1.846068703886084E+001
3.760000000000000E+009	-1.703229996248011E+001	-2.094097643229045E+001
3.780000000000000E+009	-1.815390182614329E+001	-2.279042479785644E+001
3.800000000000000E+009	-1.860630463977892E+001	-1.477263411140037E+001
3.820000000000000E+009	-1.949299173582034E+001	-2.100751110609560E+001
3.840000000000000E+009	-2.062407272579038E+001	-1.611479396391932E+001
3.860000000000000E+009	-2.194705067616513E+001	-1.439821682431895E+001
3.880000000000000E+009	-2.276839676545562E+001	-2.061443943459454E+001
3.900000000000000E+009	-2.347133391331482E+001	-1.272921431953952E+001
3.920000000000000E+009	-2.429760241089805E+001	-1.632453735602382E+001
3.940000000000000E+009	-2.463739937218358E+001	-1.559626321175335E+001
3.960000000000000E+009	-2.582471775945939E+001	-1.351997197963179E+001
3.980000000000000E+009	-2.567208230162482E+001	-2.079833708604406E+001
4.000000000000000E+009	-2.596187452145956E+001	-1.384471315444620E+001
4.020000000000000E+009	-2.609012180750744E+001	-1.824118882547574E+001
4.040000000000000E+009	-2.521460942427222E+001	-1.857401703080655E+001
4.060000000000000E+009	-2.397890088936672E+001	-1.618576617526088E+001
4.080000000000000E+009	-2.252912938070331E+001	-3.490892899450676E+001
4.100000000000000E+009	-2.152500508549510E+001	-1.708895392578956E+001
4.120000000000000E+009	-2.070294638893403E+001	-2.234709191719232E+001
4.140000000000000E+009	-1.920379833263399E+001	-2.177297689013369E+001
4.160000000000000E+009	-1.914341570103298E+001	-2.044312983264196E+001
4.180000000000000E+009	-1.781183615135628E+001	-2.308637778264757E+001
4.200000000000000E+009	-1.804090321396032E+001	-2.125476027312512E+001
4.220000000000000E+009	-1.782075368473261E+001	-2.455191060676212E+001
4.240000000000000E+009	-1.795993245087322E+001	-1.633268671223124E+001
4.260000000000000E+009	-1.815225998072041E+001	-2.944798959279319E+001
4.280000000000000E+009	-2.007638676775426E+001	-1.591685502191963E+001
4.300000000000000E+009	-2.024010235814351E+001	-1.674741107601454E+001
4.320000000000000E+009	-2.142493666250191E+001	-1.967368603010611E+001
4.340000000000000E+009	-2.216733987621845E+001	-1.333991668186797E+001
4.360000000000000E+009	-2.165202376087255E+001	-2.022872151109018E+001
4.380000000000000E+009	-2.142349601982039E+001	-1.478853949408023E+001
4.400000000000000E+009	-2.163068173472408E+001	-1.454588752344189E+001
4.420000000000000E+009	-2.131021582815542E+001	-1.890769971237811E+001
4.440000000000000E+009	-2.162175144823918E+001	-1.229189754730606E+001
4.460000000000000E+009	-2.247982432701420E+001	-1.675378599130787E+001
4.480000000000000E+009	-2.364882336223394E+001	-1.399982781235453E+001
4.500000000000000E+009	-2.457040205953139E+001	-1.218890378984169E+001
4.520000000000000E+009	-2.574047974497072E+001	-1.864828439959940E+001
4.540000000000000E+009	-2.714605550377959E+001	-1.209665868801402E+001
4.560000000000000E+009	-2.673994907423656E+001	-1.473986396490436E+001
4.580000000000000E+009	-2.730837073851183E+001	-1.614096532011885E+001
4.600000000000000E+009	-2.823699724777018E+001	-1.253152947070708E+001
4.620000000000000E+009	-2.724015286350785E+001	-1.816226858268396E+001
4.640000000000000E+009	-2.720772612695384E+001	-1.315593161288706E+001
4.660000000000000E+009	-2.836476592151921E+001	-1.458151862240875E+001
4.680000000000000E+009	-2.821371554244026E+001	-1.781695453216734E+001
4.700000000000000E+009	-3.030542876894794E+001	-1.254863485466908E+001
4.720000000000000E+009	-3.112874203152470E+001	-1.910492210314837E+001
4.740000000000000E+009	-3.443725161911990E+001	-1.465888957469290E+001
4.760000000000000E+009	-3.833718866566031E+001	-1.443582125736460E+001
4.780000000000000E+009	-3.367211839617779E+001	-2.401607474483303E+001
4.800000000000000E+009	-3.104013914724238E+001	-1.400776344940675E+001
4.820000000000000E+009	-2.918421492558435E+001	-1.944609551705998E+001
4.840000000000000E+009	-2.900613417317816E+001	-1.979022634976429E+001
4.860000000000000E+009	-2.786342782916910E+001	-1.625974056400679E+001
4.880000000000000E+009	-2.859434378496260E+001	-3.472357309446255E+001
4.900000000000000E+009	-2.980781924065716E+001	-1.732898672868218E+001
4.920000000000000E+009	-2.834073966710613E+001	-1.865545658703019E+001
4.940000000000000E+009	-2.717296911330279E+001	-2.638799947572409E+001
4.960000000000000E+009	-2.540136214638608E+001	-1.712048585508800E+001
4.980000000000000E+009	-2.384060041754258E+001	-2.347547103754612E+001
5.000000000000000E+009	-2.352875696076356E+001	-2.132011991770189E+001
5.020000000000000E+009	-2.330391433373247E+001	-2.023175203474079E+001
5.040000000000000E+009	-2.257341329831364E+001	-2.264033003816307E+001
5.060000000000000E+009	-2.367802709035232E+001	-2.258421270807782E+001
5.080000000000000E+009	-2.493312715194393E+001	-2.061381936717865E+001
5.100000000000000E+009	-2.638544285641012E+001	-2.247183514281224E+001
5.120000000000000E+009	-3.083209095435658E+001	-2.318150435340432E+001
5.140000000000000E+009	-3.551070662663036E+001	-1.932581882290819E+001
5.160000000000000E+009	-5.670411447648000E+001	-2.454874862964347E+001
5.180000000000000E+009	-4.417885418198524E+001	-2.066475768543792E+001
5.200000000000000E+009	-3.569436955159068E+001	-1.803626709063765E+001
5.220000000000000E+009	-3.224008019550355E+001	-3.179801651967004E+001
5.240000000000000E+009	-3.205948114866962E+001	-1.617479544579552E+001
5.260000000000000E+009	-3.162837021437102E+001	-2.028016103227239E+001
5.280000000000000E+009	-3.167864752428644E+001	-2.006897196554354E+001
5.300000000000000E+009	-3.173273530947234E+001	-1.577642715726120E+001
5.320000000000000E+009	-3.054972426545029E+001	-3.960557638465700E+001
5.340000000000000E+009	-3.058958954915668E+001	-1.548158464289053E+001
5.360000000000000E+009	-2.986999989793218E+001	-1.750008416491879E+001
5.380000000000000E+009	-3.064789409914591E+001	-2.289126705668711E+001
5.400000000000000E+009	-3.117087760452445E+001	-1.492325817300529E+001
5.420000000000000E+009	-3.185705409790947E+001	-2.487615790458964E+001
5.440000000000000E+009	-3.299647780923957E+001	-1.681340632110555E+001
5.460000000000000E+009	-3.960631137592458E+001	-1.617224159945646E+001
5.480000000000000E+009	-4.341019253238909E+001	-2.782590182749225E+001
5.500000000000000E+009	-3.891449134940991E+001	-1.494633234305092E+001
5.520000000000000E+009	-3.240070592935299E+001	-2.095780827478884E+001
5.540000000000000E+009	-2.888419930012939E+001	-1.954786350946833E+001
5.560000000000000E+009	-2.515725134710782E+001	-1.622992615700227E+001
5.580000000000000E+009	-2.448302179909711E+001	-3.613861006071532E+001
5.600000000000000E+009	-2.195182165648371E+001	-1.744459264295394E+001
5.620000000000000E+009	-2.127230101908890E+001	-2.010107969622890E+001
5.640000000000000E+009	-1.995593694607479E+001	-2.274222049099873E+001
5.660000000000000E+009	-1.929710879282108E+001	-1.662291760958453E+001
5.680000000000000E+009	-1.900812678961617E+001	-2.554384203602521E+001
5.700000000000000E+009	-1.823270896095758E+001	-1.921484379993828E+001
5.720000000000000E+009	-1.775314786472043E+001	-1.838572195063583E+001
5.740000000000000E+009	-1.787694071668436E+001	-2.937285683809149E+001
5.760000000000000E+009	-1.783635511051145E+001	-1.813790475167885E+001
5.780000000000000E+009	-1.766933494049961E+001	-2.444836804262879E+001
5.800000000000000E+009	-1.834989687835106E+001	-2.023652242514343E+001
5.820000000000000E+009	-1.908996223435626E+001	-1.915413546204785E+001
5.840000000000000E+009	-1.860466226245710E+001	-2.505036978779592E+001
5.860000000000000E+009	-1.933045110285715E+001	-1.722853788900603E+001
5.880000000000000E+009	-1.999662800783682E+001	-2.509429326947797E+001
5.900000000000000E+009	-2.056556937753714E+001	-1.837617369094721E+001
5.920000000000000E+009	-2.054145468562758E+001	-1.910314359465685E+001
5.940000000000000E+009	-2.121104080100383E+001	-2.290020956769444E+001
5.960000000000000E+009	-2.255558781038078E+001	-1.538648732348584E+001
5.980000000000000E+009	-2.296378852486883E+001	-2.815481396602808E+001
6.000000000000000E+009	-2.403115104683669E+001	-1.560720442452497E+001
