# Supplementary material for: A low-profile wideband compressed single-arm spiral antenna array for mid-band 5G beam steering applications
Source: Sci Rep. 2022 Aug 13;12:13790. doi: 10.1038/s41598-022-16423-9 (PMC9376093; doi:10.1038/s41598-022-16423-9)
Supplement: Supplementary file 1 — Supplementary Information. [file 41598_2022_16423_MOESM1_ESM.zip › Data/Array S-Parameters - Measured/S11,11.csv]

# Version 1.00
#
freq[Hz]	Trc1_S11[dB]	Trc2_S11[dB]
2.000000000000000E+009	-2.531255134604069E+000	-2.531255134604069E+000
2.020000000000000E+009	-2.119555252772452E+000	-2.119555252772452E+000
2.040000000000000E+009	-1.674284434747765E+000	-1.674284434747765E+000
2.060000000000000E+009	-1.331852413647242E+000	-1.331852413647242E+000
2.080000000000000E+009	-1.076611958405427E+000	-1.076611958405427E+000
2.100000000000000E+009	-8.637392809561291E-001	-8.637392809561291E-001
2.120000000000000E+009	-6.956414089629999E-001	-6.956414089629999E-001
2.140000000000000E+009	-5.897868957599062E-001	-5.897868957599062E-001
2.160000000000000E+009	-5.564078612769511E-001	-5.564078612769511E-001
2.180000000000000E+009	-5.231941397425248E-001	-5.231941397425248E-001
2.200000000000000E+009	-4.964940359286937E-001	-4.964940359286937E-001
2.220000000000000E+009	-4.650082622674014E-001	-4.650082622674014E-001
2.240000000000000E+009	-4.485039151089406E-001	-4.485039151089406E-001
2.260000000000000E+009	-4.460887737433202E-001	-4.460887737433202E-001
2.280000000000000E+009	-4.618741889717746E-001	-4.618741889717746E-001
2.300000000000000E+009	-4.639163355579762E-001	-4.639163355579762E-001
2.320000000000000E+009	-4.719181640262973E-001	-4.719181640262973E-001
2.340000000000000E+009	-5.225999367905830E-001	-5.225999367905830E-001
2.360000000000000E+009	-6.008735870859289E-001	-6.008735870859289E-001
2.380000000000000E+009	-6.886420659993467E-001	-6.886420659993467E-001
2.400000000000000E+009	-7.543708656500844E-001	-7.543708656500844E-001
2.420000000000000E+009	-8.454948968256939E-001	-8.454948968256939E-001
2.440000000000000E+009	-9.704065872451532E-001	-9.704065872451532E-001
2.460000000000000E+009	-1.124880724979086E+000	-1.124880724979086E+000
2.480000000000000E+009	-1.283374542077964E+000	-1.283374542077964E+000
2.500000000000000E+009	-1.426489514021486E+000	-1.426489514021486E+000
2.520000000000000E+009	-1.573570549695686E+000	-1.573570549695686E+000
2.540000000000000E+009	-1.729665607740106E+000	-1.729665607740106E+000
2.560000000000000E+009	-1.983806297942552E+000	-1.983806297942552E+000
2.580000000000000E+009	-2.380987806706386E+000	-2.380987806706386E+000
2.600000000000000E+009	-2.872726032514997E+000	-2.872726032514997E+000
2.620000000000000E+009	-3.539216597565949E+000	-3.539216597565949E+000
2.640000000000000E+009	-4.373741083497202E+000	-4.373741083497202E+000
2.660000000000000E+009	-5.369559843522763E+000	-5.369559843522763E+000
2.680000000000000E+009	-6.385103911884690E+000	-6.385103911884690E+000
2.700000000000000E+009	-7.400890289196178E+000	-7.400890289196178E+000
2.720000000000000E+009	-8.188804808839160E+000	-8.188804808839160E+000
2.740000000000000E+009	-8.374864313358184E+000	-8.374864313358184E+000
2.760000000000000E+009	-7.773395677003109E+000	-7.773395677003109E+000
2.780000000000000E+009	-6.707020419180620E+000	-6.707020419180620E+000
2.800000000000000E+009	-5.979327361684753E+000	-5.979327361684753E+000
2.820000000000000E+009	-5.195936474106386E+000	-5.195936474106386E+000
2.840000000000000E+009	-4.427156863679966E+000	-4.427156863679966E+000
2.860000000000000E+009	-3.878493429978083E+000	-3.878493429978083E+000
2.880000000000000E+009	-3.433806350810282E+000	-3.433806350810282E+000
2.900000000000000E+009	-3.206314889878842E+000	-3.206314889878842E+000
2.920000000000000E+009	-3.112125170130736E+000	-3.112125170130736E+000
2.940000000000000E+009	-3.035402886508776E+000	-3.035402886508776E+000
2.960000000000000E+009	-3.102731052361999E+000	-3.102731052361999E+000
2.980000000000000E+009	-3.212748469082177E+000	-3.212748469082177E+000
3.000000000000000E+009	-3.293175951682465E+000	-3.293175951682465E+000
3.020000000000000E+009	-3.352700365343292E+000	-3.352700365343292E+000
3.040000000000000E+009	-3.494676333684960E+000	-3.494676333684960E+000
3.060000000000000E+009	-3.516289435693335E+000	-3.516289435693335E+000
3.080000000000000E+009	-3.661763781836128E+000	-3.661763781836128E+000
3.100000000000000E+009	-3.660850984812380E+000	-3.660850984812380E+000
3.120000000000000E+009	-3.824791915819653E+000	-3.824791915819653E+000
3.140000000000000E+009	-4.195979951652276E+000	-4.195979951652276E+000
3.160000000000000E+009	-4.812152023821011E+000	-4.812152023821011E+000
3.180000000000000E+009	-5.603883084616062E+000	-5.603883084616062E+000
3.200000000000000E+009	-6.497082138352025E+000	-6.497082138352025E+000
3.220000000000000E+009	-7.307554433979324E+000	-7.307554433979324E+000
3.240000000000000E+009	-8.121906859561495E+000	-8.121906859561495E+000
3.260000000000000E+009	-9.173251388976526E+000	-9.173251388976526E+000
3.280000000000000E+009	-1.068626348416604E+001	-1.068626348416604E+001
3.300000000000000E+009	-1.291620346959437E+001	-1.291620346959437E+001
3.320000000000000E+009	-1.667784565565094E+001	-1.667784565565094E+001
3.340000000000000E+009	-2.025698529981517E+001	-2.025698529981517E+001
3.360000000000000E+009	-2.033791170459965E+001	-2.033791170459965E+001
3.380000000000000E+009	-1.622736089495821E+001	-1.622736089495821E+001
3.400000000000000E+009	-1.294924906111487E+001	-1.294924906111487E+001
3.420000000000000E+009	-1.102685105946857E+001	-1.102685105946857E+001
3.440000000000000E+009	-9.616307317753375E+000	-9.616307317753375E+000
3.460000000000000E+009	-8.975315957811468E+000	-8.975315957811468E+000
3.480000000000000E+009	-8.908075524273327E+000	-8.908075524273327E+000
3.500000000000000E+009	-9.046196560379258E+000	-9.046196560379258E+000
3.520000000000000E+009	-9.430723379023913E+000	-9.430723379023913E+000
3.540000000000000E+009	-1.025292974486431E+001	-1.025292974486431E+001
3.560000000000000E+009	-1.132608349519526E+001	-1.132608349519526E+001
3.580000000000000E+009	-1.216478357124495E+001	-1.216478357124495E+001
3.600000000000000E+009	-1.297671627524212E+001	-1.297671627524212E+001
3.620000000000000E+009	-1.359948402852959E+001	-1.359948402852959E+001
3.640000000000000E+009	-1.498700129655210E+001	-1.498700129655210E+001
3.660000000000000E+009	-1.672742618193179E+001	-1.672742618193179E+001
3.680000000000000E+009	-1.837167408467490E+001	-1.837167408467490E+001
3.700000000000000E+009	-2.087506535588729E+001	-2.087506535588729E+001
3.720000000000000E+009	-2.346536860368817E+001	-2.346536860368817E+001
3.740000000000000E+009	-2.634331421984695E+001	-2.634331421984695E+001
3.760000000000000E+009	-2.283661821924301E+001	-2.283661821924301E+001
3.780000000000000E+009	-1.994214156117310E+001	-1.994214156117310E+001
3.800000000000000E+009	-1.795148390607159E+001	-1.795148390607159E+001
3.820000000000000E+009	-1.584120346291286E+001	-1.584120346291286E+001
3.840000000000000E+009	-1.393836610940511E+001	-1.393836610940511E+001
3.860000000000000E+009	-1.282950308560061E+001	-1.282950308560061E+001
3.880000000000000E+009	-1.196930848878048E+001	-1.196930848878048E+001
3.900000000000000E+009	-1.124233893505833E+001	-1.124233893505833E+001
3.920000000000000E+009	-1.080856213832464E+001	-1.080856213832464E+001
3.940000000000000E+009	-1.068043254072451E+001	-1.068043254072451E+001
3.960000000000000E+009	-1.052965296205439E+001	-1.052965296205439E+001
3.980000000000000E+009	-1.100857441023692E+001	-1.100857441023692E+001
4.000000000000000E+009	-1.150619200560025E+001	-1.150619200560025E+001
4.020000000000000E+009	-1.211929616491582E+001	-1.211929616491582E+001
4.040000000000000E+009	-1.287043345824879E+001	-1.287043345824879E+001
4.060000000000000E+009	-1.385488651687319E+001	-1.385488651687319E+001
4.080000000000000E+009	-1.498915615499170E+001	-1.498915615499170E+001
4.100000000000000E+009	-1.598777947206374E+001	-1.598777947206374E+001
4.120000000000000E+009	-1.618593610276544E+001	-1.618593610276544E+001
4.140000000000000E+009	-1.603449246916943E+001	-1.603449246916943E+001
4.160000000000000E+009	-1.565535377505698E+001	-1.565535377505698E+001
4.180000000000000E+009	-1.477824430115179E+001	-1.477824430115179E+001
4.200000000000000E+009	-1.374149945344661E+001	-1.374149945344661E+001
4.220000000000000E+009	-1.262238054249648E+001	-1.262238054249648E+001
4.240000000000000E+009	-1.175093171733554E+001	-1.175093171733554E+001
4.260000000000000E+009	-1.130102767091082E+001	-1.130102767091082E+001
4.280000000000000E+009	-1.043700726230297E+001	-1.043700726230297E+001
4.300000000000000E+009	-9.794108698521505E+000	-9.794108698521505E+000
4.320000000000000E+009	-9.285120943779694E+000	-9.285120943779694E+000
4.340000000000000E+009	-8.745070066581320E+000	-8.745070066581320E+000
4.360000000000000E+009	-8.467494906208611E+000	-8.467494906208611E+000
4.380000000000000E+009	-8.118772819384008E+000	-8.118772819384008E+000
4.400000000000000E+009	-7.872767650803463E+000	-7.872767650803463E+000
4.420000000000000E+009	-7.852720238542963E+000	-7.852720238542963E+000
4.440000000000000E+009	-7.896322432575675E+000	-7.896322432575675E+000
4.460000000000000E+009	-7.927077957730252E+000	-7.927077957730252E+000
4.480000000000000E+009	-7.983716862014489E+000	-7.983716862014489E+000
4.500000000000000E+009	-7.947069214330631E+000	-7.947069214330631E+000
4.520000000000000E+009	-7.984626828989394E+000	-7.984626828989394E+000
4.540000000000000E+009	-8.027764822050724E+000	-8.027764822050724E+000
4.560000000000000E+009	-8.007174484140609E+000	-8.007174484140609E+000
4.580000000000000E+009	-7.912350956893045E+000	-7.912350956893045E+000
4.600000000000000E+009	-8.141088789598216E+000	-8.141088789598216E+000
4.620000000000000E+009	-8.275949458787666E+000	-8.275949458787666E+000
4.640000000000000E+009	-8.766734244205885E+000	-8.766734244205885E+000
4.660000000000000E+009	-9.124365921541227E+000	-9.124365921541227E+000
4.680000000000000E+009	-9.791013332621427E+000	-9.791013332621427E+000
4.700000000000000E+009	-1.076896191552416E+001	-1.076896191552416E+001
4.720000000000000E+009	-1.169445257266158E+001	-1.169445257266158E+001
4.740000000000000E+009	-1.302067523545973E+001	-1.302067523545973E+001
4.760000000000000E+009	-1.396066936752059E+001	-1.396066936752059E+001
4.780000000000000E+009	-1.520240072335903E+001	-1.520240072335903E+001
4.800000000000000E+009	-1.620582765786917E+001	-1.620582765786917E+001
4.820000000000000E+009	-1.709800328132095E+001	-1.709800328132095E+001
4.840000000000000E+009	-1.799358081482783E+001	-1.799358081482783E+001
4.860000000000000E+009	-1.822796157369804E+001	-1.822796157369804E+001
4.880000000000000E+009	-1.833089849246350E+001	-1.833089849246350E+001
4.900000000000000E+009	-1.906429673858275E+001	-1.906429673858275E+001
4.920000000000000E+009	-1.973336372350869E+001	-1.973336372350869E+001
4.940000000000000E+009	-2.068646448613656E+001	-2.068646448613656E+001
4.960000000000000E+009	-2.131879664653749E+001	-2.131879664653749E+001
4.980000000000000E+009	-2.415299949670943E+001	-2.415299949670943E+001
5.000000000000000E+009	-2.613193402559969E+001	-2.613193402559969E+001
5.020000000000000E+009	-2.952021209045005E+001	-2.952021209045005E+001
5.040000000000000E+009	-2.983609698848559E+001	-2.983609698848559E+001
5.060000000000000E+009	-2.687520304561809E+001	-2.687520304561809E+001
5.080000000000000E+009	-2.337172032947042E+001	-2.337172032947042E+001
5.100000000000000E+009	-2.151984733152470E+001	-2.151984733152470E+001
5.120000000000000E+009	-1.926514158902727E+001	-1.926514158902727E+001
5.140000000000000E+009	-1.732851487919465E+001	-1.732851487919465E+001
5.160000000000000E+009	-1.575095908762999E+001	-1.575095908762999E+001
5.180000000000000E+009	-1.471501170854149E+001	-1.471501170854149E+001
5.200000000000000E+009	-1.345390541526491E+001	-1.345390541526491E+001
5.220000000000000E+009	-1.223810977195850E+001	-1.223810977195850E+001
5.240000000000000E+009	-1.136984635858713E+001	-1.136984635858713E+001
5.260000000000000E+009	-1.088237426803267E+001	-1.088237426803267E+001
5.280000000000000E+009	-1.070827558012027E+001	-1.070827558012027E+001
5.300000000000000E+009	-1.028576136231211E+001	-1.028576136231211E+001
5.320000000000000E+009	-1.027614134503440E+001	-1.027614134503440E+001
5.340000000000000E+009	-1.024410864965016E+001	-1.024410864965016E+001
5.360000000000000E+009	-1.031964425230315E+001	-1.031964425230315E+001
5.380000000000000E+009	-1.071756147038857E+001	-1.071756147038857E+001
5.400000000000000E+009	-1.086330169680065E+001	-1.086330169680065E+001
5.420000000000000E+009	-1.131061886334581E+001	-1.131061886334581E+001
5.440000000000000E+009	-1.169924149458345E+001	-1.169924149458345E+001
5.460000000000000E+009	-1.232940926533033E+001	-1.232940926533033E+001
5.480000000000000E+009	-1.275169992603176E+001	-1.275169992603176E+001
5.500000000000000E+009	-1.318012204687623E+001	-1.318012204687623E+001
5.520000000000000E+009	-1.391354818463226E+001	-1.391354818463226E+001
5.540000000000000E+009	-1.446048863878245E+001	-1.446048863878245E+001
5.560000000000000E+009	-1.479260608330443E+001	-1.479260608330443E+001
5.580000000000000E+009	-1.511199851102261E+001	-1.511199851102261E+001
5.600000000000000E+009	-1.509381343542059E+001	-1.509381343542059E+001
5.620000000000000E+009	-1.477715359467419E+001	-1.477715359467419E+001
5.640000000000000E+009	-1.510297094350092E+001	-1.510297094350092E+001
5.660000000000000E+009	-1.498203828629310E+001	-1.498203828629310E+001
5.680000000000000E+009	-1.493111316880954E+001	-1.493111316880954E+001
5.700000000000000E+009	-1.463993125548030E+001	-1.463993125548030E+001
5.720000000000000E+009	-1.404244636363610E+001	-1.404244636363610E+001
5.740000000000000E+009	-1.363283209738512E+001	-1.363283209738512E+001
5.760000000000000E+009	-1.337907274867315E+001	-1.337907274867315E+001
5.780000000000000E+009	-1.310193205643433E+001	-1.310193205643433E+001
5.800000000000000E+009	-1.309774453670250E+001	-1.309774453670250E+001
5.820000000000000E+009	-1.280425195572228E+001	-1.280425195572228E+001
5.840000000000000E+009	-1.271336821572579E+001	-1.271336821572579E+001
5.860000000000000E+009	-1.249259585013480E+001	-1.249259585013480E+001
5.880000000000000E+009	-1.206821222090418E+001	-1.206821222090418E+001
5.900000000000000E+009	-1.148444607041648E+001	-1.148444607041648E+001
5.920000000000000E+009	-1.106867865622617E+001	-1.106867865622617E+001
5.940000000000000E+009	-1.049276203682302E+001	-1.049276203682302E+001
5.960000000000000E+009	-1.028286151988944E+001	-1.028286151988944E+001
5.980000000000000E+009	-1.013097422221051E+001	-1.013097422221051E+001
6.000000000000000E+009	-9.710990021667916E+000	-9.710990021667916E+000
