# Supplementary material for: A low-profile wideband compressed single-arm spiral antenna array for mid-band 5G beam steering applications
Source: Sci Rep. 2022 Aug 13;12:13790. doi: 10.1038/s41598-022-16423-9 (PMC9376093; doi:10.1038/s41598-022-16423-9)
Supplement: Supplementary file 1 — Supplementary Information. [file 41598_2022_16423_MOESM1_ESM.zip › Data/Array S-Parameters - Measured/S11,6.csv]

# Version 1.00
#
freq[Hz]	Trc1_S21[dB]	Trc2_S22[dB]
2.000000000000000E+009	-2.468261918872469E+001	-8.101848924894442E+000
2.020000000000000E+009	-2.515343027377761E+001	-6.698805145681740E+000
2.040000000000000E+009	-2.490993261949557E+001	-8.205637782316298E+000
2.060000000000000E+009	-2.610033903772296E+001	-6.375509782883716E+000
2.080000000000000E+009	-2.688989928760391E+001	-7.287117399848451E+000
2.100000000000000E+009	-2.913821838473892E+001	-6.415217834864841E+000
2.120000000000000E+009	-2.929654181419333E+001	-6.226006577395677E+000
2.140000000000000E+009	-3.024086786461032E+001	-6.902615053704201E+000
2.160000000000000E+009	-3.282593717993973E+001	-5.704868602314337E+000
2.180000000000000E+009	-3.330112322026846E+001	-6.834488547665470E+000
2.200000000000000E+009	-3.248889569791363E+001	-6.032744149090344E+000
2.220000000000000E+009	-3.389436657656933E+001	-6.002803177339918E+000
2.240000000000000E+009	-3.527862394226433E+001	-6.805489807222453E+000
2.260000000000000E+009	-3.470790483912671E+001	-5.788254928913600E+000
2.280000000000000E+009	-3.363428226781307E+001	-6.723956045092377E+000
2.300000000000000E+009	-3.533556971617294E+001	-6.098981377472466E+000
2.320000000000000E+009	-3.502593893846790E+001	-6.065957647300278E+000
2.340000000000000E+009	-3.376400577862092E+001	-7.183864339993558E+000
2.360000000000000E+009	-3.443012520804764E+001	-5.830992138747868E+000
2.380000000000000E+009	-3.335813925427902E+001	-6.977750299413464E+000
2.400000000000000E+009	-3.190382441479334E+001	-6.774921917776728E+000
2.420000000000000E+009	-3.217192298855961E+001	-6.100411362400299E+000
2.440000000000000E+009	-3.138484016842234E+001	-7.622031324529189E+000
2.460000000000000E+009	-2.935019416563664E+001	-6.420861425392987E+000
2.480000000000000E+009	-2.753374997082980E+001	-7.142287226452163E+000
2.500000000000000E+009	-2.832801613402883E+001	-7.695385453618462E+000
2.520000000000000E+009	-2.680698390790393E+001	-6.809438370401716E+000
2.540000000000000E+009	-2.472885361444704E+001	-8.468311960244094E+000
2.560000000000000E+009	-2.376350497068883E+001	-7.193383218403785E+000
2.580000000000000E+009	-2.222603285669067E+001	-8.129378231541699E+000
2.600000000000000E+009	-2.010015380041823E+001	-9.233499993915498E+000
2.620000000000000E+009	-1.987511749621251E+001	-8.000690221970235E+000
2.640000000000000E+009	-1.914805924625827E+001	-1.091494143023010E+001
2.660000000000000E+009	-1.699150186465713E+001	-9.658120302438396E+000
2.680000000000000E+009	-1.634225232605634E+001	-1.155090772272698E+001
2.700000000000000E+009	-1.588885719141697E+001	-1.311819933521847E+001
2.720000000000000E+009	-1.459241366402058E+001	-1.213825134340171E+001
2.740000000000000E+009	-1.313964134969099E+001	-1.667823842867703E+001
2.760000000000000E+009	-1.458950573516476E+001	-1.311195265674948E+001
2.780000000000000E+009	-1.406976534141190E+001	-1.618259297311918E+001
2.800000000000000E+009	-1.459830587962072E+001	-1.172692841553890E+001
2.820000000000000E+009	-1.485782475887051E+001	-1.439640148603986E+001
2.840000000000000E+009	-1.532029015515897E+001	-1.080641689333200E+001
2.860000000000000E+009	-1.550203141575187E+001	-1.062978055115775E+001
2.880000000000000E+009	-1.649871937317827E+001	-1.202199333286489E+001
2.900000000000000E+009	-1.668834158144772E+001	-9.362721749926411E+000
2.920000000000000E+009	-1.759412431514305E+001	-1.148493479814155E+001
2.940000000000000E+009	-1.875004386272547E+001	-9.212593291366673E+000
2.960000000000000E+009	-1.911649391569495E+001	-9.486437696490095E+000
2.980000000000000E+009	-1.864414923956715E+001	-1.118191063414378E+001
3.000000000000000E+009	-1.968804308843243E+001	-8.622975554478026E+000
3.020000000000000E+009	-1.987164614996940E+001	-1.067648285069910E+001
3.040000000000000E+009	-1.937257533945241E+001	-9.460035730638209E+000
3.060000000000000E+009	-1.995898975857130E+001	-9.156389865634440E+000
3.080000000000000E+009	-1.979330132387981E+001	-1.104297735512263E+001
3.100000000000000E+009	-2.013505044084342E+001	-8.746675892651670E+000
3.120000000000000E+009	-1.939697177123405E+001	-1.108793226254756E+001
3.140000000000000E+009	-1.978030979437477E+001	-1.023235030080021E+001
3.160000000000000E+009	-1.912724883116830E+001	-9.540662674910935E+000
3.180000000000000E+009	-1.922688528388133E+001	-1.363576229301937E+001
3.200000000000000E+009	-1.842261979685572E+001	-1.047730555876169E+001
3.220000000000000E+009	-1.832134821997545E+001	-1.295554699205271E+001
3.240000000000000E+009	-1.754666209874542E+001	-1.420496121470611E+001
3.260000000000000E+009	-1.836321007886485E+001	-1.231815032459661E+001
3.280000000000000E+009	-1.823429609004795E+001	-2.001879607238467E+001
3.300000000000000E+009	-1.924442466256478E+001	-1.518101833612008E+001
3.320000000000000E+009	-1.933735501303909E+001	-2.018129441966915E+001
3.340000000000000E+009	-1.872646541886512E+001	-2.432121444165467E+001
3.360000000000000E+009	-1.777576001344670E+001	-2.438713308482578E+001
3.380000000000000E+009	-1.768798501193994E+001	-1.805758528618654E+001
3.400000000000000E+009	-1.719889724343156E+001	-2.527844134243871E+001
3.420000000000000E+009	-1.784087220822418E+001	-1.586286662095652E+001
3.440000000000000E+009	-1.927560992933412E+001	-1.506605700546062E+001
3.460000000000000E+009	-1.954790440480714E+001	-1.761172698370089E+001
3.480000000000000E+009	-2.133231730429506E+001	-1.227289914334076E+001
3.500000000000000E+009	-2.240880805860725E+001	-1.760409246040907E+001
3.520000000000000E+009	-2.204746996651855E+001	-1.374215277079907E+001
3.540000000000000E+009	-2.062662230275102E+001	-1.431625483029238E+001
3.560000000000000E+009	-1.936309642664098E+001	-1.940320204432282E+001
3.580000000000000E+009	-1.894951262795401E+001	-1.352539658611740E+001
3.600000000000000E+009	-1.879453601029185E+001	-1.849446684279200E+001
3.620000000000000E+009	-1.860920295273935E+001	-1.662535943184885E+001
3.640000000000000E+009	-1.842365119100315E+001	-1.554948344768791E+001
3.660000000000000E+009	-1.701489640276332E+001	-2.548435391856719E+001
3.680000000000000E+009	-1.667742018233644E+001	-1.602942120457342E+001
3.700000000000000E+009	-1.594106122607983E+001	-2.030444954624922E+001
3.720000000000000E+009	-1.576443377308735E+001	-2.257775362512057E+001
3.740000000000000E+009	-1.583064771758360E+001	-1.828828081007290E+001
3.760000000000000E+009	-1.587691560945335E+001	-2.771799195389240E+001
3.780000000000000E+009	-1.733875665807218E+001	-2.211944899304212E+001
3.800000000000000E+009	-1.766139879979948E+001	-1.717886529830217E+001
3.820000000000000E+009	-1.870968984037628E+001	-2.320530408775243E+001
3.840000000000000E+009	-1.983121704715654E+001	-1.793724463841143E+001
3.860000000000000E+009	-2.060966052125623E+001	-1.514608984132810E+001
3.880000000000000E+009	-2.080883987909613E+001	-2.224957570599459E+001
3.900000000000000E+009	-2.114840590086245E+001	-1.323174044894751E+001
3.920000000000000E+009	-2.116005511202453E+001	-1.717467689390540E+001
3.940000000000000E+009	-2.041703451501838E+001	-1.630409451994261E+001
3.960000000000000E+009	-1.962989320600678E+001	-1.388498327887050E+001
3.980000000000000E+009	-1.927253550721407E+001	-2.193412857892614E+001
4.000000000000000E+009	-1.857248655727704E+001	-1.403138818629856E+001
4.020000000000000E+009	-1.775593662814572E+001	-1.783712501338850E+001
4.040000000000000E+009	-1.810720635168464E+001	-1.812411832638048E+001
4.060000000000000E+009	-1.740029625323214E+001	-1.557647144019705E+001
4.080000000000000E+009	-1.702745287888070E+001	-2.999897646570960E+001
4.100000000000000E+009	-1.684565400321010E+001	-1.626617760527262E+001
4.120000000000000E+009	-1.651852326919136E+001	-2.316556499437383E+001
4.140000000000000E+009	-1.604995624117591E+001	-2.045845869957287E+001
4.160000000000000E+009	-1.634398982278355E+001	-2.056461189515494E+001
4.180000000000000E+009	-1.507633210960557E+001	-2.337133314215057E+001
4.200000000000000E+009	-1.478410646018165E+001	-2.049398845759523E+001
4.220000000000000E+009	-1.414575745964872E+001	-2.447346310381089E+001
4.240000000000000E+009	-1.393726856262333E+001	-1.631075847058727E+001
4.260000000000000E+009	-1.346515499420460E+001	-2.890387280927586E+001
4.280000000000000E+009	-1.385659585521155E+001	-1.573023369209304E+001
4.300000000000000E+009	-1.354542906125659E+001	-1.704894779038243E+001
4.320000000000000E+009	-1.366900799979711E+001	-1.935745309417949E+001
4.340000000000000E+009	-1.480544532346340E+001	-1.351282513408745E+001
4.360000000000000E+009	-1.458387292962875E+001	-2.132607199940260E+001
4.380000000000000E+009	-1.530868632380984E+001	-1.470756603827097E+001
4.400000000000000E+009	-1.560465438773535E+001	-1.520132724361915E+001
4.420000000000000E+009	-1.567584963923699E+001	-1.915748831170093E+001
4.440000000000000E+009	-1.568646716276084E+001	-1.263568326845432E+001
4.460000000000000E+009	-1.609245907456343E+001	-1.819594391449184E+001
4.480000000000000E+009	-1.632478410511820E+001	-1.428674430661057E+001
4.500000000000000E+009	-1.565571787686180E+001	-1.299569502492929E+001
4.520000000000000E+009	-1.624120799641396E+001	-1.975730481642728E+001
4.540000000000000E+009	-1.735946028416411E+001	-1.255605528544391E+001
4.560000000000000E+009	-1.664054245226951E+001	-1.607452179497524E+001
4.580000000000000E+009	-1.663215933336461E+001	-1.631234542994024E+001
4.600000000000000E+009	-1.765050228470408E+001	-1.321388453296003E+001
4.620000000000000E+009	-1.769400847380711E+001	-1.992403663197025E+001
4.640000000000000E+009	-1.832872055330635E+001	-1.362590000496971E+001
4.660000000000000E+009	-1.914972076093583E+001	-1.645108166667108E+001
4.680000000000000E+009	-2.048925294639422E+001	-1.827911108115772E+001
4.700000000000000E+009	-2.174571015361754E+001	-1.381506068342685E+001
4.720000000000000E+009	-2.255688380187665E+001	-2.346798491255582E+001
4.740000000000000E+009	-2.408781064131778E+001	-1.596410251357082E+001
4.760000000000000E+009	-2.330820222343952E+001	-1.626465667302513E+001
4.780000000000000E+009	-2.156641243193390E+001	-2.645393575391036E+001
4.800000000000000E+009	-2.133417420627879E+001	-1.513706287341251E+001
4.820000000000000E+009	-2.028111195058297E+001	-2.111160619893927E+001
4.840000000000000E+009	-1.987528203444753E+001	-2.070545637380390E+001
4.860000000000000E+009	-1.992845242268192E+001	-1.716307688375686E+001
4.880000000000000E+009	-1.990116372327798E+001	-3.195434123225675E+001
4.900000000000000E+009	-1.928908503677286E+001	-1.785676833093255E+001
4.920000000000000E+009	-1.881848510169655E+001	-1.845171519532112E+001
4.940000000000000E+009	-1.798534481900554E+001	-2.714144460817416E+001
4.960000000000000E+009	-1.734144915542222E+001	-1.634241428004333E+001
4.980000000000000E+009	-1.636752907629111E+001	-2.392625612910221E+001
5.000000000000000E+009	-1.660125372922698E+001	-1.945957168430454E+001
5.020000000000000E+009	-1.645171946263975E+001	-1.913946359877674E+001
5.040000000000000E+009	-1.612916336596843E+001	-2.546854210090739E+001
5.060000000000000E+009	-1.636939560685721E+001	-1.904462344910442E+001
5.080000000000000E+009	-1.664203144446611E+001	-2.490056446839637E+001
5.100000000000000E+009	-1.645279951807195E+001	-2.084186712193606E+001
5.120000000000000E+009	-1.671781192322877E+001	-2.244504683398352E+001
5.140000000000000E+009	-1.702922080253524E+001	-2.186492922174123E+001
5.160000000000000E+009	-1.659373245869678E+001	-2.167646607395180E+001
5.180000000000000E+009	-1.647000027508228E+001	-2.388543217824598E+001
5.200000000000000E+009	-1.692281075785816E+001	-1.983319896695005E+001
5.220000000000000E+009	-1.686153117456271E+001	-2.373098116002938E+001
5.240000000000000E+009	-1.704344600344492E+001	-1.964192922983765E+001
5.260000000000000E+009	-1.722239916759396E+001	-2.103905862316355E+001
5.280000000000000E+009	-1.777114165588996E+001	-2.330990548038036E+001
5.300000000000000E+009	-1.828181396907401E+001	-1.909600468706368E+001
5.320000000000000E+009	-1.936469144570388E+001	-2.511800366649732E+001
5.340000000000000E+009	-2.055281680675614E+001	-1.876888789641842E+001
5.360000000000000E+009	-2.138521921235627E+001	-2.223350646890314E+001
5.380000000000000E+009	-2.234070512920213E+001	-2.037699897552811E+001
5.400000000000000E+009	-2.295079774267828E+001	-2.190827605815306E+001
5.420000000000000E+009	-2.297808006543676E+001	-2.083438380718095E+001
5.440000000000000E+009	-2.266753057891290E+001	-2.074342788773646E+001
5.460000000000000E+009	-2.277669244385406E+001	-2.262573788659021E+001
5.480000000000000E+009	-2.237850520236635E+001	-1.757116330615129E+001
5.500000000000000E+009	-2.227452707635976E+001	-2.723922948676539E+001
5.520000000000000E+009	-2.305290843437280E+001	-1.740461815518917E+001
5.540000000000000E+009	-2.261559503952260E+001	-1.919084657399670E+001
5.560000000000000E+009	-2.348311143775856E+001	-2.265547039780489E+001
5.580000000000000E+009	-2.330946001860344E+001	-1.554330832372224E+001
5.600000000000000E+009	-2.458796436035722E+001	-2.785520654506853E+001
5.620000000000000E+009	-2.436934023642421E+001	-1.613061990285271E+001
5.640000000000000E+009	-2.465726695031869E+001	-1.625444931785255E+001
5.660000000000000E+009	-2.428349682925006E+001	-2.439810210404004E+001
5.680000000000000E+009	-2.425108929608781E+001	-1.395565944613945E+001
5.700000000000000E+009	-2.363901668011610E+001	-2.087166576847354E+001
5.720000000000000E+009	-2.339277591973735E+001	-1.617079813302119E+001
5.740000000000000E+009	-2.318393362137690E+001	-1.439394034488615E+001
5.760000000000000E+009	-2.304491581772871E+001	-2.349795897848129E+001
5.780000000000000E+009	-2.207510610474238E+001	-1.349451930421087E+001
5.800000000000000E+009	-2.313498597678636E+001	-1.740369384795333E+001
5.820000000000000E+009	-2.230995358209416E+001	-1.695623336027225E+001
5.840000000000000E+009	-2.205480044602173E+001	-1.301604022060634E+001
5.860000000000000E+009	-2.158171469237083E+001	-2.357930765894188E+001
5.880000000000000E+009	-2.182670115063911E+001	-1.367552801097146E+001
5.900000000000000E+009	-2.151989075540809E+001	-1.431624447128001E+001
5.920000000000000E+009	-2.054915703921398E+001	-2.031009655559737E+001
5.940000000000000E+009	-2.079131504435265E+001	-1.256985470395389E+001
5.960000000000000E+009	-2.065058658060332E+001	-1.929059160784894E+001
5.980000000000000E+009	-2.019666198018484E+001	-1.465681199590298E+001
6.000000000000000E+009	-1.992002117857409E+001	-1.240023121112660E+001
