# Supplementary material for: A low-profile wideband compressed single-arm spiral antenna array for mid-band 5G beam steering applications
Source: Sci Rep. 2022 Aug 13;12:13790. doi: 10.1038/s41598-022-16423-9 (PMC9376093; doi:10.1038/s41598-022-16423-9)
Supplement: Supplementary file 1 — Supplementary Information. [file 41598_2022_16423_MOESM1_ESM.zip › Data/Array S-Parameters - Measured/S12,11.csv]

# Version 1.00
#
freq[Hz]	Trc1_S21[dB]	Trc2_S22[dB]
2.000000000000000E+009	-3.161456658583404E+001	-8.120304498049130E+000
2.020000000000000E+009	-3.113949508112716E+001	-6.519858691435092E+000
2.040000000000000E+009	-2.959053591786831E+001	-8.106099964150518E+000
2.060000000000000E+009	-3.065945986321234E+001	-6.440703192345759E+000
2.080000000000000E+009	-3.019096466853186E+001	-7.087899105727934E+000
2.100000000000000E+009	-3.154529426096542E+001	-6.541669161945804E+000
2.120000000000000E+009	-3.114369821525051E+001	-6.054354097525486E+000
2.140000000000000E+009	-3.161988352776024E+001	-6.948815649024244E+000
2.160000000000000E+009	-3.344798134050895E+001	-5.665461101643524E+000
2.180000000000000E+009	-3.403761859393005E+001	-6.665032257145584E+000
2.200000000000000E+009	-3.254487677537943E+001	-6.098800264572075E+000
2.220000000000000E+009	-3.367893733276149E+001	-5.835279658582079E+000
2.240000000000000E+009	-3.451999066763383E+001	-6.771599707240859E+000
2.260000000000000E+009	-3.424100440745322E+001	-5.723049102926840E+000
2.280000000000000E+009	-3.271985917657580E+001	-6.538621417876033E+000
2.300000000000000E+009	-3.450986238681451E+001	-6.105328609100158E+000
2.320000000000000E+009	-3.398604586881791E+001	-5.816413356101185E+000
2.340000000000000E+009	-3.291491758108868E+001	-7.080838003830410E+000
2.360000000000000E+009	-3.316748173645316E+001	-5.752461488516254E+000
2.380000000000000E+009	-3.246382931143491E+001	-6.598065171938537E+000
2.400000000000000E+009	-3.066318630481759E+001	-6.769544886524264E+000
2.420000000000000E+009	-3.124674484601234E+001	-5.854917838386235E+000
2.440000000000000E+009	-3.015377085079244E+001	-7.316292438563540E+000
2.460000000000000E+009	-2.878035838254744E+001	-6.284662171703166E+000
2.480000000000000E+009	-2.675481917733854E+001	-6.660591925627714E+000
2.500000000000000E+009	-2.738998643378145E+001	-7.511269317333766E+000
2.520000000000000E+009	-2.628840220122520E+001	-6.440102748562404E+000
2.540000000000000E+009	-2.574406467435389E+001	-7.931068586025925E+000
2.560000000000000E+009	-2.558540797696414E+001	-6.956040937152050E+000
2.580000000000000E+009	-2.351055659482483E+001	-7.406078358388403E+000
2.600000000000000E+009	-1.972755356013850E+001	-8.829055960869551E+000
2.620000000000000E+009	-1.939578499045937E+001	-7.447121581770633E+000
2.640000000000000E+009	-1.790060528671464E+001	-9.871654505548905E+000
2.660000000000000E+009	-1.531418895667928E+001	-9.057550802731598E+000
2.680000000000000E+009	-1.494728177331704E+001	-1.040660414792679E+001
2.700000000000000E+009	-1.452039365476874E+001	-1.227272111011434E+001
2.720000000000000E+009	-1.333431837901757E+001	-1.110790677743317E+001
2.740000000000000E+009	-1.267844432588896E+001	-1.529553330139410E+001
2.760000000000000E+009	-1.387892102119506E+001	-1.202630961527485E+001
2.780000000000000E+009	-1.285211573788072E+001	-1.470199994261872E+001
2.800000000000000E+009	-1.394533346376564E+001	-1.095826336577230E+001
2.820000000000000E+009	-1.425422681165087E+001	-1.306253111538879E+001
2.840000000000000E+009	-1.483063462204195E+001	-1.061542060349761E+001
2.860000000000000E+009	-1.521164613973906E+001	-9.872694002567600E+000
2.880000000000000E+009	-1.629202750436827E+001	-1.172348986380059E+001
2.900000000000000E+009	-1.659070128831995E+001	-8.918371501862213E+000
2.920000000000000E+009	-1.762874998592301E+001	-1.075455436086497E+001
2.940000000000000E+009	-1.836185212172774E+001	-9.136031939569429E+000
2.960000000000000E+009	-1.885250272576810E+001	-9.026811066686461E+000
2.980000000000000E+009	-1.907287703326169E+001	-1.114748864998041E+001
3.000000000000000E+009	-2.024654190270299E+001	-8.610835932081843E+000
3.020000000000000E+009	-2.094090652755719E+001	-1.050759381448634E+001
3.040000000000000E+009	-2.112444387103417E+001	-9.783180185611963E+000
3.060000000000000E+009	-2.397612817594998E+001	-9.074082956765224E+000
3.080000000000000E+009	-2.611963819492967E+001	-1.125889071896116E+001
3.100000000000000E+009	-2.886795746770787E+001	-9.023118444145503E+000
3.120000000000000E+009	-2.889333844419722E+001	-1.135896936673912E+001
3.140000000000000E+009	-2.830521471355689E+001	-1.134636436934045E+001
3.160000000000000E+009	-2.646793347317317E+001	-1.040122425697871E+001
3.180000000000000E+009	-2.626578047709467E+001	-1.583851923045208E+001
3.200000000000000E+009	-2.652659175404319E+001	-1.243597780469919E+001
3.220000000000000E+009	-2.680114175125539E+001	-1.460116456117753E+001
3.240000000000000E+009	-2.661620611821348E+001	-1.995177996766974E+001
3.260000000000000E+009	-2.793707126258389E+001	-1.441956447848615E+001
3.280000000000000E+009	-2.764054639606045E+001	-2.050766048060692E+001
3.300000000000000E+009	-3.028382616655716E+001	-1.977819138445104E+001
3.320000000000000E+009	-3.645465702992829E+001	-1.637546904364276E+001
3.340000000000000E+009	-3.712535543068228E+001	-2.488550812452676E+001
3.360000000000000E+009	-2.892394573210439E+001	-1.673897418283103E+001
3.380000000000000E+009	-2.760132090280061E+001	-1.576236086664475E+001
3.400000000000000E+009	-2.621696874644236E+001	-2.657922882923108E+001
3.420000000000000E+009	-2.376159633202595E+001	-1.520190597008126E+001
3.440000000000000E+009	-2.227736391662333E+001	-1.843618674676554E+001
3.460000000000000E+009	-2.107690449729648E+001	-1.977867116390971E+001
3.480000000000000E+009	-1.990662336324940E+001	-1.506603104616732E+001
3.500000000000000E+009	-1.927860038373754E+001	-2.461051848834919E+001
3.520000000000000E+009	-1.825995639087892E+001	-1.799900853119769E+001
3.540000000000000E+009	-1.760101449133876E+001	-1.768142053446250E+001
3.560000000000000E+009	-1.728466959200861E+001	-3.328629529217540E+001
3.580000000000000E+009	-1.636759296679863E+001	-1.772646977946785E+001
3.600000000000000E+009	-1.582861566437296E+001	-2.086808037030171E+001
3.620000000000000E+009	-1.475516188695659E+001	-2.660715612714708E+001
3.640000000000000E+009	-1.451714372401286E+001	-1.825915695543674E+001
3.660000000000000E+009	-1.365072878362916E+001	-2.399118121190866E+001
3.680000000000000E+009	-1.266944194400932E+001	-2.182715571881548E+001
3.700000000000000E+009	-1.262194307457041E+001	-1.716236367184073E+001
3.720000000000000E+009	-1.268504250271476E+001	-2.521257625331966E+001
3.740000000000000E+009	-1.251150163732058E+001	-1.594068476276225E+001
3.760000000000000E+009	-1.206561668118873E+001	-1.611599123552844E+001
3.780000000000000E+009	-1.262264049038772E+001	-2.057446923775265E+001
3.800000000000000E+009	-1.270541196904186E+001	-1.277462852015414E+001
3.820000000000000E+009	-1.293950842374216E+001	-1.721032042277426E+001
3.840000000000000E+009	-1.324305220525350E+001	-1.495202489265008E+001
3.860000000000000E+009	-1.373680006209251E+001	-1.300620589566215E+001
3.880000000000000E+009	-1.424815859789678E+001	-1.945007789364423E+001
3.900000000000000E+009	-1.471063525320425E+001	-1.233588793695845E+001
3.920000000000000E+009	-1.504275927772595E+001	-1.531469287704644E+001
3.940000000000000E+009	-1.534411795935515E+001	-1.630596855551340E+001
3.960000000000000E+009	-1.585472963110166E+001	-1.327941445157590E+001
3.980000000000000E+009	-1.707112376891246E+001	-2.105776656042906E+001
4.000000000000000E+009	-1.675155560237537E+001	-1.423396524524926E+001
4.020000000000000E+009	-1.779444632319646E+001	-1.726399724952168E+001
4.040000000000000E+009	-1.968229612438677E+001	-2.028735135471387E+001
4.060000000000000E+009	-1.962841427623642E+001	-1.638753881417821E+001
4.080000000000000E+009	-2.053768304399960E+001	-3.370311358453648E+001
4.100000000000000E+009	-2.103075634653646E+001	-1.849649904588418E+001
4.120000000000000E+009	-2.214458815842335E+001	-2.076250749259719E+001
4.140000000000000E+009	-2.290308998131116E+001	-2.434793288636549E+001
4.160000000000000E+009	-2.361485534155938E+001	-2.115246456246572E+001
4.180000000000000E+009	-2.575141308187052E+001	-2.192519693231958E+001
4.200000000000000E+009	-2.542035896301489E+001	-2.255683158147638E+001
4.220000000000000E+009	-2.772727693819018E+001	-2.370592196722446E+001
4.240000000000000E+009	-2.869493150765738E+001	-1.745282545883408E+001
4.260000000000000E+009	-3.173616439286002E+001	-2.760583030633050E+001
4.280000000000000E+009	-3.126683812283063E+001	-1.792696920256024E+001
4.300000000000000E+009	-3.420596330683588E+001	-1.724122207291229E+001
4.320000000000000E+009	-3.283115163588540E+001	-2.576059045838239E+001
4.340000000000000E+009	-3.494543374276046E+001	-1.425179569988837E+001
4.360000000000000E+009	-3.586992770660828E+001	-1.902481687726069E+001
4.380000000000000E+009	-3.816460952369737E+001	-1.709995766790939E+001
4.400000000000000E+009	-3.609933784336665E+001	-1.439465868567204E+001
4.420000000000000E+009	-4.081258042868610E+001	-2.241892890903374E+001
4.440000000000000E+009	-3.844415561670425E+001	-1.328640783409683E+001
4.460000000000000E+009	-4.336742566223654E+001	-1.560368357029052E+001
4.480000000000000E+009	-4.272359458659703E+001	-1.712173100783578E+001
4.500000000000000E+009	-3.810989315693057E+001	-1.226071524378583E+001
4.520000000000000E+009	-3.623531979142168E+001	-1.822836831138848E+001
4.540000000000000E+009	-3.699459989527563E+001	-1.342525647600255E+001
4.560000000000000E+009	-3.449842251920135E+001	-1.314324997034358E+001
4.580000000000000E+009	-3.484975882419879E+001	-1.861964836605752E+001
4.600000000000000E+009	-3.192829234698995E+001	-1.240716564973274E+001
4.620000000000000E+009	-3.348789091609848E+001	-1.625236617656783E+001
4.640000000000000E+009	-3.115951207325377E+001	-1.406736047089436E+001
4.660000000000000E+009	-3.312094225943996E+001	-1.291229084754676E+001
4.680000000000000E+009	-3.005457026256057E+001	-1.940934800741978E+001
4.700000000000000E+009	-3.078678610104429E+001	-1.268528515264190E+001
4.720000000000000E+009	-2.926004992470949E+001	-1.588933066042490E+001
4.740000000000000E+009	-2.925485470908486E+001	-1.730009048248661E+001
4.760000000000000E+009	-2.809975968681354E+001	-1.320329877079836E+001
4.780000000000000E+009	-2.698393058637249E+001	-2.356780158128625E+001
4.800000000000000E+009	-2.760307706085800E+001	-1.508238951092893E+001
4.820000000000000E+009	-2.722923766428006E+001	-1.523631602361179E+001
4.840000000000000E+009	-2.664087756080116E+001	-2.533577536606743E+001
4.860000000000000E+009	-2.559777300143932E+001	-1.489034828064001E+001
4.880000000000000E+009	-2.729639196380633E+001	-2.108387370412219E+001
4.900000000000000E+009	-2.717396428853701E+001	-1.946581870635954E+001
4.920000000000000E+009	-2.800368040608292E+001	-1.646938457880256E+001
4.940000000000000E+009	-2.910169397277967E+001	-3.877111181462448E+001
4.960000000000000E+009	-3.093060229328715E+001	-1.763362588165832E+001
4.980000000000000E+009	-2.935082534474529E+001	-1.909999463066485E+001
5.000000000000000E+009	-2.897063994481336E+001	-2.669714804750084E+001
5.020000000000000E+009	-2.847165123397812E+001	-1.908856449853677E+001
5.040000000000000E+009	-2.786363458455766E+001	-2.209509129155884E+001
5.060000000000000E+009	-3.016877939143470E+001	-2.351108737200042E+001
5.080000000000000E+009	-2.884401758650307E+001	-2.135473961639490E+001
5.100000000000000E+009	-3.017946360257902E+001	-2.004078222683546E+001
5.120000000000000E+009	-3.211148075429091E+001	-2.854436237909708E+001
5.140000000000000E+009	-3.319471770088373E+001	-1.790694578629280E+001
5.160000000000000E+009	-2.888439568743091E+001	-1.960149370090900E+001
5.180000000000000E+009	-2.657916733393741E+001	-2.226661370799970E+001
5.200000000000000E+009	-2.465160037565009E+001	-1.489240682678621E+001
5.220000000000000E+009	-2.297581268661903E+001	-2.501638751105049E+001
5.240000000000000E+009	-2.133116300494344E+001	-1.505529562931044E+001
5.260000000000000E+009	-2.116180917578782E+001	-1.453890949508960E+001
5.280000000000000E+009	-2.007395549156217E+001	-2.074139636626295E+001
5.300000000000000E+009	-2.005006934248512E+001	-1.245180254916914E+001
5.320000000000000E+009	-1.946462932515885E+001	-1.825810108302758E+001
5.340000000000000E+009	-1.967790393289117E+001	-1.437208642212747E+001
5.360000000000000E+009	-1.920511164736717E+001	-1.251867473354954E+001
5.380000000000000E+009	-1.953178005503860E+001	-2.130008591672297E+001
5.400000000000000E+009	-1.896859213181680E+001	-1.237238578319058E+001
5.420000000000000E+009	-1.876204895095354E+001	-1.565435971957466E+001
5.440000000000000E+009	-1.821817797133920E+001	-1.640737446185720E+001
5.460000000000000E+009	-1.831501210633700E+001	-1.262415773842761E+001
5.480000000000000E+009	-1.761083020192029E+001	-2.304258665733840E+001
5.500000000000000E+009	-1.743233253197148E+001	-1.396378678484659E+001
5.520000000000000E+009	-1.775973919707250E+001	-1.475163509377768E+001
5.540000000000000E+009	-1.760605741764025E+001	-2.382523995129747E+001
5.560000000000000E+009	-1.793095759541000E+001	-1.372865372152509E+001
5.580000000000000E+009	-1.803921313503883E+001	-1.916477159478492E+001
5.600000000000000E+009	-1.903661688157602E+001	-1.841594477206959E+001
5.620000000000000E+009	-1.901358624308383E+001	-1.478511314889443E+001
5.640000000000000E+009	-1.929423214468785E+001	-3.167344656375671E+001
5.660000000000000E+009	-1.942537652752679E+001	-1.582691212552889E+001
5.680000000000000E+009	-1.909537275052272E+001	-1.647796051550908E+001
5.700000000000000E+009	-1.881855685743380E+001	-2.759362498825581E+001
5.720000000000000E+009	-1.830730644204344E+001	-1.518952410314573E+001
5.740000000000000E+009	-1.857121693130753E+001	-1.998648768863506E+001
5.760000000000000E+009	-1.785995029884925E+001	-2.087182400295900E+001
5.780000000000000E+009	-1.773847053760835E+001	-1.544328773449560E+001
5.800000000000000E+009	-1.818099280691857E+001	-2.717268800273233E+001
5.820000000000000E+009	-1.807780138041639E+001	-1.712620200842129E+001
5.840000000000000E+009	-1.791422995741341E+001	-1.588436782345068E+001
5.860000000000000E+009	-1.808090470784292E+001	-3.313587391569335E+001
5.880000000000000E+009	-1.901089089783739E+001	-1.456197297575966E+001
5.900000000000000E+009	-1.964301489545993E+001	-1.758999467386577E+001
5.920000000000000E+009	-1.977136432076302E+001	-2.047176618291365E+001
5.940000000000000E+009	-2.033418329561441E+001	-1.408435726824428E+001
5.960000000000000E+009	-2.205845101706429E+001	-2.557698371061840E+001
5.980000000000000E+009	-2.214003314808396E+001	-1.489052469662613E+001
6.000000000000000E+009	-2.387101667792825E+001	-1.415923642109367E+001
