# Supplementary material for: A low-profile wideband compressed single-arm spiral antenna array for mid-band 5G beam steering applications
Source: Sci Rep. 2022 Aug 13;12:13790. doi: 10.1038/s41598-022-16423-9 (PMC9376093; doi:10.1038/s41598-022-16423-9)
Supplement: Supplementary file 1 — Supplementary Information. [file 41598_2022_16423_MOESM1_ESM.zip › Data/Array S-Parameters - Measured/S15,15.csv]

# Version 1.00
#
freq[Hz]	Trc1_S11[dB]	Trc2_S11[dB]
2.000000000000000E+009	-2.456467391908642E+000	-2.456467391908642E+000
2.020000000000000E+009	-2.171463855100828E+000	-2.171463855100828E+000
2.040000000000000E+009	-1.763067474433011E+000	-1.763067474433011E+000
2.060000000000000E+009	-1.388194544536085E+000	-1.388194544536085E+000
2.080000000000000E+009	-1.119223817267013E+000	-1.119223817267013E+000
2.100000000000000E+009	-8.984073329864399E-001	-8.984073329864399E-001
2.120000000000000E+009	-7.193485162620436E-001	-7.193485162620436E-001
2.140000000000000E+009	-6.066551653204181E-001	-6.066551653204181E-001
2.160000000000000E+009	-5.695856308289325E-001	-5.695856308289325E-001
2.180000000000000E+009	-5.383472840427016E-001	-5.383472840427016E-001
2.200000000000000E+009	-5.056553846942009E-001	-5.056553846942009E-001
2.220000000000000E+009	-4.849386541825556E-001	-4.849386541825556E-001
2.240000000000000E+009	-4.569357167317801E-001	-4.569357167317801E-001
2.260000000000000E+009	-4.589525640125252E-001	-4.589525640125252E-001
2.280000000000000E+009	-4.776902308838759E-001	-4.776902308838759E-001
2.300000000000000E+009	-4.815266953453287E-001	-4.815266953453287E-001
2.320000000000000E+009	-4.921481435640411E-001	-4.921481435640411E-001
2.340000000000000E+009	-5.505900134224167E-001	-5.505900134224167E-001
2.360000000000000E+009	-6.190962085383772E-001	-6.190962085383772E-001
2.380000000000000E+009	-7.136922125552906E-001	-7.136922125552906E-001
2.400000000000000E+009	-7.869928040700202E-001	-7.869928040700202E-001
2.420000000000000E+009	-8.840519926632023E-001	-8.840519926632023E-001
2.440000000000000E+009	-9.967239995511882E-001	-9.967239995511882E-001
2.460000000000000E+009	-1.171264100237189E+000	-1.171264100237189E+000
2.480000000000000E+009	-1.313286735008318E+000	-1.313286735008318E+000
2.500000000000000E+009	-1.523348482550232E+000	-1.523348482550232E+000
2.520000000000000E+009	-1.688102755371433E+000	-1.688102755371433E+000
2.540000000000000E+009	-1.859570925721648E+000	-1.859570925721648E+000
2.560000000000000E+009	-2.181034459192300E+000	-2.181034459192300E+000
2.580000000000000E+009	-2.664621566746997E+000	-2.664621566746997E+000
2.600000000000000E+009	-3.303304977571621E+000	-3.303304977571621E+000
2.620000000000000E+009	-3.961811294988565E+000	-3.961811294988565E+000
2.640000000000000E+009	-4.869650889206365E+000	-4.869650889206365E+000
2.660000000000000E+009	-5.859363513055075E+000	-5.859363513055075E+000
2.680000000000000E+009	-6.780398108130468E+000	-6.780398108130468E+000
2.700000000000000E+009	-7.398461910686019E+000	-7.398461910686019E+000
2.720000000000000E+009	-7.974612640445012E+000	-7.974612640445012E+000
2.740000000000000E+009	-7.797292011969622E+000	-7.797292011969622E+000
2.760000000000000E+009	-7.167251850533794E+000	-7.167251850533794E+000
2.780000000000000E+009	-6.250453968780780E+000	-6.250453968780780E+000
2.800000000000000E+009	-5.429185633218088E+000	-5.429185633218088E+000
2.820000000000000E+009	-4.715232732561473E+000	-4.715232732561473E+000
2.840000000000000E+009	-4.173805816815258E+000	-4.173805816815258E+000
2.860000000000000E+009	-3.765781239806687E+000	-3.765781239806687E+000
2.880000000000000E+009	-3.507939881602038E+000	-3.507939881602038E+000
2.900000000000000E+009	-3.421639873644401E+000	-3.421639873644401E+000
2.920000000000000E+009	-3.235877880739767E+000	-3.235877880739767E+000
2.940000000000000E+009	-3.210629284325133E+000	-3.210629284325133E+000
2.960000000000000E+009	-3.268992561508603E+000	-3.268992561508603E+000
2.980000000000000E+009	-3.225806311706443E+000	-3.225806311706443E+000
3.000000000000000E+009	-3.387937293985385E+000	-3.387937293985385E+000
3.020000000000000E+009	-3.446329677933916E+000	-3.446329677933916E+000
3.040000000000000E+009	-3.613310383601665E+000	-3.613310383601665E+000
3.060000000000000E+009	-3.744546862951788E+000	-3.744546862951788E+000
3.080000000000000E+009	-3.958873005309222E+000	-3.958873005309222E+000
3.100000000000000E+009	-4.328930986553476E+000	-4.328930986553476E+000
3.120000000000000E+009	-5.000047336586174E+000	-5.000047336586174E+000
3.140000000000000E+009	-5.780796376281891E+000	-5.780796376281891E+000
3.160000000000000E+009	-6.733605989521053E+000	-6.733605989521053E+000
3.180000000000000E+009	-7.838443862370144E+000	-7.838443862370144E+000
3.200000000000000E+009	-9.083117425610640E+000	-9.083117425610640E+000
3.220000000000000E+009	-1.047432285515021E+001	-1.047432285515021E+001
3.240000000000000E+009	-1.164183151464498E+001	-1.164183151464498E+001
3.260000000000000E+009	-1.354121166381407E+001	-1.354121166381407E+001
3.280000000000000E+009	-1.620769020613792E+001	-1.620769020613792E+001
3.300000000000000E+009	-1.930948107092658E+001	-1.930948107092658E+001
3.320000000000000E+009	-2.080063952343889E+001	-2.080063952343889E+001
3.340000000000000E+009	-1.940416379734909E+001	-1.940416379734909E+001
3.360000000000000E+009	-1.692989016944888E+001	-1.692989016944888E+001
3.380000000000000E+009	-1.613835438970100E+001	-1.613835438970100E+001
3.400000000000000E+009	-1.530735440110172E+001	-1.530735440110172E+001
3.420000000000000E+009	-1.449819464296786E+001	-1.449819464296786E+001
3.440000000000000E+009	-1.316341855845988E+001	-1.316341855845988E+001
3.460000000000000E+009	-1.236397178714367E+001	-1.236397178714367E+001
3.480000000000000E+009	-1.189997889157481E+001	-1.189997889157481E+001
3.500000000000000E+009	-1.179169937481578E+001	-1.179169937481578E+001
3.520000000000000E+009	-1.190634228379577E+001	-1.190634228379577E+001
3.540000000000000E+009	-1.263389556411949E+001	-1.263389556411949E+001
3.560000000000000E+009	-1.363734764780670E+001	-1.363734764780670E+001
3.580000000000000E+009	-1.499447215449199E+001	-1.499447215449199E+001
3.600000000000000E+009	-1.745840066486638E+001	-1.745840066486638E+001
3.620000000000000E+009	-2.019377665761676E+001	-2.019377665761676E+001
3.640000000000000E+009	-2.390395228371525E+001	-2.390395228371525E+001
3.660000000000000E+009	-2.567719808111137E+001	-2.567719808111137E+001
3.680000000000000E+009	-2.215177352132060E+001	-2.215177352132060E+001
3.700000000000000E+009	-1.867683235913281E+001	-1.867683235913281E+001
3.720000000000000E+009	-1.629042078421809E+001	-1.629042078421809E+001
3.740000000000000E+009	-1.399154952069286E+001	-1.399154952069286E+001
3.760000000000000E+009	-1.328134691549329E+001	-1.328134691549329E+001
3.780000000000000E+009	-1.193992169574991E+001	-1.193992169574991E+001
3.800000000000000E+009	-1.131004583287417E+001	-1.131004583287417E+001
3.820000000000000E+009	-1.102192411106411E+001	-1.102192411106411E+001
3.840000000000000E+009	-1.053634911369723E+001	-1.053634911369723E+001
3.860000000000000E+009	-1.027050414602590E+001	-1.027050414602590E+001
3.880000000000000E+009	-1.020084442252150E+001	-1.020084442252150E+001
3.900000000000000E+009	-1.045452215579232E+001	-1.045452215579232E+001
3.920000000000000E+009	-1.060407044768462E+001	-1.060407044768462E+001
3.940000000000000E+009	-1.060416815068657E+001	-1.060416815068657E+001
3.960000000000000E+009	-1.091551983929729E+001	-1.091551983929729E+001
3.980000000000000E+009	-1.164615029748594E+001	-1.164615029748594E+001
4.000000000000000E+009	-1.237910306695838E+001	-1.237910306695838E+001
4.020000000000000E+009	-1.286334754990368E+001	-1.286334754990368E+001
4.040000000000000E+009	-1.391521466359121E+001	-1.391521466359121E+001
4.060000000000000E+009	-1.436771532783616E+001	-1.436771532783616E+001
4.080000000000000E+009	-1.575410887389215E+001	-1.575410887389215E+001
4.100000000000000E+009	-1.634283559444579E+001	-1.634283559444579E+001
4.120000000000000E+009	-1.743327129451859E+001	-1.743327129451859E+001
4.140000000000000E+009	-1.763117392196701E+001	-1.763117392196701E+001
4.160000000000000E+009	-1.754441319568202E+001	-1.754441319568202E+001
4.180000000000000E+009	-1.659440740632020E+001	-1.659440740632020E+001
4.200000000000000E+009	-1.603199711506947E+001	-1.603199711506947E+001
4.220000000000000E+009	-1.471895946188465E+001	-1.471895946188465E+001
4.240000000000000E+009	-1.415257830540200E+001	-1.415257830540200E+001
4.260000000000000E+009	-1.324124633194667E+001	-1.324124633194667E+001
4.280000000000000E+009	-1.248642059572013E+001	-1.248642059572013E+001
4.300000000000000E+009	-1.174512631235673E+001	-1.174512631235673E+001
4.320000000000000E+009	-1.098778046820198E+001	-1.098778046820198E+001
4.340000000000000E+009	-1.066757217357517E+001	-1.066757217357517E+001
4.360000000000000E+009	-1.029551137575416E+001	-1.029551137575416E+001
4.380000000000000E+009	-9.917531263405634E+000	-9.917531263405634E+000
4.400000000000000E+009	-9.556940770484099E+000	-9.556940770484099E+000
4.420000000000000E+009	-9.090855934954059E+000	-9.090855934954059E+000
4.440000000000000E+009	-8.817420748422803E+000	-8.817420748422803E+000
4.460000000000000E+009	-8.736708163512342E+000	-8.736708163512342E+000
4.480000000000000E+009	-8.530376989307113E+000	-8.530376989307113E+000
4.500000000000000E+009	-8.449456990170903E+000	-8.449456990170903E+000
4.520000000000000E+009	-8.428221482600019E+000	-8.428221482600019E+000
4.540000000000000E+009	-8.473240238381004E+000	-8.473240238381004E+000
4.560000000000000E+009	-8.636141208921321E+000	-8.636141208921321E+000
4.580000000000000E+009	-8.619494129372731E+000	-8.619494129372731E+000
4.600000000000000E+009	-8.995950605121150E+000	-8.995950605121150E+000
4.620000000000000E+009	-9.194148030261879E+000	-9.194148030261879E+000
4.640000000000000E+009	-9.549465305289020E+000	-9.549465305289020E+000
4.660000000000000E+009	-9.924653805212531E+000	-9.924653805212531E+000
4.680000000000000E+009	-1.045219028053880E+001	-1.045219028053880E+001
4.700000000000000E+009	-1.099195179973398E+001	-1.099195179973398E+001
4.720000000000000E+009	-1.177861937325780E+001	-1.177861937325780E+001
4.740000000000000E+009	-1.228650970267545E+001	-1.228650970267545E+001
4.760000000000000E+009	-1.272441510350979E+001	-1.272441510350979E+001
4.780000000000000E+009	-1.294834442176086E+001	-1.294834442176086E+001
4.800000000000000E+009	-1.350258696976495E+001	-1.350258696976495E+001
4.820000000000000E+009	-1.428427089870486E+001	-1.428427089870486E+001
4.840000000000000E+009	-1.473452269495951E+001	-1.473452269495951E+001
4.860000000000000E+009	-1.524609913246691E+001	-1.524609913246691E+001
4.880000000000000E+009	-1.553124894832434E+001	-1.553124894832434E+001
4.900000000000000E+009	-1.654701192019533E+001	-1.654701192019533E+001
4.920000000000000E+009	-1.759497213890164E+001	-1.759497213890164E+001
4.940000000000000E+009	-1.887127357521839E+001	-1.887127357521839E+001
4.960000000000000E+009	-2.062535373018269E+001	-2.062535373018269E+001
4.980000000000000E+009	-2.133487986395960E+001	-2.133487986395960E+001
5.000000000000000E+009	-2.410252927792858E+001	-2.410252927792858E+001
5.020000000000000E+009	-2.452129286619913E+001	-2.452129286619913E+001
5.040000000000000E+009	-2.299661647192210E+001	-2.299661647192210E+001
5.060000000000000E+009	-2.257307372196360E+001	-2.257307372196360E+001
5.080000000000000E+009	-2.091336780644063E+001	-2.091336780644063E+001
5.100000000000000E+009	-1.937693535673803E+001	-1.937693535673803E+001
5.120000000000000E+009	-1.771587076974426E+001	-1.771587076974426E+001
5.140000000000000E+009	-1.689531178403766E+001	-1.689531178403766E+001
5.160000000000000E+009	-1.535460240124392E+001	-1.535460240124392E+001
5.180000000000000E+009	-1.443778860138726E+001	-1.443778860138726E+001
5.200000000000000E+009	-1.353233659923397E+001	-1.353233659923397E+001
5.220000000000000E+009	-1.245672978573258E+001	-1.245672978573258E+001
5.240000000000000E+009	-1.164232154918011E+001	-1.164232154918011E+001
5.260000000000000E+009	-1.093957956259544E+001	-1.093957956259544E+001
5.280000000000000E+009	-1.051182099611633E+001	-1.051182099611633E+001
5.300000000000000E+009	-1.022219980799736E+001	-1.022219980799736E+001
5.320000000000000E+009	-9.792512361086500E+000	-9.792512361086500E+000
5.340000000000000E+009	-9.994571953355685E+000	-9.994571953355685E+000
5.360000000000000E+009	-1.016226272796986E+001	-1.016226272796986E+001
5.380000000000000E+009	-1.029029341155301E+001	-1.029029341155301E+001
5.400000000000000E+009	-1.064143102873764E+001	-1.064143102873764E+001
5.420000000000000E+009	-1.130242090591024E+001	-1.130242090591024E+001
5.440000000000000E+009	-1.194156791076994E+001	-1.194156791076994E+001
5.460000000000000E+009	-1.298222210392881E+001	-1.298222210392881E+001
5.480000000000000E+009	-1.334162331851418E+001	-1.334162331851418E+001
5.500000000000000E+009	-1.393117591248267E+001	-1.393117591248267E+001
5.520000000000000E+009	-1.431673570940046E+001	-1.431673570940046E+001
5.540000000000000E+009	-1.407702041002958E+001	-1.407702041002958E+001
5.560000000000000E+009	-1.457165669818786E+001	-1.457165669818786E+001
5.580000000000000E+009	-1.432476474582371E+001	-1.432476474582371E+001
5.600000000000000E+009	-1.441659959079255E+001	-1.441659959079255E+001
5.620000000000000E+009	-1.453666337549046E+001	-1.453666337549046E+001
5.640000000000000E+009	-1.477049979328833E+001	-1.477049979328833E+001
5.660000000000000E+009	-1.458640063105330E+001	-1.458640063105330E+001
5.680000000000000E+009	-1.461059781769423E+001	-1.461059781769423E+001
5.700000000000000E+009	-1.410533363120878E+001	-1.410533363120878E+001
5.720000000000000E+009	-1.373233165848603E+001	-1.373233165848603E+001
5.740000000000000E+009	-1.358937459627057E+001	-1.358937459627057E+001
5.760000000000000E+009	-1.333771943002919E+001	-1.333771943002919E+001
5.780000000000000E+009	-1.329296159711656E+001	-1.329296159711656E+001
5.800000000000000E+009	-1.299399388597315E+001	-1.299399388597315E+001
5.820000000000000E+009	-1.280984782819983E+001	-1.280984782819983E+001
5.840000000000000E+009	-1.281032849383040E+001	-1.281032849383040E+001
5.860000000000000E+009	-1.275335921110246E+001	-1.275335921110246E+001
5.880000000000000E+009	-1.241814519829792E+001	-1.241814519829792E+001
5.900000000000000E+009	-1.226167921132189E+001	-1.226167921132189E+001
5.920000000000000E+009	-1.185562540338274E+001	-1.185562540338274E+001
5.940000000000000E+009	-1.201574625538320E+001	-1.201574625538320E+001
5.960000000000000E+009	-1.229941823708296E+001	-1.229941823708296E+001
5.980000000000000E+009	-1.239541541848944E+001	-1.239541541848944E+001
6.000000000000000E+009	-1.250788309312181E+001	-1.250788309312181E+001
