# Supplementary material for: A low-profile wideband compressed single-arm spiral antenna array for mid-band 5G beam steering applications
Source: Sci Rep. 2022 Aug 13;12:13790. doi: 10.1038/s41598-022-16423-9 (PMC9376093; doi:10.1038/s41598-022-16423-9)
Supplement: Supplementary file 1 — Supplementary Information. [file 41598_2022_16423_MOESM1_ESM.zip › Data/Array S-Parameters - Measured/S16,16.csv]

# Version 1.00
#
freq[Hz]	Trc1_S11[dB]	Trc2_S11[dB]
2.000000000000000E+009	-2.407247213670603E+000	-2.407247213670603E+000
2.020000000000000E+009	-2.135014255401517E+000	-2.135014255401517E+000
2.040000000000000E+009	-1.752008145931193E+000	-1.752008145931193E+000
2.060000000000000E+009	-1.382211533101688E+000	-1.382211533101688E+000
2.080000000000000E+009	-1.102299224288371E+000	-1.102299224288371E+000
2.100000000000000E+009	-8.996684231181646E-001	-8.996684231181646E-001
2.120000000000000E+009	-7.184983007773608E-001	-7.184983007773608E-001
2.140000000000000E+009	-6.013798667019521E-001	-6.013798667019521E-001
2.160000000000000E+009	-5.567285420114455E-001	-5.567285420114455E-001
2.180000000000000E+009	-5.257377141295087E-001	-5.257377141295087E-001
2.200000000000000E+009	-4.906042220122409E-001	-4.906042220122409E-001
2.220000000000000E+009	-4.639051836371115E-001	-4.639051836371115E-001
2.240000000000000E+009	-4.264070137245372E-001	-4.264070137245372E-001
2.260000000000000E+009	-4.137829496840858E-001	-4.137829496840858E-001
2.280000000000000E+009	-4.296867341235732E-001	-4.296867341235732E-001
2.300000000000000E+009	-4.311732937808746E-001	-4.311732937808746E-001
2.320000000000000E+009	-4.347275834179478E-001	-4.347275834179478E-001
2.340000000000000E+009	-4.726952275343331E-001	-4.726952275343331E-001
2.360000000000000E+009	-5.345050503392211E-001	-5.345050503392211E-001
2.380000000000000E+009	-6.127381144644319E-001	-6.127381144644319E-001
2.400000000000000E+009	-6.774102926287225E-001	-6.774102926287225E-001
2.420000000000000E+009	-7.206784190502963E-001	-7.206784190502963E-001
2.440000000000000E+009	-8.348010102288126E-001	-8.348010102288126E-001
2.460000000000000E+009	-9.107984393180898E-001	-9.107984393180898E-001
2.480000000000000E+009	-1.040606917632059E+000	-1.040606917632059E+000
2.500000000000000E+009	-1.145566604168294E+000	-1.145566604168294E+000
2.520000000000000E+009	-1.254267529237590E+000	-1.254267529237590E+000
2.540000000000000E+009	-1.373052171491789E+000	-1.373052171491789E+000
2.560000000000000E+009	-1.640895576335527E+000	-1.640895576335527E+000
2.580000000000000E+009	-2.012898708675333E+000	-2.012898708675333E+000
2.600000000000000E+009	-2.458818573931890E+000	-2.458818573931890E+000
2.620000000000000E+009	-2.973585516970722E+000	-2.973585516970722E+000
2.640000000000000E+009	-3.601975775381187E+000	-3.601975775381187E+000
2.660000000000000E+009	-4.367480098084875E+000	-4.367480098084875E+000
2.680000000000000E+009	-5.037537562372600E+000	-5.037537562372600E+000
2.700000000000000E+009	-5.762941657780100E+000	-5.762941657780100E+000
2.720000000000000E+009	-6.312149349517489E+000	-6.312149349517489E+000
2.740000000000000E+009	-6.686504830083150E+000	-6.686504830083150E+000
2.760000000000000E+009	-6.392045233808471E+000	-6.392045233808471E+000
2.780000000000000E+009	-5.942200310034468E+000	-5.942200310034468E+000
2.800000000000000E+009	-5.316190687420024E+000	-5.316190687420024E+000
2.820000000000000E+009	-4.619286393437866E+000	-4.619286393437866E+000
2.840000000000000E+009	-4.137168798377000E+000	-4.137168798377000E+000
2.860000000000000E+009	-3.732820271966236E+000	-3.732820271966236E+000
2.880000000000000E+009	-3.415337368769028E+000	-3.415337368769028E+000
2.900000000000000E+009	-3.276949035215396E+000	-3.276949035215396E+000
2.920000000000000E+009	-3.189044005168683E+000	-3.189044005168683E+000
2.940000000000000E+009	-3.155271859342276E+000	-3.155271859342276E+000
2.960000000000000E+009	-3.178661214669160E+000	-3.178661214669160E+000
2.980000000000000E+009	-3.246484356614615E+000	-3.246484356614615E+000
3.000000000000000E+009	-3.425952084236742E+000	-3.425952084236742E+000
3.020000000000000E+009	-3.484619027609888E+000	-3.484619027609888E+000
3.040000000000000E+009	-3.630374437177267E+000	-3.630374437177267E+000
3.060000000000000E+009	-3.796017596227364E+000	-3.796017596227364E+000
3.080000000000000E+009	-3.945181336065510E+000	-3.945181336065510E+000
3.100000000000000E+009	-4.253833655403709E+000	-4.253833655403709E+000
3.120000000000000E+009	-4.859077901650304E+000	-4.859077901650304E+000
3.140000000000000E+009	-5.649360476999502E+000	-5.649360476999502E+000
3.160000000000000E+009	-6.804770893057981E+000	-6.804770893057981E+000
3.180000000000000E+009	-8.169149909571036E+000	-8.169149909571036E+000
3.200000000000000E+009	-9.307229252780195E+000	-9.307229252780195E+000
3.220000000000000E+009	-1.077968496194816E+001	-1.077968496194816E+001
3.240000000000000E+009	-1.238475816380139E+001	-1.238475816380139E+001
3.260000000000000E+009	-1.322833331492710E+001	-1.322833331492710E+001
3.280000000000000E+009	-1.497140467660587E+001	-1.497140467660587E+001
3.300000000000000E+009	-1.704076191540514E+001	-1.704076191540514E+001
3.320000000000000E+009	-1.812545077148922E+001	-1.812545077148922E+001
3.340000000000000E+009	-1.773584493365530E+001	-1.773584493365530E+001
3.360000000000000E+009	-1.679919355035059E+001	-1.679919355035059E+001
3.380000000000000E+009	-1.630323653164340E+001	-1.630323653164340E+001
3.400000000000000E+009	-1.537459396322033E+001	-1.537459396322033E+001
3.420000000000000E+009	-1.525992928713575E+001	-1.525992928713575E+001
3.440000000000000E+009	-1.495261076265630E+001	-1.495261076265630E+001
3.460000000000000E+009	-1.559101518516401E+001	-1.559101518516401E+001
3.480000000000000E+009	-1.511353823537910E+001	-1.511353823537910E+001
3.500000000000000E+009	-1.640694886953717E+001	-1.640694886953717E+001
3.520000000000000E+009	-1.678256661796613E+001	-1.678256661796613E+001
3.540000000000000E+009	-1.840586271986386E+001	-1.840586271986386E+001
3.560000000000000E+009	-1.995108143849884E+001	-1.995108143849884E+001
3.580000000000000E+009	-2.173144013512531E+001	-2.173144013512531E+001
3.600000000000000E+009	-2.549943371709853E+001	-2.549943371709853E+001
3.620000000000000E+009	-2.487213055803158E+001	-2.487213055803158E+001
3.640000000000000E+009	-2.436663747801987E+001	-2.436663747801987E+001
3.660000000000000E+009	-2.011065742706373E+001	-2.011065742706373E+001
3.680000000000000E+009	-1.783716846893212E+001	-1.783716846893212E+001
3.700000000000000E+009	-1.591561221894404E+001	-1.591561221894404E+001
3.720000000000000E+009	-1.443568541590895E+001	-1.443568541590895E+001
3.740000000000000E+009	-1.327883710702201E+001	-1.327883710702201E+001
3.760000000000000E+009	-1.202557178908985E+001	-1.202557178908985E+001
3.780000000000000E+009	-1.098182400876461E+001	-1.098182400876461E+001
3.800000000000000E+009	-1.070248917248516E+001	-1.070248917248516E+001
3.820000000000000E+009	-9.827584564016142E+000	-9.827584564016142E+000
3.840000000000000E+009	-9.667097324391206E+000	-9.667097324391206E+000
3.860000000000000E+009	-9.450113868048621E+000	-9.450113868048621E+000
3.880000000000000E+009	-9.211211289395520E+000	-9.211211289395520E+000
3.900000000000000E+009	-9.523905545056016E+000	-9.523905545056016E+000
3.920000000000000E+009	-9.788579240221933E+000	-9.788579240221933E+000
3.940000000000000E+009	-1.017636017233235E+001	-1.017636017233235E+001
3.960000000000000E+009	-1.051390229766367E+001	-1.051390229766367E+001
3.980000000000000E+009	-1.116726247222166E+001	-1.116726247222166E+001
4.000000000000000E+009	-1.194944248876387E+001	-1.194944248876387E+001
4.020000000000000E+009	-1.277990577806530E+001	-1.277990577806530E+001
4.040000000000000E+009	-1.352886519203096E+001	-1.352886519203096E+001
4.060000000000000E+009	-1.413831545878801E+001	-1.413831545878801E+001
4.080000000000000E+009	-1.531149250447394E+001	-1.531149250447394E+001
4.100000000000000E+009	-1.629812006192801E+001	-1.629812006192801E+001
4.120000000000000E+009	-1.668197979395527E+001	-1.668197979395527E+001
4.140000000000000E+009	-1.698654909133307E+001	-1.698654909133307E+001
4.160000000000000E+009	-1.735607840756814E+001	-1.735607840756814E+001
4.180000000000000E+009	-1.719489587231166E+001	-1.719489587231166E+001
4.200000000000000E+009	-1.697082806632924E+001	-1.697082806632924E+001
4.220000000000000E+009	-1.545784804369972E+001	-1.545784804369972E+001
4.240000000000000E+009	-1.519157104356788E+001	-1.519157104356788E+001
4.260000000000000E+009	-1.454542509295094E+001	-1.454542509295094E+001
4.280000000000000E+009	-1.375891848223376E+001	-1.375891848223376E+001
4.300000000000000E+009	-1.272332510186918E+001	-1.272332510186918E+001
4.320000000000000E+009	-1.251889216528297E+001	-1.251889216528297E+001
4.340000000000000E+009	-1.162748112861715E+001	-1.162748112861715E+001
4.360000000000000E+009	-1.151386676856029E+001	-1.151386676856029E+001
4.380000000000000E+009	-1.113834828911509E+001	-1.113834828911509E+001
4.400000000000000E+009	-1.040591186243085E+001	-1.040591186243085E+001
4.420000000000000E+009	-1.031464439801101E+001	-1.031464439801101E+001
4.440000000000000E+009	-9.913796178693755E+000	-9.913796178693755E+000
4.460000000000000E+009	-9.902156524195194E+000	-9.902156524195194E+000
4.480000000000000E+009	-9.597054590702260E+000	-9.597054590702260E+000
4.500000000000000E+009	-9.284364333715892E+000	-9.284364333715892E+000
4.520000000000000E+009	-8.986116870941611E+000	-8.986116870941611E+000
4.540000000000000E+009	-8.985585275091946E+000	-8.985585275091946E+000
4.560000000000000E+009	-8.595928528204704E+000	-8.595928528204704E+000
4.580000000000000E+009	-8.494502875402464E+000	-8.494502875402464E+000
4.600000000000000E+009	-8.331739850206663E+000	-8.331739850206663E+000
4.620000000000000E+009	-8.335164646536438E+000	-8.335164646536438E+000
4.640000000000000E+009	-8.516678871528125E+000	-8.516678871528125E+000
4.660000000000000E+009	-8.612151760995857E+000	-8.612151760995857E+000
4.680000000000000E+009	-8.944242956244242E+000	-8.944242956244242E+000
4.700000000000000E+009	-9.410390511245360E+000	-9.410390511245360E+000
4.720000000000000E+009	-9.787347395054709E+000	-9.787347395054709E+000
4.740000000000000E+009	-1.036515129282616E+001	-1.036515129282616E+001
4.760000000000000E+009	-1.078106258841719E+001	-1.078106258841719E+001
4.780000000000000E+009	-1.128957452897836E+001	-1.128957452897836E+001
4.800000000000000E+009	-1.212181112723290E+001	-1.212181112723290E+001
4.820000000000000E+009	-1.279031243040719E+001	-1.279031243040719E+001
4.840000000000000E+009	-1.373708077626556E+001	-1.373708077626556E+001
4.860000000000000E+009	-1.422680590338837E+001	-1.422680590338837E+001
4.880000000000000E+009	-1.434189467542446E+001	-1.434189467542446E+001
4.900000000000000E+009	-1.530881143680506E+001	-1.530881143680506E+001
4.920000000000000E+009	-1.565448012396851E+001	-1.565448012396851E+001
4.940000000000000E+009	-1.691709585703894E+001	-1.691709585703894E+001
4.960000000000000E+009	-1.743067572104421E+001	-1.743067572104421E+001
4.980000000000000E+009	-1.818717450896119E+001	-1.818717450896119E+001
5.000000000000000E+009	-1.960414565440268E+001	-1.960414565440268E+001
5.020000000000000E+009	-2.103053227278235E+001	-2.103053227278235E+001
5.040000000000000E+009	-1.966618824796832E+001	-1.966618824796832E+001
5.060000000000000E+009	-2.018648796753059E+001	-2.018648796753059E+001
5.080000000000000E+009	-1.883182552648481E+001	-1.883182552648481E+001
5.100000000000000E+009	-1.798396110250427E+001	-1.798396110250427E+001
5.120000000000000E+009	-1.645227442138681E+001	-1.645227442138681E+001
5.140000000000000E+009	-1.463801487914746E+001	-1.463801487914746E+001
5.160000000000000E+009	-1.379986839424783E+001	-1.379986839424783E+001
5.180000000000000E+009	-1.300681819552208E+001	-1.300681819552208E+001
5.200000000000000E+009	-1.231954441289932E+001	-1.231954441289932E+001
5.220000000000000E+009	-1.133828583162485E+001	-1.133828583162485E+001
5.240000000000000E+009	-1.075694012020644E+001	-1.075694012020644E+001
5.260000000000000E+009	-1.006305332818021E+001	-1.006305332818021E+001
5.280000000000000E+009	-9.525777500458958E+000	-9.525777500458958E+000
5.300000000000000E+009	-9.101619246390756E+000	-9.101619246390756E+000
5.320000000000000E+009	-8.817534022392849E+000	-8.817534022392849E+000
5.340000000000000E+009	-8.555866157253634E+000	-8.555866157253634E+000
5.360000000000000E+009	-8.416518771756685E+000	-8.416518771756685E+000
5.380000000000000E+009	-8.635933456654103E+000	-8.635933456654103E+000
5.400000000000000E+009	-8.613387474735502E+000	-8.613387474735502E+000
5.420000000000000E+009	-9.034146488384783E+000	-9.034146488384783E+000
5.440000000000000E+009	-9.233838518456802E+000	-9.233838518456802E+000
5.460000000000000E+009	-9.993155573529679E+000	-9.993155573529679E+000
5.480000000000000E+009	-1.057686270934756E+001	-1.057686270934756E+001
5.500000000000000E+009	-1.130522281533228E+001	-1.130522281533228E+001
5.520000000000000E+009	-1.166199663877799E+001	-1.166199663877799E+001
5.540000000000000E+009	-1.239668832770434E+001	-1.239668832770434E+001
5.560000000000000E+009	-1.281344052931451E+001	-1.281344052931451E+001
5.580000000000000E+009	-1.344417389870256E+001	-1.344417389870256E+001
5.600000000000000E+009	-1.395904864800193E+001	-1.395904864800193E+001
5.620000000000000E+009	-1.437284837375849E+001	-1.437284837375849E+001
5.640000000000000E+009	-1.480582045556475E+001	-1.480582045556475E+001
5.660000000000000E+009	-1.555536666248024E+001	-1.555536666248024E+001
5.680000000000000E+009	-1.580231764376218E+001	-1.580231764376218E+001
5.700000000000000E+009	-1.660878743809170E+001	-1.660878743809170E+001
5.720000000000000E+009	-1.693133545211872E+001	-1.693133545211872E+001
5.740000000000000E+009	-1.760085780120950E+001	-1.760085780120950E+001
5.760000000000000E+009	-1.837324461259495E+001	-1.837324461259495E+001
5.780000000000000E+009	-1.798959703915415E+001	-1.798959703915415E+001
5.800000000000000E+009	-1.790602137729578E+001	-1.790602137729578E+001
5.820000000000000E+009	-1.732428921086766E+001	-1.732428921086766E+001
5.840000000000000E+009	-1.681285787025289E+001	-1.681285787025289E+001
5.860000000000000E+009	-1.657227807957939E+001	-1.657227807957939E+001
5.880000000000000E+009	-1.580724004274108E+001	-1.580724004274108E+001
5.900000000000000E+009	-1.519021147670629E+001	-1.519021147670629E+001
5.920000000000000E+009	-1.414446942700797E+001	-1.414446942700797E+001
5.940000000000000E+009	-1.348779257673482E+001	-1.348779257673482E+001
5.960000000000000E+009	-1.320908722364316E+001	-1.320908722364316E+001
5.980000000000000E+009	-1.256381726592823E+001	-1.256381726592823E+001
6.000000000000000E+009	-1.238218970996462E+001	-1.238218970996462E+001
