# Supplementary material for: A low-profile wideband compressed single-arm spiral antenna array for mid-band 5G beam steering applications
Source: Sci Rep. 2022 Aug 13;12:13790. doi: 10.1038/s41598-022-16423-9 (PMC9376093; doi:10.1038/s41598-022-16423-9)
Supplement: Supplementary file 1 — Supplementary Information. [file 41598_2022_16423_MOESM1_ESM.zip › Data/Array S-Parameters - Measured/S2,1.csv]

# Version 1.00
#
freq[Hz]	Trc1_S21[dB]	Trc2_S22[dB]
2.000000000000000E+009	-2.696747830773921E+001	-8.510172661458483E+000
2.020000000000000E+009	-2.691618273199699E+001	-6.878495489791821E+000
2.040000000000000E+009	-2.595178902056632E+001	-8.606481014816861E+000
2.060000000000000E+009	-2.803794200535548E+001	-6.719141254926465E+000
2.080000000000000E+009	-2.902184151610118E+001	-7.310319072135884E+000
2.100000000000000E+009	-2.971933568557714E+001	-6.666572062086606E+000
2.120000000000000E+009	-2.947764113539828E+001	-6.253106097367708E+000
2.140000000000000E+009	-2.980772984684948E+001	-7.107759832869715E+000
2.160000000000000E+009	-3.190832513178401E+001	-5.817637959689063E+000
2.180000000000000E+009	-3.255197425476822E+001	-6.889158540965945E+000
2.200000000000000E+009	-3.148982944708705E+001	-6.183418712474065E+000
2.220000000000000E+009	-3.275201518366556E+001	-6.039429449784240E+000
2.240000000000000E+009	-3.397595024404743E+001	-6.918740216491730E+000
2.260000000000000E+009	-3.386042368082589E+001	-5.854552973122735E+000
2.280000000000000E+009	-3.246567072906144E+001	-6.761788951383804E+000
2.300000000000000E+009	-3.447255649709592E+001	-6.189698520448553E+000
2.320000000000000E+009	-3.419551466848333E+001	-6.048561665516956E+000
2.340000000000000E+009	-3.340710709966563E+001	-7.255552258915002E+000
2.360000000000000E+009	-3.400943438842716E+001	-5.882761161176462E+000
2.380000000000000E+009	-3.351545593738002E+001	-6.920301267357350E+000
2.400000000000000E+009	-3.230245371750717E+001	-6.872647042489610E+000
2.420000000000000E+009	-3.252863083616250E+001	-6.100546834614987E+000
2.440000000000000E+009	-3.269619396510031E+001	-7.601124190725445E+000
2.460000000000000E+009	-3.105542063045225E+001	-6.467855742360194E+000
2.480000000000000E+009	-2.918073789471440E+001	-7.061185053237344E+000
2.500000000000000E+009	-2.954490153292855E+001	-7.758259554221101E+000
2.520000000000000E+009	-2.842878147505716E+001	-6.806581553735505E+000
2.540000000000000E+009	-2.599398103703823E+001	-8.554078389249890E+000
2.560000000000000E+009	-2.568541512715378E+001	-7.401744377199701E+000
2.580000000000000E+009	-2.469447627078408E+001	-8.094414979340927E+000
2.600000000000000E+009	-2.154898681341276E+001	-9.398402647902907E+000
2.620000000000000E+009	-2.160064422501763E+001	-7.987327680224262E+000
2.640000000000000E+009	-2.036394006411832E+001	-1.077826092782302E+001
2.660000000000000E+009	-1.800811972683101E+001	-9.708134536660726E+000
2.680000000000000E+009	-1.754075658982597E+001	-1.102488105115287E+001
2.700000000000000E+009	-1.719813750149617E+001	-1.343166512403720E+001
2.720000000000000E+009	-1.599293421743428E+001	-1.171071773018003E+001
2.740000000000000E+009	-1.418230697411251E+001	-1.664470564895520E+001
2.760000000000000E+009	-1.546018860707281E+001	-1.311395935585519E+001
2.780000000000000E+009	-1.623896986866687E+001	-1.465288795889582E+001
2.800000000000000E+009	-1.945206429587556E+001	-1.035482749849422E+001
2.820000000000000E+009	-1.831761465231330E+001	-1.190101280546892E+001
2.840000000000000E+009	-1.795766133655602E+001	-9.786548867312911E+000
2.860000000000000E+009	-1.754996419777355E+001	-9.532507385605237E+000
2.880000000000000E+009	-1.840042886329719E+001	-1.121853344931499E+001
2.900000000000000E+009	-1.919637514204557E+001	-8.680180773725056E+000
2.920000000000000E+009	-1.919471901780511E+001	-1.083685089773377E+001
2.940000000000000E+009	-2.062346690755968E+001	-8.887429796060284E+000
2.960000000000000E+009	-2.087767999502849E+001	-9.273000350215776E+000
2.980000000000000E+009	-2.083435216631953E+001	-1.104066164192726E+001
3.000000000000000E+009	-2.186393056294591E+001	-8.651842045358686E+000
3.020000000000000E+009	-2.242927189578692E+001	-1.094681960236710E+001
3.040000000000000E+009	-2.222997681038455E+001	-9.793361906242961E+000
3.060000000000000E+009	-2.392470230975900E+001	-9.636627849536060E+000
3.080000000000000E+009	-2.333662687273328E+001	-1.193133098945121E+001
3.100000000000000E+009	-2.457873073411497E+001	-9.557737133711429E+000
3.120000000000000E+009	-2.360551624074511E+001	-1.233550040771695E+001
3.140000000000000E+009	-2.435604937420197E+001	-1.144433631584658E+001
3.160000000000000E+009	-2.406464528655401E+001	-1.044616418773469E+001
3.180000000000000E+009	-2.410280407737398E+001	-1.532861416015984E+001
3.200000000000000E+009	-2.342531176317897E+001	-1.152344977880058E+001
3.220000000000000E+009	-2.304965709882807E+001	-1.398052452382558E+001
3.240000000000000E+009	-2.188749177885849E+001	-1.638419032640712E+001
3.260000000000000E+009	-2.092033363993774E+001	-1.321684979005610E+001
3.280000000000000E+009	-1.817523130861825E+001	-2.242718853765098E+001
3.300000000000000E+009	-1.795538076114406E+001	-1.760267174554585E+001
3.320000000000000E+009	-1.839074961296079E+001	-2.007588180597601E+001
3.340000000000000E+009	-1.995781253988433E+001	-4.310299074862654E+001
3.360000000000000E+009	-2.294408894147842E+001	-2.165038161486389E+001
3.380000000000000E+009	-2.570097225366606E+001	-1.582160466263590E+001
3.400000000000000E+009	-2.646186158600160E+001	-2.252022225789095E+001
3.420000000000000E+009	-2.644200449937598E+001	-1.349794228102877E+001
3.440000000000000E+009	-2.654686241824247E+001	-1.487390840275599E+001
3.460000000000000E+009	-2.365980844089494E+001	-1.612721049233635E+001
3.480000000000000E+009	-2.388777578712632E+001	-1.241905492075264E+001
3.500000000000000E+009	-2.295908262707151E+001	-1.849635831815863E+001
3.520000000000000E+009	-2.195014693057957E+001	-1.383161053938620E+001
3.540000000000000E+009	-2.020532311245555E+001	-1.465999617202413E+001
3.560000000000000E+009	-1.984654417030375E+001	-1.888771701147561E+001
3.580000000000000E+009	-1.862505336930104E+001	-1.368963546155528E+001
3.600000000000000E+009	-1.767320868811459E+001	-2.038392763124080E+001
3.620000000000000E+009	-1.637191284173819E+001	-1.711768950093087E+001
3.640000000000000E+009	-1.502841543456337E+001	-1.806775746465298E+001
3.660000000000000E+009	-1.383339526913248E+001	-3.050947840036687E+001
3.680000000000000E+009	-1.340278598451933E+001	-1.918956463351650E+001
3.700000000000000E+009	-1.331734552468827E+001	-2.274939232956729E+001
3.720000000000000E+009	-1.323515997367754E+001	-3.054194473944023E+001
3.740000000000000E+009	-1.320644914533006E+001	-1.900093531403932E+001
3.760000000000000E+009	-1.315075785198954E+001	-2.188579235963712E+001
3.780000000000000E+009	-1.361944705975655E+001	-2.412091742872805E+001
3.800000000000000E+009	-1.383863682661498E+001	-1.520203461200389E+001
3.820000000000000E+009	-1.402337075644524E+001	-2.251737544770263E+001
3.840000000000000E+009	-1.490558349056014E+001	-1.677416397352978E+001
3.860000000000000E+009	-1.577346465793247E+001	-1.566858420586065E+001
3.880000000000000E+009	-1.605205073999946E+001	-2.314483930456683E+001
3.900000000000000E+009	-1.656101752466607E+001	-1.386517238631402E+001
3.920000000000000E+009	-1.740674532595362E+001	-1.898157438902853E+001
3.940000000000000E+009	-1.798987290103882E+001	-1.795549318749836E+001
3.960000000000000E+009	-1.903975159351903E+001	-1.526160656332387E+001
3.980000000000000E+009	-1.959798047505679E+001	-2.582000007072741E+001
4.000000000000000E+009	-2.026573692928615E+001	-1.579387470913383E+001
4.020000000000000E+009	-2.195756900707985E+001	-1.896005423090067E+001
4.040000000000000E+009	-2.335014304206311E+001	-2.124889604589776E+001
4.060000000000000E+009	-2.526412094820027E+001	-1.656468765786869E+001
4.080000000000000E+009	-2.569850633077790E+001	-3.543935729436762E+001
4.100000000000000E+009	-2.595779400329359E+001	-1.853755683115107E+001
4.120000000000000E+009	-2.879310466160158E+001	-1.964680670712577E+001
4.140000000000000E+009	-2.679959402964639E+001	-2.546981691299622E+001
4.160000000000000E+009	-3.084775894614063E+001	-1.917618735247187E+001
4.180000000000000E+009	-3.082518165554033E+001	-2.375427762321936E+001
4.200000000000000E+009	-2.908244694748944E+001	-2.287395357941096E+001
4.220000000000000E+009	-3.045764854978559E+001	-2.329783985639772E+001
4.240000000000000E+009	-2.803612166448932E+001	-1.865634748998713E+001
4.260000000000000E+009	-2.738863123731984E+001	-2.692910620916522E+001
4.280000000000000E+009	-2.709980950957977E+001	-1.784900984561660E+001
4.300000000000000E+009	-2.707769934657321E+001	-1.782297891469802E+001
4.320000000000000E+009	-2.591155288931799E+001	-2.258016877340447E+001
4.340000000000000E+009	-2.728091199650024E+001	-1.429030093614162E+001
4.360000000000000E+009	-2.730313428201880E+001	-2.202080816861097E+001
4.380000000000000E+009	-2.717202255811920E+001	-1.591052109054668E+001
4.400000000000000E+009	-2.835534634213127E+001	-1.541939204402141E+001
4.420000000000000E+009	-2.875193814016274E+001	-2.105747155505191E+001
4.440000000000000E+009	-2.859861026391025E+001	-1.311055126071499E+001
4.460000000000000E+009	-2.869273306814464E+001	-1.858326093365560E+001
4.480000000000000E+009	-3.006927886243671E+001	-1.530085592516885E+001
4.500000000000000E+009	-3.053036362144123E+001	-1.318099597841511E+001
4.520000000000000E+009	-3.094292178645765E+001	-2.117499739041445E+001
4.540000000000000E+009	-2.956918780168935E+001	-1.309752298125344E+001
4.560000000000000E+009	-3.092581855799539E+001	-1.594933224752854E+001
4.580000000000000E+009	-2.997869486104556E+001	-1.734390613667184E+001
4.600000000000000E+009	-3.052588207106996E+001	-1.313579217138416E+001
4.620000000000000E+009	-2.941941937565366E+001	-1.958450696944435E+001
4.640000000000000E+009	-2.937326105012480E+001	-1.359807915455439E+001
4.660000000000000E+009	-2.841170251126668E+001	-1.544339116859630E+001
4.680000000000000E+009	-3.035249545853289E+001	-1.831837128840470E+001
4.700000000000000E+009	-2.918262748498366E+001	-1.318269431471162E+001
4.720000000000000E+009	-3.175304809468974E+001	-2.117138098484990E+001
4.740000000000000E+009	-3.368427028532704E+001	-1.510459981352596E+001
4.760000000000000E+009	-3.347363980971318E+001	-1.526901361040119E+001
4.780000000000000E+009	-3.635390974731125E+001	-2.422126561988127E+001
4.800000000000000E+009	-4.373386653505463E+001	-1.422741732773443E+001
4.820000000000000E+009	-4.538891099953545E+001	-2.056242313564849E+001
4.840000000000000E+009	-4.071062827164555E+001	-1.888224640498179E+001
4.860000000000000E+009	-4.122601927238955E+001	-1.632901040712245E+001
4.880000000000000E+009	-3.995742709662260E+001	-4.388350150340365E+001
4.900000000000000E+009	-3.218472943112555E+001	-1.608237526126083E+001
4.920000000000000E+009	-3.556002694107269E+001	-1.954395112109045E+001
4.940000000000000E+009	-3.200594081617635E+001	-2.229936683057015E+001
4.960000000000000E+009	-3.128516537475708E+001	-1.648724374417121E+001
4.980000000000000E+009	-2.928112409081790E+001	-2.929517745379203E+001
5.000000000000000E+009	-2.993838080743890E+001	-1.836474994142212E+001
5.020000000000000E+009	-2.844343712072019E+001	-2.031069836007219E+001
5.040000000000000E+009	-2.776712505134874E+001	-2.338922365209746E+001
5.060000000000000E+009	-2.757731988697761E+001	-1.831265060936586E+001
5.080000000000000E+009	-2.715950411186458E+001	-2.720088935001582E+001
5.100000000000000E+009	-2.633803207651329E+001	-1.972655125676854E+001
5.120000000000000E+009	-2.661754859714391E+001	-2.162483631191060E+001
5.140000000000000E+009	-2.694349990314110E+001	-2.358213436559393E+001
5.160000000000000E+009	-2.645020052898970E+001	-1.959360383879262E+001
5.180000000000000E+009	-2.605801051630738E+001	-2.554004536450885E+001
5.200000000000000E+009	-2.644141491993851E+001	-2.032115940842921E+001
5.220000000000000E+009	-2.559608604941482E+001	-2.045132757044564E+001
5.240000000000000E+009	-2.433187892957574E+001	-2.361818226151218E+001
5.260000000000000E+009	-2.362789045856167E+001	-1.964769571329059E+001
5.280000000000000E+009	-2.317009051589387E+001	-2.204712840889004E+001
5.300000000000000E+009	-2.235676296244390E+001	-2.296935836368656E+001
5.320000000000000E+009	-2.287032406355260E+001	-1.807824063021095E+001
5.340000000000000E+009	-2.279799658443935E+001	-2.526539445797496E+001
5.360000000000000E+009	-2.234642892394957E+001	-1.848145901191077E+001
5.380000000000000E+009	-2.252898127892613E+001	-1.767723553359104E+001
5.400000000000000E+009	-2.327008223972307E+001	-2.847905581908819E+001
5.420000000000000E+009	-2.360372420515364E+001	-1.548247550942708E+001
5.440000000000000E+009	-2.386564194891336E+001	-2.234741599885019E+001
5.460000000000000E+009	-2.443758060485954E+001	-1.714347901891701E+001
5.480000000000000E+009	-2.479328172799089E+001	-1.484702942516121E+001
5.500000000000000E+009	-2.426137209483171E+001	-2.963981265962153E+001
5.520000000000000E+009	-2.440142502748007E+001	-1.382607651193436E+001
5.540000000000000E+009	-2.366392492920550E+001	-1.773919891820809E+001
5.560000000000000E+009	-2.357062391044670E+001	-1.760291648956073E+001
5.580000000000000E+009	-2.290351332981561E+001	-1.351052556698391E+001
5.600000000000000E+009	-2.240493982165625E+001	-2.401730000618844E+001
5.620000000000000E+009	-2.200096044595784E+001	-1.393227084617924E+001
5.640000000000000E+009	-2.118888888992743E+001	-1.542332672801113E+001
5.660000000000000E+009	-2.043827276694742E+001	-2.033701170675876E+001
5.680000000000000E+009	-2.027403053314614E+001	-1.288004123208518E+001
5.700000000000000E+009	-1.994018531938537E+001	-1.981459677394787E+001
5.720000000000000E+009	-1.934747183240790E+001	-1.487348558704153E+001
5.740000000000000E+009	-1.934704301176073E+001	-1.345935338773297E+001
5.760000000000000E+009	-1.905037351917115E+001	-2.114621878041614E+001
5.780000000000000E+009	-1.884552804682879E+001	-1.255671006730599E+001
5.800000000000000E+009	-1.944015760545052E+001	-1.637335835598961E+001
5.820000000000000E+009	-1.931728122138782E+001	-1.600833455755504E+001
5.840000000000000E+009	-1.939071788173444E+001	-1.243336032318919E+001
5.860000000000000E+009	-1.921422315747131E+001	-2.214630417386099E+001
5.880000000000000E+009	-2.006528955381893E+001	-1.322819130970458E+001
5.900000000000000E+009	-2.022413427048397E+001	-1.417878691204123E+001
5.920000000000000E+009	-2.010704270352163E+001	-2.001903467208527E+001
5.940000000000000E+009	-2.072424068299972E+001	-1.268346082503807E+001
5.960000000000000E+009	-2.133468505536944E+001	-1.971100531216007E+001
5.980000000000000E+009	-2.136922315181201E+001	-1.493566977440392E+001
6.000000000000000E+009	-2.215123624698338E+001	-1.274166236420437E+001
