# Supplementary material for: A low-profile wideband compressed single-arm spiral antenna array for mid-band 5G beam steering applications
Source: Sci Rep. 2022 Aug 13;12:13790. doi: 10.1038/s41598-022-16423-9 (PMC9376093; doi:10.1038/s41598-022-16423-9)
Supplement: Supplementary file 1 — Supplementary Information. [file 41598_2022_16423_MOESM1_ESM.zip › Data/Array S-Parameters - Measured/S3,3.csv]

# Version 1.00
#
freq[Hz]	Trc1_S11[dB]	Trc2_S11[dB]
2.000000000000000E+009	-2.680007373554535E+000	-2.680007373554535E+000
2.020000000000000E+009	-2.321609738750949E+000	-2.321609738750949E+000
2.040000000000000E+009	-1.854544215396399E+000	-1.854544215396399E+000
2.060000000000000E+009	-1.465842925882090E+000	-1.465842925882090E+000
2.080000000000000E+009	-1.165004775353524E+000	-1.165004775353524E+000
2.100000000000000E+009	-9.313327868532769E-001	-9.313327868532769E-001
2.120000000000000E+009	-7.527616484617644E-001	-7.527616484617644E-001
2.140000000000000E+009	-6.413091005619072E-001	-6.413091005619072E-001
2.160000000000000E+009	-5.943538929467337E-001	-5.943538929467337E-001
2.180000000000000E+009	-5.560682071571619E-001	-5.560682071571619E-001
2.200000000000000E+009	-5.235120495830664E-001	-5.235120495830664E-001
2.220000000000000E+009	-4.956680758110488E-001	-4.956680758110488E-001
2.240000000000000E+009	-4.773034847014412E-001	-4.773034847014412E-001
2.260000000000000E+009	-4.719317653125825E-001	-4.719317653125825E-001
2.280000000000000E+009	-4.784207169731284E-001	-4.784207169731284E-001
2.300000000000000E+009	-4.773885242989633E-001	-4.773885242989633E-001
2.320000000000000E+009	-4.936703443353473E-001	-4.936703443353473E-001
2.340000000000000E+009	-5.348160118279020E-001	-5.348160118279020E-001
2.360000000000000E+009	-5.885024731496110E-001	-5.885024731496110E-001
2.380000000000000E+009	-6.406466666449125E-001	-6.406466666449125E-001
2.400000000000000E+009	-6.908889802366800E-001	-6.908889802366800E-001
2.420000000000000E+009	-7.509298037089637E-001	-7.509298037089637E-001
2.440000000000000E+009	-8.522267242352797E-001	-8.522267242352797E-001
2.460000000000000E+009	-9.939354221346810E-001	-9.939354221346810E-001
2.480000000000000E+009	-1.152969675482008E+000	-1.152969675482008E+000
2.500000000000000E+009	-1.349161917602612E+000	-1.349161917602612E+000
2.520000000000000E+009	-1.586067743228338E+000	-1.586067743228338E+000
2.540000000000000E+009	-1.869138243174956E+000	-1.869138243174956E+000
2.560000000000000E+009	-2.165360466096320E+000	-2.165360466096320E+000
2.580000000000000E+009	-2.523494578669202E+000	-2.523494578669202E+000
2.600000000000000E+009	-2.912416908159246E+000	-2.912416908159246E+000
2.620000000000000E+009	-3.383830241065644E+000	-3.383830241065644E+000
2.640000000000000E+009	-3.951309264109248E+000	-3.951309264109248E+000
2.660000000000000E+009	-4.591597555536448E+000	-4.591597555536448E+000
2.680000000000000E+009	-5.350256505807588E+000	-5.350256505807588E+000
2.700000000000000E+009	-6.149224379891068E+000	-6.149224379891068E+000
2.720000000000000E+009	-6.867943625568803E+000	-6.867943625568803E+000
2.740000000000000E+009	-7.293931338982129E+000	-7.293931338982129E+000
2.760000000000000E+009	-7.294878522046609E+000	-7.294878522046609E+000
2.780000000000000E+009	-6.579849745991449E+000	-6.579849745991449E+000
2.800000000000000E+009	-5.936237917339046E+000	-5.936237917339046E+000
2.820000000000000E+009	-5.203850407113939E+000	-5.203850407113939E+000
2.840000000000000E+009	-4.512465904916812E+000	-4.512465904916812E+000
2.860000000000000E+009	-4.014569372110748E+000	-4.014569372110748E+000
2.880000000000000E+009	-3.553431961460432E+000	-3.553431961460432E+000
2.900000000000000E+009	-3.286451603358086E+000	-3.286451603358086E+000
2.920000000000000E+009	-3.057623439742383E+000	-3.057623439742383E+000
2.940000000000000E+009	-2.955378916368847E+000	-2.955378916368847E+000
2.960000000000000E+009	-2.974765878694184E+000	-2.974765878694184E+000
2.980000000000000E+009	-3.095726725790743E+000	-3.095726725790743E+000
3.000000000000000E+009	-3.268985497855934E+000	-3.268985497855934E+000
3.020000000000000E+009	-3.533109792220983E+000	-3.533109792220983E+000
3.040000000000000E+009	-3.798548351766128E+000	-3.798548351766128E+000
3.060000000000000E+009	-3.968839338062749E+000	-3.968839338062749E+000
3.080000000000000E+009	-4.297516169601237E+000	-4.297516169601237E+000
3.100000000000000E+009	-4.584349251513853E+000	-4.584349251513853E+000
3.120000000000000E+009	-4.934966492405972E+000	-4.934966492405972E+000
3.140000000000000E+009	-5.341726390756230E+000	-5.341726390756230E+000
3.160000000000000E+009	-5.960349718197946E+000	-5.960349718197946E+000
3.180000000000000E+009	-6.886866161640748E+000	-6.886866161640748E+000
3.200000000000000E+009	-8.181041678170645E+000	-8.181041678170645E+000
3.220000000000000E+009	-9.847602274794760E+000	-9.847602274794760E+000
3.240000000000000E+009	-1.179269502522742E+001	-1.179269502522742E+001
3.260000000000000E+009	-1.431824350595857E+001	-1.431824350595857E+001
3.280000000000000E+009	-1.761187246635005E+001	-1.761187246635005E+001
3.300000000000000E+009	-2.193300941750149E+001	-2.193300941750149E+001
3.320000000000000E+009	-2.761242742906939E+001	-2.761242742906939E+001
3.340000000000000E+009	-2.234645889905956E+001	-2.234645889905956E+001
3.360000000000000E+009	-1.758490789172573E+001	-1.758490789172573E+001
3.380000000000000E+009	-1.448088710616137E+001	-1.448088710616137E+001
3.400000000000000E+009	-1.256695405325963E+001	-1.256695405325963E+001
3.420000000000000E+009	-1.137117575220445E+001	-1.137117575220445E+001
3.440000000000000E+009	-1.061947218376105E+001	-1.061947218376105E+001
3.460000000000000E+009	-1.030786306960873E+001	-1.030786306960873E+001
3.480000000000000E+009	-1.058197064390245E+001	-1.058197064390245E+001
3.500000000000000E+009	-1.079238951319307E+001	-1.079238951319307E+001
3.520000000000000E+009	-1.093403403971320E+001	-1.093403403971320E+001
3.540000000000000E+009	-1.129215871089980E+001	-1.129215871089980E+001
3.560000000000000E+009	-1.200905130051686E+001	-1.200905130051686E+001
3.580000000000000E+009	-1.289715291834396E+001	-1.289715291834396E+001
3.600000000000000E+009	-1.423027780575449E+001	-1.423027780575449E+001
3.620000000000000E+009	-1.566594602339793E+001	-1.566594602339793E+001
3.640000000000000E+009	-1.773957495022897E+001	-1.773957495022897E+001
3.660000000000000E+009	-1.856581319879518E+001	-1.856581319879518E+001
3.680000000000000E+009	-2.100236842625902E+001	-2.100236842625902E+001
3.700000000000000E+009	-2.323088520829328E+001	-2.323088520829328E+001
3.720000000000000E+009	-2.384377318016822E+001	-2.384377318016822E+001
3.740000000000000E+009	-2.265642359934702E+001	-2.265642359934702E+001
3.760000000000000E+009	-2.033817478373377E+001	-2.033817478373377E+001
3.780000000000000E+009	-1.869815183782002E+001	-1.869815183782002E+001
3.800000000000000E+009	-1.748627359240086E+001	-1.748627359240086E+001
3.820000000000000E+009	-1.573922038498985E+001	-1.573922038498985E+001
3.840000000000000E+009	-1.505410792228949E+001	-1.505410792228949E+001
3.860000000000000E+009	-1.385837742363060E+001	-1.385837742363060E+001
3.880000000000000E+009	-1.337937112000162E+001	-1.337937112000162E+001
3.900000000000000E+009	-1.289986142859382E+001	-1.289986142859382E+001
3.920000000000000E+009	-1.254499859232286E+001	-1.254499859232286E+001
3.940000000000000E+009	-1.261646090159340E+001	-1.261646090159340E+001
3.960000000000000E+009	-1.281634950552308E+001	-1.281634950552308E+001
3.980000000000000E+009	-1.334080127921311E+001	-1.334080127921311E+001
4.000000000000000E+009	-1.415607050443021E+001	-1.415607050443021E+001
4.020000000000000E+009	-1.482557800789344E+001	-1.482557800789344E+001
4.040000000000000E+009	-1.609158294266036E+001	-1.609158294266036E+001
4.060000000000000E+009	-1.796205144259848E+001	-1.796205144259848E+001
4.080000000000000E+009	-1.934472027620675E+001	-1.934472027620675E+001
4.100000000000000E+009	-2.096482718330483E+001	-2.096482718330483E+001
4.120000000000000E+009	-2.047616572444623E+001	-2.047616572444623E+001
4.140000000000000E+009	-2.066576383911997E+001	-2.066576383911997E+001
4.160000000000000E+009	-2.018541091406628E+001	-2.018541091406628E+001
4.180000000000000E+009	-1.877602893306313E+001	-1.877602893306313E+001
4.200000000000000E+009	-1.657521367002536E+001	-1.657521367002536E+001
4.220000000000000E+009	-1.540005766221483E+001	-1.540005766221483E+001
4.240000000000000E+009	-1.411080304662830E+001	-1.411080304662830E+001
4.260000000000000E+009	-1.331584825680763E+001	-1.331584825680763E+001
4.280000000000000E+009	-1.219782276711548E+001	-1.219782276711548E+001
4.300000000000000E+009	-1.119499656914213E+001	-1.119499656914213E+001
4.320000000000000E+009	-1.080081286511610E+001	-1.080081286511610E+001
4.340000000000000E+009	-1.028612566700791E+001	-1.028612566700791E+001
4.360000000000000E+009	-1.014104543293721E+001	-1.014104543293721E+001
4.380000000000000E+009	-9.566294158460538E+000	-9.566294158460538E+000
4.400000000000000E+009	-9.617559117264083E+000	-9.617559117264083E+000
4.420000000000000E+009	-9.164185546270405E+000	-9.164185546270405E+000
4.440000000000000E+009	-9.251266001759944E+000	-9.251266001759944E+000
4.460000000000000E+009	-8.919953702735599E+000	-8.919953702735599E+000
4.480000000000000E+009	-8.773728632780026E+000	-8.773728632780026E+000
4.500000000000000E+009	-8.749196115270177E+000	-8.749196115270177E+000
4.520000000000000E+009	-8.784061368171964E+000	-8.784061368171964E+000
4.540000000000000E+009	-8.798430542785507E+000	-8.798430542785507E+000
4.560000000000000E+009	-8.772202677047961E+000	-8.772202677047961E+000
4.580000000000000E+009	-8.778461058440703E+000	-8.778461058440703E+000
4.600000000000000E+009	-8.797937548798791E+000	-8.797937548798791E+000
4.620000000000000E+009	-9.130876380856588E+000	-9.130876380856588E+000
4.640000000000000E+009	-9.327160053486931E+000	-9.327160053486931E+000
4.660000000000000E+009	-9.630125701419859E+000	-9.630125701419859E+000
4.680000000000000E+009	-9.921950613492983E+000	-9.921950613492983E+000
4.700000000000000E+009	-1.061701721317811E+001	-1.061701721317811E+001
4.720000000000000E+009	-1.129426930510841E+001	-1.129426930510841E+001
4.740000000000000E+009	-1.212581682696616E+001	-1.212581682696616E+001
4.760000000000000E+009	-1.314542998014852E+001	-1.314542998014852E+001
4.780000000000000E+009	-1.371541283467430E+001	-1.371541283467430E+001
4.800000000000000E+009	-1.522927873505175E+001	-1.522927873505175E+001
4.820000000000000E+009	-1.583232710350706E+001	-1.583232710350706E+001
4.840000000000000E+009	-1.668099324431166E+001	-1.668099324431166E+001
4.860000000000000E+009	-1.726463296385943E+001	-1.726463296385943E+001
4.880000000000000E+009	-1.823302604694423E+001	-1.823302604694423E+001
4.900000000000000E+009	-1.954635772318002E+001	-1.954635772318002E+001
4.920000000000000E+009	-2.081818131541245E+001	-2.081818131541245E+001
4.940000000000000E+009	-2.233731779079013E+001	-2.233731779079013E+001
4.960000000000000E+009	-2.475438121545875E+001	-2.475438121545875E+001
4.980000000000000E+009	-2.631237469081065E+001	-2.631237469081065E+001
5.000000000000000E+009	-2.733191143983086E+001	-2.733191143983086E+001
5.020000000000000E+009	-2.648943750712248E+001	-2.648943750712248E+001
5.040000000000000E+009	-2.526543243458450E+001	-2.526543243458450E+001
5.060000000000000E+009	-2.283400880469522E+001	-2.283400880469522E+001
5.080000000000000E+009	-2.149345661048621E+001	-2.149345661048621E+001
5.100000000000000E+009	-1.888778978984556E+001	-1.888778978984556E+001
5.120000000000000E+009	-1.764667385135803E+001	-1.764667385135803E+001
5.140000000000000E+009	-1.655663703833947E+001	-1.655663703833947E+001
5.160000000000000E+009	-1.545814960068295E+001	-1.545814960068295E+001
5.180000000000000E+009	-1.464345468280688E+001	-1.464345468280688E+001
5.200000000000000E+009	-1.379893809152888E+001	-1.379893809152888E+001
5.220000000000000E+009	-1.328721759335789E+001	-1.328721759335789E+001
5.240000000000000E+009	-1.255571142374704E+001	-1.255571142374704E+001
5.260000000000000E+009	-1.213624470464828E+001	-1.213624470464828E+001
5.280000000000000E+009	-1.179895855268298E+001	-1.179895855268298E+001
5.300000000000000E+009	-1.141977055366232E+001	-1.141977055366232E+001
5.320000000000000E+009	-1.123707883771892E+001	-1.123707883771892E+001
5.340000000000000E+009	-1.106302128938087E+001	-1.106302128938087E+001
5.360000000000000E+009	-1.097927722848806E+001	-1.097927722848806E+001
5.380000000000000E+009	-1.077795369281401E+001	-1.077795369281401E+001
5.400000000000000E+009	-1.054157546680266E+001	-1.054157546680266E+001
5.420000000000000E+009	-1.069141445041802E+001	-1.069141445041802E+001
5.440000000000000E+009	-1.063774870925495E+001	-1.063774870925495E+001
5.460000000000000E+009	-1.102884439637480E+001	-1.102884439637480E+001
5.480000000000000E+009	-1.120782762012520E+001	-1.120782762012520E+001
5.500000000000000E+009	-1.159399530141494E+001	-1.159399530141494E+001
5.520000000000000E+009	-1.229621771597734E+001	-1.229621771597734E+001
5.540000000000000E+009	-1.312071213886555E+001	-1.312071213886555E+001
5.560000000000000E+009	-1.384738626129146E+001	-1.384738626129146E+001
5.580000000000000E+009	-1.471448495846005E+001	-1.471448495846005E+001
5.600000000000000E+009	-1.545467472861728E+001	-1.545467472861728E+001
5.620000000000000E+009	-1.607558094254370E+001	-1.607558094254370E+001
5.640000000000000E+009	-1.654292535351004E+001	-1.654292535351004E+001
5.660000000000000E+009	-1.703159553196110E+001	-1.703159553196110E+001
5.680000000000000E+009	-1.641689825320866E+001	-1.641689825320866E+001
5.700000000000000E+009	-1.600932908905617E+001	-1.600932908905617E+001
5.720000000000000E+009	-1.542964242909448E+001	-1.542964242909448E+001
5.740000000000000E+009	-1.493478878439701E+001	-1.493478878439701E+001
5.760000000000000E+009	-1.445891401052247E+001	-1.445891401052247E+001
5.780000000000000E+009	-1.366336659481725E+001	-1.366336659481725E+001
5.800000000000000E+009	-1.335339100418169E+001	-1.335339100418169E+001
5.820000000000000E+009	-1.275403239602450E+001	-1.275403239602450E+001
5.840000000000000E+009	-1.228581772591326E+001	-1.228581772591326E+001
5.860000000000000E+009	-1.205399881886919E+001	-1.205399881886919E+001
5.880000000000000E+009	-1.178437784027290E+001	-1.178437784027290E+001
5.900000000000000E+009	-1.142150901604084E+001	-1.142150901604084E+001
5.920000000000000E+009	-1.105233554257756E+001	-1.105233554257756E+001
5.940000000000000E+009	-1.093411838400846E+001	-1.093411838400846E+001
5.960000000000000E+009	-1.097710211550093E+001	-1.097710211550093E+001
5.980000000000000E+009	-1.101827189494004E+001	-1.101827189494004E+001
6.000000000000000E+009	-1.091861962919412E+001	-1.091861962919412E+001
