# Supplementary material for: A low-profile wideband compressed single-arm spiral antenna array for mid-band 5G beam steering applications
Source: Sci Rep. 2022 Aug 13;12:13790. doi: 10.1038/s41598-022-16423-9 (PMC9376093; doi:10.1038/s41598-022-16423-9)
Supplement: Supplementary file 1 — Supplementary Information. [file 41598_2022_16423_MOESM1_ESM.zip › Data/Array S-Parameters - Measured/S6,6.csv]

# Version 1.00
#
freq[Hz]	Trc1_S11[dB]	Trc2_S11[dB]
2.000000000000000E+009	-2.568774558372930E+000	-2.568774558372930E+000
2.020000000000000E+009	-2.226963094654027E+000	-2.226963094654027E+000
2.040000000000000E+009	-1.787106711347670E+000	-1.787106711347670E+000
2.060000000000000E+009	-1.418617975185028E+000	-1.418617975185028E+000
2.080000000000000E+009	-1.149372751808735E+000	-1.149372751808735E+000
2.100000000000000E+009	-9.144333714478882E-001	-9.144333714478882E-001
2.120000000000000E+009	-7.240680809190263E-001	-7.240680809190263E-001
2.140000000000000E+009	-6.232531504681618E-001	-6.232531504681618E-001
2.160000000000000E+009	-5.784162584036856E-001	-5.784162584036856E-001
2.180000000000000E+009	-5.431812620864083E-001	-5.431812620864083E-001
2.200000000000000E+009	-5.091193719921382E-001	-5.091193719921382E-001
2.220000000000000E+009	-4.818088677887097E-001	-4.818088677887097E-001
2.240000000000000E+009	-4.646750828268787E-001	-4.646750828268787E-001
2.260000000000000E+009	-4.662992019412890E-001	-4.662992019412890E-001
2.280000000000000E+009	-4.814097484745528E-001	-4.814097484745528E-001
2.300000000000000E+009	-4.968703335555987E-001	-4.968703335555987E-001
2.320000000000000E+009	-5.261509823646375E-001	-5.261509823646375E-001
2.340000000000000E+009	-5.786287431868155E-001	-5.786287431868155E-001
2.360000000000000E+009	-6.530426308395537E-001	-6.530426308395537E-001
2.380000000000000E+009	-7.340050583843508E-001	-7.340050583843508E-001
2.400000000000000E+009	-8.086059905981433E-001	-8.086059905981433E-001
2.420000000000000E+009	-8.826657022857503E-001	-8.826657022857503E-001
2.440000000000000E+009	-9.972081514533244E-001	-9.972081514533244E-001
2.460000000000000E+009	-1.111423876509871E+000	-1.111423876509871E+000
2.480000000000000E+009	-1.271291836410803E+000	-1.271291836410803E+000
2.500000000000000E+009	-1.447166583891153E+000	-1.447166583891153E+000
2.520000000000000E+009	-1.669145127946207E+000	-1.669145127946207E+000
2.540000000000000E+009	-1.950503543118384E+000	-1.950503543118384E+000
2.560000000000000E+009	-2.300109174636458E+000	-2.300109174636458E+000
2.580000000000000E+009	-2.656345453984707E+000	-2.656345453984707E+000
2.600000000000000E+009	-3.032893112971109E+000	-3.032893112971109E+000
2.620000000000000E+009	-3.561026004608750E+000	-3.561026004608750E+000
2.640000000000000E+009	-4.156277512308176E+000	-4.156277512308176E+000
2.660000000000000E+009	-4.909840265923576E+000	-4.909840265923576E+000
2.680000000000000E+009	-5.820497688854071E+000	-5.820497688854071E+000
2.700000000000000E+009	-6.581068871771461E+000	-6.581068871771461E+000
2.720000000000000E+009	-7.381745455689604E+000	-7.381745455689604E+000
2.740000000000000E+009	-7.738632323985459E+000	-7.738632323985459E+000
2.760000000000000E+009	-7.448125032857662E+000	-7.448125032857662E+000
2.780000000000000E+009	-6.651889505000578E+000	-6.651889505000578E+000
2.800000000000000E+009	-5.761288184517085E+000	-5.761288184517085E+000
2.820000000000000E+009	-5.012154705746030E+000	-5.012154705746030E+000
2.840000000000000E+009	-4.306768653810897E+000	-4.306768653810897E+000
2.860000000000000E+009	-3.828853990494825E+000	-3.828853990494825E+000
2.880000000000000E+009	-3.467878542841445E+000	-3.467878542841445E+000
2.900000000000000E+009	-3.287282313066732E+000	-3.287282313066732E+000
2.920000000000000E+009	-3.153491925594909E+000	-3.153491925594909E+000
2.940000000000000E+009	-3.102798263721639E+000	-3.102798263721639E+000
2.960000000000000E+009	-3.069311378823910E+000	-3.069311378823910E+000
2.980000000000000E+009	-3.059495718475040E+000	-3.059495718475040E+000
3.000000000000000E+009	-3.113932987196536E+000	-3.113932987196536E+000
3.020000000000000E+009	-3.217718214433690E+000	-3.217718214433690E+000
3.040000000000000E+009	-3.283132481452209E+000	-3.283132481452209E+000
3.060000000000000E+009	-3.467298312721780E+000	-3.467298312721780E+000
3.080000000000000E+009	-3.720554860003374E+000	-3.720554860003374E+000
3.100000000000000E+009	-4.005028193296095E+000	-4.005028193296095E+000
3.120000000000000E+009	-4.422413924722824E+000	-4.422413924722824E+000
3.140000000000000E+009	-4.900597413454429E+000	-4.900597413454429E+000
3.160000000000000E+009	-5.491008351710954E+000	-5.491008351710954E+000
3.180000000000000E+009	-6.209256522042377E+000	-6.209256522042377E+000
3.200000000000000E+009	-6.963111870001773E+000	-6.963111870001773E+000
3.220000000000000E+009	-7.827602898128795E+000	-7.827602898128795E+000
3.240000000000000E+009	-8.679682370357311E+000	-8.679682370357311E+000
3.260000000000000E+009	-9.931321831211353E+000	-9.931321831211353E+000
3.280000000000000E+009	-1.157062506911730E+001	-1.157062506911730E+001
3.300000000000000E+009	-1.441605502287204E+001	-1.441605502287204E+001
3.320000000000000E+009	-1.784402827785405E+001	-1.784402827785405E+001
3.340000000000000E+009	-2.504632892274993E+001	-2.504632892274993E+001
3.360000000000000E+009	-2.250914540367846E+001	-2.250914540367846E+001
3.380000000000000E+009	-1.699620114708097E+001	-1.699620114708097E+001
3.400000000000000E+009	-1.384399730622479E+001	-1.384399730622479E+001
3.420000000000000E+009	-1.170354065025092E+001	-1.170354065025092E+001
3.440000000000000E+009	-1.027371235086346E+001	-1.027371235086346E+001
3.460000000000000E+009	-9.322919308394715E+000	-9.322919308394715E+000
3.480000000000000E+009	-8.834398465642343E+000	-8.834398465642343E+000
3.500000000000000E+009	-9.077668719971019E+000	-9.077668719971019E+000
3.520000000000000E+009	-9.084593367007789E+000	-9.084593367007789E+000
3.540000000000000E+009	-9.846672475887733E+000	-9.846672475887733E+000
3.560000000000000E+009	-1.043795182503620E+001	-1.043795182503620E+001
3.580000000000000E+009	-1.139352580301170E+001	-1.139352580301170E+001
3.600000000000000E+009	-1.271051593528312E+001	-1.271051593528312E+001
3.620000000000000E+009	-1.385827884735152E+001	-1.385827884735152E+001
3.640000000000000E+009	-1.537452891692455E+001	-1.537452891692455E+001
3.660000000000000E+009	-1.703850092429497E+001	-1.703850092429497E+001
3.680000000000000E+009	-1.903003143807327E+001	-1.903003143807327E+001
3.700000000000000E+009	-2.219308049315627E+001	-2.219308049315627E+001
3.720000000000000E+009	-2.686146253415848E+001	-2.686146253415848E+001
3.740000000000000E+009	-2.780005142889277E+001	-2.780005142889277E+001
3.760000000000000E+009	-2.308279306850936E+001	-2.308279306850936E+001
3.780000000000000E+009	-1.938897305100686E+001	-1.938897305100686E+001
3.800000000000000E+009	-1.714805189738927E+001	-1.714805189738927E+001
3.820000000000000E+009	-1.491628817376271E+001	-1.491628817376271E+001
3.840000000000000E+009	-1.346155743755775E+001	-1.346155743755775E+001
3.860000000000000E+009	-1.235832788247366E+001	-1.235832788247366E+001
3.880000000000000E+009	-1.164197936666467E+001	-1.164197936666467E+001
3.900000000000000E+009	-1.140852403286307E+001	-1.140852403286307E+001
3.920000000000000E+009	-1.133011869801054E+001	-1.133011869801054E+001
3.940000000000000E+009	-1.129695376917760E+001	-1.129695376917760E+001
3.960000000000000E+009	-1.146210634697533E+001	-1.146210634697533E+001
3.980000000000000E+009	-1.223121068028246E+001	-1.223121068028246E+001
4.000000000000000E+009	-1.273642608316554E+001	-1.273642608316554E+001
4.020000000000000E+009	-1.360874375842548E+001	-1.360874375842548E+001
4.040000000000000E+009	-1.450014586543535E+001	-1.450014586543535E+001
4.060000000000000E+009	-1.595511304980578E+001	-1.595511304980578E+001
4.080000000000000E+009	-1.697819926705453E+001	-1.697819926705453E+001
4.100000000000000E+009	-1.879338280985601E+001	-1.879338280985601E+001
4.120000000000000E+009	-1.832805915556204E+001	-1.832805915556204E+001
4.140000000000000E+009	-1.791351903647058E+001	-1.791351903647058E+001
4.160000000000000E+009	-1.731215875624332E+001	-1.731215875624332E+001
4.180000000000000E+009	-1.605266767374332E+001	-1.605266767374332E+001
4.200000000000000E+009	-1.445409649915299E+001	-1.445409649915299E+001
4.220000000000000E+009	-1.355024554012972E+001	-1.355024554012972E+001
4.240000000000000E+009	-1.255656839697899E+001	-1.255656839697899E+001
4.260000000000000E+009	-1.202405049356905E+001	-1.202405049356905E+001
4.280000000000000E+009	-1.141116289826045E+001	-1.141116289826045E+001
4.300000000000000E+009	-1.093838081454330E+001	-1.093838081454330E+001
4.320000000000000E+009	-1.055938869251645E+001	-1.055938869251645E+001
4.340000000000000E+009	-1.035224421520599E+001	-1.035224421520599E+001
4.360000000000000E+009	-9.975347386502037E+000	-9.975347386502037E+000
4.380000000000000E+009	-9.680529100628789E+000	-9.680529100628789E+000
4.400000000000000E+009	-9.458904179865369E+000	-9.458904179865369E+000
4.420000000000000E+009	-9.109335362185897E+000	-9.109335362185897E+000
4.440000000000000E+009	-9.149142371880940E+000	-9.149142371880940E+000
4.460000000000000E+009	-8.827327879112536E+000	-8.827327879112536E+000
4.480000000000000E+009	-8.742437694388055E+000	-8.742437694388055E+000
4.500000000000000E+009	-8.639241875788340E+000	-8.639241875788340E+000
4.520000000000000E+009	-8.505113661859960E+000	-8.505113661859960E+000
4.540000000000000E+009	-8.518544223891865E+000	-8.518544223891865E+000
4.560000000000000E+009	-8.442578234590993E+000	-8.442578234590993E+000
4.580000000000000E+009	-8.560276313588659E+000	-8.560276313588659E+000
4.600000000000000E+009	-8.899627555757762E+000	-8.899627555757762E+000
4.620000000000000E+009	-9.207104482653691E+000	-9.207104482653691E+000
4.640000000000000E+009	-9.643433074067138E+000	-9.643433074067138E+000
4.660000000000000E+009	-1.018580501719991E+001	-1.018580501719991E+001
4.680000000000000E+009	-1.088553065356947E+001	-1.088553065356947E+001
4.700000000000000E+009	-1.164456953799752E+001	-1.164456953799752E+001
4.720000000000000E+009	-1.263411705436891E+001	-1.263411705436891E+001
4.740000000000000E+009	-1.343483918602320E+001	-1.343483918602320E+001
4.760000000000000E+009	-1.459178986049595E+001	-1.459178986049595E+001
4.780000000000000E+009	-1.545868045649254E+001	-1.545868045649254E+001
4.800000000000000E+009	-1.682212644183417E+001	-1.682212644183417E+001
4.820000000000000E+009	-1.735874708588972E+001	-1.735874708588972E+001
4.840000000000000E+009	-1.831142917894828E+001	-1.831142917894828E+001
4.860000000000000E+009	-1.751485096540558E+001	-1.751485096540558E+001
4.880000000000000E+009	-1.813597859525497E+001	-1.813597859525497E+001
4.900000000000000E+009	-1.796768902422267E+001	-1.796768902422267E+001
4.920000000000000E+009	-1.891450424159987E+001	-1.891450424159987E+001
4.940000000000000E+009	-2.005844361546522E+001	-2.005844361546522E+001
4.960000000000000E+009	-2.077067371812341E+001	-2.077067371812341E+001
4.980000000000000E+009	-2.241138972127562E+001	-2.241138972127562E+001
5.000000000000000E+009	-2.487807520714842E+001	-2.487807520714842E+001
5.020000000000000E+009	-2.585605647712204E+001	-2.585605647712204E+001
5.040000000000000E+009	-2.650623614154744E+001	-2.650623614154744E+001
5.060000000000000E+009	-2.548079372976029E+001	-2.548079372976029E+001
5.080000000000000E+009	-2.439471260831211E+001	-2.439471260831211E+001
5.100000000000000E+009	-2.165614065219810E+001	-2.165614065219810E+001
5.120000000000000E+009	-1.928106683596797E+001	-1.928106683596797E+001
5.140000000000000E+009	-1.764741868229916E+001	-1.764741868229916E+001
5.160000000000000E+009	-1.646007363508774E+001	-1.646007363508774E+001
5.180000000000000E+009	-1.514564361578358E+001	-1.514564361578358E+001
5.200000000000000E+009	-1.401864839037945E+001	-1.401864839037945E+001
5.220000000000000E+009	-1.293930374780334E+001	-1.293930374780334E+001
5.240000000000000E+009	-1.197953452893771E+001	-1.197953452893771E+001
5.260000000000000E+009	-1.157025884650988E+001	-1.157025884650988E+001
5.280000000000000E+009	-1.109670431128032E+001	-1.109670431128032E+001
5.300000000000000E+009	-1.081482346870740E+001	-1.081482346870740E+001
5.320000000000000E+009	-1.052508284431315E+001	-1.052508284431315E+001
5.340000000000000E+009	-1.051079303042231E+001	-1.051079303042231E+001
5.360000000000000E+009	-1.034158931582266E+001	-1.034158931582266E+001
5.380000000000000E+009	-1.049797593847599E+001	-1.049797593847599E+001
5.400000000000000E+009	-1.040626644221995E+001	-1.040626644221995E+001
5.420000000000000E+009	-1.060894851424308E+001	-1.060894851424308E+001
5.440000000000000E+009	-1.080352168803639E+001	-1.080352168803639E+001
5.460000000000000E+009	-1.105294450806279E+001	-1.105294450806279E+001
5.480000000000000E+009	-1.148993675101734E+001	-1.148993675101734E+001
5.500000000000000E+009	-1.210534078789930E+001	-1.210534078789930E+001
5.520000000000000E+009	-1.260440115476520E+001	-1.260440115476520E+001
5.540000000000000E+009	-1.328407309184471E+001	-1.328407309184471E+001
5.560000000000000E+009	-1.384643882549736E+001	-1.384643882549736E+001
5.580000000000000E+009	-1.399373254518054E+001	-1.399373254518054E+001
5.600000000000000E+009	-1.462572876939579E+001	-1.462572876939579E+001
5.620000000000000E+009	-1.454361249211961E+001	-1.454361249211961E+001
5.640000000000000E+009	-1.520648421753666E+001	-1.520648421753666E+001
5.660000000000000E+009	-1.510636606672974E+001	-1.510636606672974E+001
5.680000000000000E+009	-1.518331242691168E+001	-1.518331242691168E+001
5.700000000000000E+009	-1.509387278656990E+001	-1.509387278656990E+001
5.720000000000000E+009	-1.452186748360990E+001	-1.452186748360990E+001
5.740000000000000E+009	-1.383563913661015E+001	-1.383563913661015E+001
5.760000000000000E+009	-1.336911945428417E+001	-1.336911945428417E+001
5.780000000000000E+009	-1.260668165368834E+001	-1.260668165368834E+001
5.800000000000000E+009	-1.216799864355998E+001	-1.216799864355998E+001
5.820000000000000E+009	-1.174194196175945E+001	-1.174194196175945E+001
5.840000000000000E+009	-1.144933438988011E+001	-1.144933438988011E+001
5.860000000000000E+009	-1.146809471939831E+001	-1.146809471939831E+001
5.880000000000000E+009	-1.126631006150762E+001	-1.126631006150762E+001
5.900000000000000E+009	-1.110113301807728E+001	-1.110113301807728E+001
5.920000000000000E+009	-1.076871148357976E+001	-1.076871148357976E+001
5.940000000000000E+009	-1.057113745346037E+001	-1.057113745346037E+001
5.960000000000000E+009	-1.050183495840191E+001	-1.050183495840191E+001
5.980000000000000E+009	-1.013613091065762E+001	-1.013613091065762E+001
6.000000000000000E+009	-9.917418200490108E+000	-9.917418200490108E+000
