# Supplementary material for: A low-profile wideband compressed single-arm spiral antenna array for mid-band 5G beam steering applications
Source: Sci Rep. 2022 Aug 13;12:13790. doi: 10.1038/s41598-022-16423-9 (PMC9376093; doi:10.1038/s41598-022-16423-9)
Supplement: Supplementary file 1 — Supplementary Information. [file 41598_2022_16423_MOESM1_ESM.zip › Data/Array S-Parameters - Measured/S7,6.csv]

# Version 1.00
#
freq[Hz]	Trc1_S21[dB]	Trc2_S22[dB]
2.000000000000000E+009	-2.662386171789458E+001	-8.233556019168693E+000
2.020000000000000E+009	-2.708919144561374E+001	-6.678535693912143E+000
2.040000000000000E+009	-2.668868912938878E+001	-8.292730923538361E+000
2.060000000000000E+009	-2.785827580943395E+001	-6.501789523736089E+000
2.080000000000000E+009	-2.805297360125641E+001	-7.294967495328274E+000
2.100000000000000E+009	-3.005263946454825E+001	-6.575101990718810E+000
2.120000000000000E+009	-2.978407476609520E+001	-6.191045024746287E+000
2.140000000000000E+009	-3.031821846346543E+001	-7.020617389170902E+000
2.160000000000000E+009	-3.254970179825175E+001	-5.732725830316062E+000
2.180000000000000E+009	-3.273485223215621E+001	-6.822795936783657E+000
2.200000000000000E+009	-3.159665298636424E+001	-6.126282543334545E+000
2.220000000000000E+009	-3.278630832531990E+001	-5.990418761568033E+000
2.240000000000000E+009	-3.393678653286723E+001	-6.880691436177107E+000
2.260000000000000E+009	-3.339729648447139E+001	-5.826924335529510E+000
2.280000000000000E+009	-3.213157707535675E+001	-6.737647637250567E+000
2.300000000000000E+009	-3.398725115539249E+001	-6.185260148955843E+000
2.320000000000000E+009	-3.382955293526554E+001	-6.060402058621421E+000
2.340000000000000E+009	-3.294314600005629E+001	-7.273109066804353E+000
2.360000000000000E+009	-3.340026904546258E+001	-5.901415702348124E+000
2.380000000000000E+009	-3.279892207513511E+001	-6.953076828914351E+000
2.400000000000000E+009	-3.112727047466378E+001	-6.912119544511870E+000
2.420000000000000E+009	-3.178888428591482E+001	-6.112983890286463E+000
2.440000000000000E+009	-3.099166054622970E+001	-7.673910259042597E+000
2.460000000000000E+009	-2.948819732380490E+001	-6.498505173773928E+000
2.480000000000000E+009	-2.715703527365330E+001	-7.126450894956114E+000
2.500000000000000E+009	-2.837657003526247E+001	-7.810464788006120E+000
2.520000000000000E+009	-2.680851681619475E+001	-6.818425920335710E+000
2.540000000000000E+009	-2.461716689812232E+001	-8.463512229956903E+000
2.560000000000000E+009	-2.353650989939546E+001	-7.364927019523787E+000
2.580000000000000E+009	-2.245917574136475E+001	-8.186939905722376E+000
2.600000000000000E+009	-2.033396634785759E+001	-9.545524824910226E+000
2.620000000000000E+009	-2.076095997658474E+001	-8.070658887535306E+000
2.640000000000000E+009	-2.041929751885299E+001	-1.090849618832081E+001
2.660000000000000E+009	-1.854014099079949E+001	-9.776093445739818E+000
2.680000000000000E+009	-1.842349269349637E+001	-1.117377310877345E+001
2.700000000000000E+009	-1.814733905129927E+001	-1.330484247550103E+001
2.720000000000000E+009	-1.732022206974328E+001	-1.187917698405496E+001
2.740000000000000E+009	-1.579187022116325E+001	-1.683480990331161E+001
2.760000000000000E+009	-1.712968571788122E+001	-1.328052467433573E+001
2.780000000000000E+009	-1.604948084070337E+001	-1.646040441995212E+001
2.800000000000000E+009	-1.639279455298859E+001	-1.208373791853556E+001
2.820000000000000E+009	-1.632031400340824E+001	-1.453183912260842E+001
2.840000000000000E+009	-1.704811115744182E+001	-1.152157082993924E+001
2.860000000000000E+009	-1.732466853323267E+001	-1.062981517151744E+001
2.880000000000000E+009	-1.877184979888542E+001	-1.257251370110793E+001
2.900000000000000E+009	-1.896280787552813E+001	-9.529897199489751E+000
2.920000000000000E+009	-2.039142660082155E+001	-1.146052420683905E+001
2.940000000000000E+009	-2.192882573469320E+001	-9.470779300622375E+000
2.960000000000000E+009	-2.299686289735176E+001	-9.279822891067186E+000
2.980000000000000E+009	-2.276313898235705E+001	-1.122120779681680E+001
3.000000000000000E+009	-2.418612224920821E+001	-8.603594333745740E+000
3.020000000000000E+009	-2.471610524097451E+001	-1.048448885990718E+001
3.040000000000000E+009	-2.472354223736897E+001	-9.666869515082444E+000
3.060000000000000E+009	-2.603573279803229E+001	-9.007583738988471E+000
3.080000000000000E+009	-2.578518103371071E+001	-1.111461803331947E+001
3.100000000000000E+009	-2.670563046816362E+001	-8.770602995540195E+000
3.120000000000000E+009	-2.604134601229400E+001	-1.078433401173313E+001
3.140000000000000E+009	-2.717605461279832E+001	-1.034981185910180E+001
3.160000000000000E+009	-2.746868205941154E+001	-9.384289111836003E+000
3.180000000000000E+009	-2.835178322632347E+001	-1.355802265237596E+001
3.200000000000000E+009	-2.658135861361568E+001	-1.059716514907699E+001
3.220000000000000E+009	-2.632390944065442E+001	-1.289100520058808E+001
3.240000000000000E+009	-2.453423994392296E+001	-1.492410877805900E+001
3.260000000000000E+009	-2.499151148591663E+001	-1.254291820425314E+001
3.280000000000000E+009	-2.474259638296822E+001	-2.105049476424096E+001
3.300000000000000E+009	-2.548098618127371E+001	-1.636056435680496E+001
3.320000000000000E+009	-2.579749813171414E+001	-1.949750833307629E+001
3.340000000000000E+009	-2.611247862237625E+001	-2.981863157678966E+001
3.360000000000000E+009	-2.974095199492380E+001	-2.255548434158382E+001
3.380000000000000E+009	-3.446287779072870E+001	-1.732684756358118E+001
3.400000000000000E+009	-3.519073751824449E+001	-2.610379432010720E+001
3.420000000000000E+009	-3.668564560675476E+001	-1.556724168298782E+001
3.440000000000000E+009	-4.208928671250119E+001	-1.525129241852873E+001
3.460000000000000E+009	-3.832987418362283E+001	-1.762882695578210E+001
3.480000000000000E+009	-3.473739279337126E+001	-1.234186315217822E+001
3.500000000000000E+009	-3.064808169038470E+001	-1.708502261930283E+001
3.520000000000000E+009	-2.795657159750124E+001	-1.358580980021521E+001
3.540000000000000E+009	-2.416133321365625E+001	-1.394520525379736E+001
3.560000000000000E+009	-2.263924836875315E+001	-1.877951799026176E+001
3.580000000000000E+009	-2.046967540991258E+001	-1.354393253473381E+001
3.600000000000000E+009	-1.899089074630322E+001	-1.941428710893887E+001
3.620000000000000E+009	-1.821350064728969E+001	-1.779902059017933E+001
3.640000000000000E+009	-1.702165691418554E+001	-1.683855539684179E+001
3.660000000000000E+009	-1.597019872226496E+001	-2.962691080759929E+001
3.680000000000000E+009	-1.542564005492052E+001	-1.790159883383560E+001
3.700000000000000E+009	-1.433651597616608E+001	-2.055842082598321E+001
3.720000000000000E+009	-1.368663150734753E+001	-2.683251312347980E+001
3.740000000000000E+009	-1.274833661438006E+001	-1.855083022672906E+001
3.760000000000000E+009	-1.197616731936670E+001	-2.314746667641912E+001
3.780000000000000E+009	-1.207524638414362E+001	-2.360920401033365E+001
3.800000000000000E+009	-1.172192146924755E+001	-1.578296289895992E+001
3.820000000000000E+009	-1.120531852241361E+001	-2.337287085037161E+001
3.840000000000000E+009	-1.156584491794103E+001	-1.767241081289281E+001
3.860000000000000E+009	-1.175692319291495E+001	-1.533293737627845E+001
3.880000000000000E+009	-1.189930962607525E+001	-2.447091383438631E+001
3.900000000000000E+009	-1.225875761974488E+001	-1.362054070009216E+001
3.920000000000000E+009	-1.269787305100083E+001	-1.716692813054725E+001
3.940000000000000E+009	-1.272999776617283E+001	-1.745165707619514E+001
3.960000000000000E+009	-1.351389798346690E+001	-1.415644602430628E+001
3.980000000000000E+009	-1.441041798815120E+001	-2.271030734202947E+001
4.000000000000000E+009	-1.464820693047125E+001	-1.476463867194943E+001
4.020000000000000E+009	-1.547571616638333E+001	-1.803263837958938E+001
4.040000000000000E+009	-1.685826004819122E+001	-1.990477389035222E+001
4.060000000000000E+009	-1.786989568510899E+001	-1.641403570678534E+001
4.080000000000000E+009	-1.890711302117367E+001	-3.783119100930415E+001
4.100000000000000E+009	-2.074890145164772E+001	-1.792265482371177E+001
4.120000000000000E+009	-2.192723079465659E+001	-2.115854342782789E+001
4.140000000000000E+009	-2.295298060407511E+001	-2.376816841649278E+001
4.160000000000000E+009	-2.669120016468555E+001	-2.069209888194901E+001
4.180000000000000E+009	-2.701737000433788E+001	-2.255959388710074E+001
4.200000000000000E+009	-2.795483531412236E+001	-2.326851374042232E+001
4.220000000000000E+009	-2.906077792500908E+001	-2.299312499186402E+001
4.240000000000000E+009	-2.964688606975813E+001	-1.727384167125761E+001
4.260000000000000E+009	-2.929873107593861E+001	-3.298016785342300E+001
4.280000000000000E+009	-2.979461505410402E+001	-1.638307467987142E+001
4.300000000000000E+009	-2.983781529959283E+001	-1.786831946662771E+001
4.320000000000000E+009	-2.860020744852226E+001	-1.999429874699279E+001
4.340000000000000E+009	-3.130066020075770E+001	-1.417919171338496E+001
4.360000000000000E+009	-3.195842271506906E+001	-2.308880178294195E+001
4.380000000000000E+009	-3.257961687832889E+001	-1.601187259646132E+001
4.400000000000000E+009	-3.835553995240244E+001	-1.621458281605384E+001
4.420000000000000E+009	-4.423570725661175E+001	-2.238178767532659E+001
4.440000000000000E+009	-4.526371734241403E+001	-1.360460106625937E+001
4.460000000000000E+009	-4.138632458574077E+001	-1.775959559734896E+001
4.480000000000000E+009	-3.522959237281813E+001	-1.545310367476659E+001
4.500000000000000E+009	-3.604624768513720E+001	-1.274550164732092E+001
4.520000000000000E+009	-3.473126562669057E+001	-1.982996195887792E+001
4.540000000000000E+009	-3.503874935811277E+001	-1.269135114441186E+001
4.560000000000000E+009	-3.668258244390501E+001	-1.527170352993208E+001
4.580000000000000E+009	-3.418845389299904E+001	-1.692335027300962E+001
4.600000000000000E+009	-3.989753092146103E+001	-1.307069833038952E+001
4.620000000000000E+009	-4.325817341551389E+001	-1.939470130195403E+001
4.640000000000000E+009	-3.393853003444729E+001	-1.389468506948606E+001
4.660000000000000E+009	-2.966773480866807E+001	-1.570729305805081E+001
4.680000000000000E+009	-2.560393102983363E+001	-1.929094431404929E+001
4.700000000000000E+009	-2.385679864205284E+001	-1.369597552818542E+001
4.720000000000000E+009	-2.157723733905559E+001	-2.161038552096671E+001
4.740000000000000E+009	-2.077894688451010E+001	-1.637134935841736E+001
4.760000000000000E+009	-1.973505008069079E+001	-1.578453160395011E+001
4.780000000000000E+009	-1.905730908987452E+001	-3.079292156658583E+001
4.800000000000000E+009	-1.954815345320350E+001	-1.542186412416617E+001
4.820000000000000E+009	-1.993252155432220E+001	-1.914865475259215E+001
4.840000000000000E+009	-1.958133375092152E+001	-2.259451496193258E+001
4.860000000000000E+009	-1.998945911683883E+001	-1.618189998415353E+001
4.880000000000000E+009	-1.935329275064619E+001	-2.723120557492607E+001
4.900000000000000E+009	-1.940258714797132E+001	-1.765725850359268E+001
4.920000000000000E+009	-1.857538657087752E+001	-1.710265931832377E+001
4.940000000000000E+009	-1.846188319192756E+001	-2.855032604718508E+001
4.960000000000000E+009	-1.825134013892858E+001	-1.594324595129818E+001
4.980000000000000E+009	-1.784610911883671E+001	-2.241243330417508E+001
5.000000000000000E+009	-1.881176259346856E+001	-2.023224429849138E+001
5.020000000000000E+009	-1.981408544617287E+001	-1.846634779245164E+001
5.040000000000000E+009	-2.037187401429067E+001	-2.749200741476172E+001
5.060000000000000E+009	-2.175882310973815E+001	-1.947192157134178E+001
5.080000000000000E+009	-2.303411425950704E+001	-2.225862934089700E+001
5.100000000000000E+009	-2.330470454801456E+001	-2.277482643366520E+001
5.120000000000000E+009	-2.420171647671676E+001	-2.081968203067138E+001
5.140000000000000E+009	-2.527842608937915E+001	-2.326408906100897E+001
5.160000000000000E+009	-2.528419169998686E+001	-2.124927737729199E+001
5.180000000000000E+009	-2.663303043024438E+001	-2.360493200982674E+001
5.200000000000000E+009	-2.675676221374595E+001	-2.037204657140299E+001
5.220000000000000E+009	-2.811387233261709E+001	-2.382526922449256E+001
5.240000000000000E+009	-2.894711695866388E+001	-1.945687129943625E+001
5.260000000000000E+009	-2.950699048190051E+001	-2.101976524582184E+001
5.280000000000000E+009	-3.150576081129120E+001	-2.310613279241472E+001
5.300000000000000E+009	-3.060568698381785E+001	-1.850788757746571E+001
5.320000000000000E+009	-3.120716596158475E+001	-2.719741644464135E+001
5.340000000000000E+009	-2.905818165384870E+001	-1.777057964015837E+001
5.360000000000000E+009	-2.783651353860344E+001	-2.182469450102749E+001
5.380000000000000E+009	-2.694199010128971E+001	-2.063488858056812E+001
5.400000000000000E+009	-2.601017517068948E+001	-1.920115658962605E+001
5.420000000000000E+009	-2.477116682689311E+001	-2.461655177581094E+001
5.440000000000000E+009	-2.461542746502331E+001	-1.831096116535134E+001
5.460000000000000E+009	-2.521460473503178E+001	-2.639324293746967E+001
5.480000000000000E+009	-2.632177710407236E+001	-1.790182898862702E+001
5.500000000000000E+009	-2.661485505842687E+001	-2.120690984696104E+001
5.520000000000000E+009	-2.761711921596822E+001	-2.068941728070776E+001
5.540000000000000E+009	-2.815751171143691E+001	-1.716492939854156E+001
5.560000000000000E+009	-2.815403363632575E+001	-3.486622670478069E+001
5.580000000000000E+009	-2.721898280002420E+001	-1.585947412409358E+001
5.600000000000000E+009	-2.626935066448082E+001	-2.093072061509178E+001
5.620000000000000E+009	-2.562579678869055E+001	-1.793940744419047E+001
5.640000000000000E+009	-2.450622089394893E+001	-1.472524754197803E+001
5.660000000000000E+009	-2.404679700013897E+001	-3.039625905509747E+001
5.680000000000000E+009	-2.441081978618785E+001	-1.410603206082632E+001
5.700000000000000E+009	-2.341952201655045E+001	-1.773552603282068E+001
5.720000000000000E+009	-2.304308223510933E+001	-1.763602533735493E+001
5.740000000000000E+009	-2.215780577597790E+001	-1.354224459211132E+001
5.760000000000000E+009	-2.206011253717633E+001	-2.300569034747520E+001
5.780000000000000E+009	-2.077930211967956E+001	-1.357955844993509E+001
5.800000000000000E+009	-2.120344548084391E+001	-1.559047261883258E+001
5.820000000000000E+009	-2.072359281377093E+001	-1.821155262727057E+001
5.840000000000000E+009	-2.037033898943082E+001	-1.249370045964959E+001
5.860000000000000E+009	-2.014478142383571E+001	-2.051688427462689E+001
5.880000000000000E+009	-2.090637154589757E+001	-1.399071142033822E+001
5.900000000000000E+009	-2.130354973780835E+001	-1.330526200512708E+001
5.920000000000000E+009	-2.078313593973661E+001	-2.087200934643196E+001
5.940000000000000E+009	-2.179003777658188E+001	-1.234601738928962E+001
5.960000000000000E+009	-2.255967135691056E+001	-1.707251088603712E+001
5.980000000000000E+009	-2.282962237774088E+001	-1.524066462517798E+001
6.000000000000000E+009	-2.451342254360926E+001	-1.184636992706769E+001
