# Supplementary material for: A low-profile wideband compressed single-arm spiral antenna array for mid-band 5G beam steering applications
Source: Sci Rep. 2022 Aug 13;12:13790. doi: 10.1038/s41598-022-16423-9 (PMC9376093; doi:10.1038/s41598-022-16423-9)
Supplement: Supplementary file 1 — Supplementary Information. [file 41598_2022_16423_MOESM1_ESM.zip › Data/Array S-Parameters - Measured/S7,7.csv]

# Version 1.00
#
freq[Hz]	Trc1_S11[dB]	Trc2_S11[dB]
2.000000000000000E+009	-2.516180609384603E+000	-2.516180609384603E+000
2.020000000000000E+009	-2.196692881549867E+000	-2.196692881549867E+000
2.040000000000000E+009	-1.801951037948654E+000	-1.801951037948654E+000
2.060000000000000E+009	-1.432758414486815E+000	-1.432758414486815E+000
2.080000000000000E+009	-1.151926812091595E+000	-1.151926812091595E+000
2.100000000000000E+009	-9.192146233777677E-001	-9.192146233777677E-001
2.120000000000000E+009	-7.305567890170275E-001	-7.305567890170275E-001
2.140000000000000E+009	-6.289001695848195E-001	-6.289001695848195E-001
2.160000000000000E+009	-5.793287803025323E-001	-5.793287803025323E-001
2.180000000000000E+009	-5.427984286816604E-001	-5.427984286816604E-001
2.200000000000000E+009	-5.134741578866666E-001	-5.134741578866666E-001
2.220000000000000E+009	-4.953812161537816E-001	-4.953812161537816E-001
2.240000000000000E+009	-4.762628948837747E-001	-4.762628948837747E-001
2.260000000000000E+009	-4.788967629525270E-001	-4.788967629525270E-001
2.280000000000000E+009	-4.931496258014935E-001	-4.931496258014935E-001
2.300000000000000E+009	-5.026216808610455E-001	-5.026216808610455E-001
2.320000000000000E+009	-5.318082467756239E-001	-5.318082467756239E-001
2.340000000000000E+009	-5.879359155633703E-001	-5.879359155633703E-001
2.360000000000000E+009	-6.594959168441258E-001	-6.594959168441258E-001
2.380000000000000E+009	-7.411928019152180E-001	-7.411928019152180E-001
2.400000000000000E+009	-8.036365940057084E-001	-8.036365940057084E-001
2.420000000000000E+009	-9.119355580208647E-001	-9.119355580208647E-001
2.440000000000000E+009	-1.028410186124650E+000	-1.028410186124650E+000
2.460000000000000E+009	-1.166354229781061E+000	-1.166354229781061E+000
2.480000000000000E+009	-1.338698716020812E+000	-1.338698716020812E+000
2.500000000000000E+009	-1.484268998788221E+000	-1.484268998788221E+000
2.520000000000000E+009	-1.591592449603190E+000	-1.591592449603190E+000
2.540000000000000E+009	-1.795274183410592E+000	-1.795274183410592E+000
2.560000000000000E+009	-2.162155995406359E+000	-2.162155995406359E+000
2.580000000000000E+009	-2.658021490029649E+000	-2.658021490029649E+000
2.600000000000000E+009	-3.090493166610318E+000	-3.090493166610318E+000
2.620000000000000E+009	-3.760798042120887E+000	-3.760798042120887E+000
2.640000000000000E+009	-4.404145775334943E+000	-4.404145775334943E+000
2.660000000000000E+009	-5.300044810285642E+000	-5.300044810285642E+000
2.680000000000000E+009	-6.146384105850066E+000	-6.146384105850066E+000
2.700000000000000E+009	-7.003960061726185E+000	-7.003960061726185E+000
2.720000000000000E+009	-7.769584521795170E+000	-7.769584521795170E+000
2.740000000000000E+009	-8.095914416763687E+000	-8.095914416763687E+000
2.760000000000000E+009	-8.065811711139888E+000	-8.065811711139888E+000
2.780000000000000E+009	-7.355519288121642E+000	-7.355519288121642E+000
2.800000000000000E+009	-6.325454017658984E+000	-6.325454017658984E+000
2.820000000000000E+009	-5.501590025056802E+000	-5.501590025056802E+000
2.840000000000000E+009	-4.775880679569862E+000	-4.775880679569862E+000
2.860000000000000E+009	-4.197733619073879E+000	-4.197733619073879E+000
2.880000000000000E+009	-3.797676680147051E+000	-3.797676680147051E+000
2.900000000000000E+009	-3.522614099810649E+000	-3.522614099810649E+000
2.920000000000000E+009	-3.334144530893585E+000	-3.334144530893585E+000
2.940000000000000E+009	-3.141920564631189E+000	-3.141920564631189E+000
2.960000000000000E+009	-3.136996350304587E+000	-3.136996350304587E+000
2.980000000000000E+009	-3.100021165264178E+000	-3.100021165264178E+000
3.000000000000000E+009	-3.217879126678403E+000	-3.217879126678403E+000
3.020000000000000E+009	-3.233471791403796E+000	-3.233471791403796E+000
3.040000000000000E+009	-3.301311880671803E+000	-3.301311880671803E+000
3.060000000000000E+009	-3.361000500351903E+000	-3.361000500351903E+000
3.080000000000000E+009	-3.381288485354904E+000	-3.381288485354904E+000
3.100000000000000E+009	-3.538525612151075E+000	-3.538525612151075E+000
3.120000000000000E+009	-3.819346089240455E+000	-3.819346089240455E+000
3.140000000000000E+009	-4.168330502109832E+000	-4.168330502109832E+000
3.160000000000000E+009	-4.708886296887550E+000	-4.708886296887550E+000
3.180000000000000E+009	-5.485221223120634E+000	-5.485221223120634E+000
3.200000000000000E+009	-6.365843248116130E+000	-6.365843248116130E+000
3.220000000000000E+009	-7.476994666614639E+000	-7.476994666614639E+000
3.240000000000000E+009	-8.689692356125525E+000	-8.689692356125525E+000
3.260000000000000E+009	-1.033227485916789E+001	-1.033227485916789E+001
3.280000000000000E+009	-1.242943610769328E+001	-1.242943610769328E+001
3.300000000000000E+009	-1.502382781697656E+001	-1.502382781697656E+001
3.320000000000000E+009	-1.770208731365200E+001	-1.770208731365200E+001
3.340000000000000E+009	-2.234663221373207E+001	-2.234663221373207E+001
3.360000000000000E+009	-1.985250590597124E+001	-1.985250590597124E+001
3.380000000000000E+009	-1.466397194705959E+001	-1.466397194705959E+001
3.400000000000000E+009	-1.219334903262547E+001	-1.219334903262547E+001
3.420000000000000E+009	-1.038024632875454E+001	-1.038024632875454E+001
3.440000000000000E+009	-9.478084619984942E+000	-9.478084619984942E+000
3.460000000000000E+009	-9.157396654346091E+000	-9.157396654346091E+000
3.480000000000000E+009	-9.122009510812198E+000	-9.122009510812198E+000
3.500000000000000E+009	-9.424191108841342E+000	-9.424191108841342E+000
3.520000000000000E+009	-9.856188633956275E+000	-9.856188633956275E+000
3.540000000000000E+009	-1.054954271618112E+001	-1.054954271618112E+001
3.560000000000000E+009	-1.145684402989718E+001	-1.145684402989718E+001
3.580000000000000E+009	-1.262962676761224E+001	-1.262962676761224E+001
3.600000000000000E+009	-1.446088774028739E+001	-1.446088774028739E+001
3.620000000000000E+009	-1.650730828566276E+001	-1.650730828566276E+001
3.640000000000000E+009	-1.885836668896805E+001	-1.885836668896805E+001
3.660000000000000E+009	-2.077912705268281E+001	-2.077912705268281E+001
3.680000000000000E+009	-2.057105946955742E+001	-2.057105946955742E+001
3.700000000000000E+009	-2.127041380138827E+001	-2.127041380138827E+001
3.720000000000000E+009	-2.331311305183415E+001	-2.331311305183415E+001
3.740000000000000E+009	-2.510573190938659E+001	-2.510573190938659E+001
3.760000000000000E+009	-2.143007030429623E+001	-2.143007030429623E+001
3.780000000000000E+009	-1.816476955381335E+001	-1.816476955381335E+001
3.800000000000000E+009	-1.612684429223028E+001	-1.612684429223028E+001
3.820000000000000E+009	-1.465752398261745E+001	-1.465752398261745E+001
3.840000000000000E+009	-1.372096481845500E+001	-1.372096481845500E+001
3.860000000000000E+009	-1.289031989870867E+001	-1.289031989870867E+001
3.880000000000000E+009	-1.250173666425036E+001	-1.250173666425036E+001
3.900000000000000E+009	-1.257983536243302E+001	-1.257983536243302E+001
3.920000000000000E+009	-1.241701561181924E+001	-1.241701561181924E+001
3.940000000000000E+009	-1.236100926010671E+001	-1.236100926010671E+001
3.960000000000000E+009	-1.245004129842905E+001	-1.245004129842905E+001
3.980000000000000E+009	-1.255507125443775E+001	-1.255507125443775E+001
4.000000000000000E+009	-1.317834133206931E+001	-1.317834133206931E+001
4.020000000000000E+009	-1.357089075870164E+001	-1.357089075870164E+001
4.040000000000000E+009	-1.408881649715647E+001	-1.408881649715647E+001
4.060000000000000E+009	-1.509178271095115E+001	-1.509178271095115E+001
4.080000000000000E+009	-1.623311110255081E+001	-1.623311110255081E+001
4.100000000000000E+009	-1.748121708316059E+001	-1.748121708316059E+001
4.120000000000000E+009	-1.789951238788638E+001	-1.789951238788638E+001
4.140000000000000E+009	-1.830353947499909E+001	-1.830353947499909E+001
4.160000000000000E+009	-1.762647014972007E+001	-1.762647014972007E+001
4.180000000000000E+009	-1.644823393248250E+001	-1.644823393248250E+001
4.200000000000000E+009	-1.541412755252852E+001	-1.541412755252852E+001
4.220000000000000E+009	-1.407847140899235E+001	-1.407847140899235E+001
4.240000000000000E+009	-1.369301936412579E+001	-1.369301936412579E+001
4.260000000000000E+009	-1.286770976841515E+001	-1.286770976841515E+001
4.280000000000000E+009	-1.247513143794249E+001	-1.247513143794249E+001
4.300000000000000E+009	-1.198749010385960E+001	-1.198749010385960E+001
4.320000000000000E+009	-1.118743541911673E+001	-1.118743541911673E+001
4.340000000000000E+009	-1.075651148745657E+001	-1.075651148745657E+001
4.360000000000000E+009	-1.017118926360419E+001	-1.017118926360419E+001
4.380000000000000E+009	-9.851620460996081E+000	-9.851620460996081E+000
4.400000000000000E+009	-9.338591358515378E+000	-9.338591358515378E+000
4.420000000000000E+009	-9.150806022489928E+000	-9.150806022489928E+000
4.440000000000000E+009	-9.149069810166340E+000	-9.149069810166340E+000
4.460000000000000E+009	-9.115619067084797E+000	-9.115619067084797E+000
4.480000000000000E+009	-8.945601230290327E+000	-8.945601230290327E+000
4.500000000000000E+009	-8.859902935598917E+000	-8.859902935598917E+000
4.520000000000000E+009	-8.394602587544462E+000	-8.394602587544462E+000
4.540000000000000E+009	-8.247376724740422E+000	-8.247376724740422E+000
4.560000000000000E+009	-8.031889582999170E+000	-8.031889582999170E+000
4.580000000000000E+009	-8.014755627096546E+000	-8.014755627096546E+000
4.600000000000000E+009	-8.284561136493705E+000	-8.284561136493705E+000
4.620000000000000E+009	-8.480293136639942E+000	-8.480293136639942E+000
4.640000000000000E+009	-9.009041956068037E+000	-9.009041956068037E+000
4.660000000000000E+009	-9.708289650237989E+000	-9.708289650237989E+000
4.680000000000000E+009	-1.036652581249549E+001	-1.036652581249549E+001
4.700000000000000E+009	-1.127085200595732E+001	-1.127085200595732E+001
4.720000000000000E+009	-1.223728633595771E+001	-1.223728633595771E+001
4.740000000000000E+009	-1.274896089005316E+001	-1.274896089005316E+001
4.760000000000000E+009	-1.343048977197059E+001	-1.343048977197059E+001
4.780000000000000E+009	-1.401995901866361E+001	-1.401995901866361E+001
4.800000000000000E+009	-1.499699404672989E+001	-1.499699404672989E+001
4.820000000000000E+009	-1.590809706024361E+001	-1.590809706024361E+001
4.840000000000000E+009	-1.712600826183325E+001	-1.712600826183325E+001
4.860000000000000E+009	-1.730625252898088E+001	-1.730625252898088E+001
4.880000000000000E+009	-1.750863645804584E+001	-1.750863645804584E+001
4.900000000000000E+009	-1.762936311248794E+001	-1.762936311248794E+001
4.920000000000000E+009	-1.782113036363857E+001	-1.782113036363857E+001
4.940000000000000E+009	-1.802838433939438E+001	-1.802838433939438E+001
4.960000000000000E+009	-1.889941461083892E+001	-1.889941461083892E+001
4.980000000000000E+009	-1.996822673775882E+001	-1.996822673775882E+001
5.000000000000000E+009	-2.100860767601037E+001	-2.100860767601037E+001
5.020000000000000E+009	-2.214326566969155E+001	-2.214326566969155E+001
5.040000000000000E+009	-2.346303488536897E+001	-2.346303488536897E+001
5.060000000000000E+009	-2.365498724682086E+001	-2.365498724682086E+001
5.080000000000000E+009	-2.342156274538863E+001	-2.342156274538863E+001
5.100000000000000E+009	-2.168761402225432E+001	-2.168761402225432E+001
5.120000000000000E+009	-1.985065780886286E+001	-1.985065780886286E+001
5.140000000000000E+009	-1.820998528488683E+001	-1.820998528488683E+001
5.160000000000000E+009	-1.702143999408865E+001	-1.702143999408865E+001
5.180000000000000E+009	-1.596865165330449E+001	-1.596865165330449E+001
5.200000000000000E+009	-1.494438870087738E+001	-1.494438870087738E+001
5.220000000000000E+009	-1.361836714305192E+001	-1.361836714305192E+001
5.240000000000000E+009	-1.310633914375291E+001	-1.310633914375291E+001
5.260000000000000E+009	-1.201379962075924E+001	-1.201379962075924E+001
5.280000000000000E+009	-1.142185642102583E+001	-1.142185642102583E+001
5.300000000000000E+009	-1.075195599123528E+001	-1.075195599123528E+001
5.320000000000000E+009	-1.023792816597463E+001	-1.023792816597463E+001
5.340000000000000E+009	-9.995662517376488E+000	-9.995662517376488E+000
5.360000000000000E+009	-9.906641854604031E+000	-9.906641854604031E+000
5.380000000000000E+009	-9.915056006834854E+000	-9.915056006834854E+000
5.400000000000000E+009	-1.009944654433411E+001	-1.009944654433411E+001
5.420000000000000E+009	-1.032560592122657E+001	-1.032560592122657E+001
5.440000000000000E+009	-1.062562242702530E+001	-1.062562242702530E+001
5.460000000000000E+009	-1.079614289169326E+001	-1.079614289169326E+001
5.480000000000000E+009	-1.105171474163931E+001	-1.105171474163931E+001
5.500000000000000E+009	-1.125638003341607E+001	-1.125638003341607E+001
5.520000000000000E+009	-1.162990215524215E+001	-1.162990215524215E+001
5.540000000000000E+009	-1.213327593506022E+001	-1.213327593506022E+001
5.560000000000000E+009	-1.283214541560401E+001	-1.283214541560401E+001
5.580000000000000E+009	-1.323542646320524E+001	-1.323542646320524E+001
5.600000000000000E+009	-1.377993966021707E+001	-1.377993966021707E+001
5.620000000000000E+009	-1.396934284881407E+001	-1.396934284881407E+001
5.640000000000000E+009	-1.412142073801894E+001	-1.412142073801894E+001
5.660000000000000E+009	-1.391110976563641E+001	-1.391110976563641E+001
5.680000000000000E+009	-1.371395393272930E+001	-1.371395393272930E+001
5.700000000000000E+009	-1.357274119538590E+001	-1.357274119538590E+001
5.720000000000000E+009	-1.397634790317285E+001	-1.397634790317285E+001
5.740000000000000E+009	-1.380375380466797E+001	-1.380375380466797E+001
5.760000000000000E+009	-1.420734944989264E+001	-1.420734944989264E+001
5.780000000000000E+009	-1.382745137685040E+001	-1.382745137685040E+001
5.800000000000000E+009	-1.366955107957605E+001	-1.366955107957605E+001
5.820000000000000E+009	-1.309776327031556E+001	-1.309776327031556E+001
5.840000000000000E+009	-1.270568150203386E+001	-1.270568150203386E+001
5.860000000000000E+009	-1.238584665413167E+001	-1.238584665413167E+001
5.880000000000000E+009	-1.178179031863893E+001	-1.178179031863893E+001
5.900000000000000E+009	-1.127933339449512E+001	-1.127933339449512E+001
5.920000000000000E+009	-1.068694331064221E+001	-1.068694331064221E+001
5.940000000000000E+009	-1.037210789601204E+001	-1.037210789601204E+001
5.960000000000000E+009	-9.930308523275052E+000	-9.930308523275052E+000
5.980000000000000E+009	-9.733408113831223E+000	-9.733408113831223E+000
6.000000000000000E+009	-9.262513023111749E+000	-9.262513023111749E+000
