# Supplementary material for: A low-profile wideband compressed single-arm spiral antenna array for mid-band 5G beam steering applications
Source: Sci Rep. 2022 Aug 13;12:13790. doi: 10.1038/s41598-022-16423-9 (PMC9376093; doi:10.1038/s41598-022-16423-9)
Supplement: Supplementary file 1 — Supplementary Information. [file 41598_2022_16423_MOESM1_ESM.zip › Data/Element Farfield Results - Measured/3-3GHz.txt]

2
Frequency=3300(MHz)
Phi	Theta	Total Directivity dB	D(E Total. dB)	D(Gain . dB)
0	-3.1415926536	-34.6073219267593	-14.5426683838738	-14.5426683838738
0	-3.0925052684	-34.1835570287705	-14.3283428469497	-14.3283428469497
0	-3.0434178832	-33.2304404527796	-13.8462896545545	-13.8462896545545
0	-2.994330498	-32.3042705476983	-13.3778651504684	-13.3778651504684
0	-2.9452431127	-31.690158119794	-13.067268457663	-13.067268457663
0	-2.8961557275	-31.5378561650511	-12.9902394295869	-12.9902394295869
0	-2.8470683423	-31.8481811627526	-13.1471910130451	-13.1471910130451
0	-2.7979809571	-32.5750587777655	-13.514820412873	-13.514820412873
0	-2.7488935719	-33.5995791266031	-14.0329871484766	-14.0329871484766
0	-2.6998061867	-34.6722311763394	-14.5754972232459	-14.5754972232459
0	-2.6507188015	-35.4868281973259	-14.9874920456776	-14.9874920456776
0	-2.6016314163	-35.6910583904228	-15.0907845694316	-15.0907845694316
0	-2.552544031	-35.1207468240889	-14.8023408279875	-14.8023408279875
0	-2.5034566458	-33.8874712613457	-14.1785929705912	-14.1785929705912
0	-2.4543692606	-32.2471223501536	-13.3489615811045	-13.3489615811045
0	-2.4052818754	-30.4133918825688	-12.421524530739	-12.421524530739
0	-2.3561944902	-28.5368374146377	-11.472428591421	-11.472428591421
0	-2.307107105	-26.6584008690619	-10.5223807627332	-10.5223807627332
0	-2.2580197198	-24.814932812023	-9.59001877852339	-9.59001877852339
0	-2.2089323346	-23.0402753231499	-8.692458784847	-8.692458784847
0	-2.1598449493	-21.3729394346299	-7.84917832146769	-7.84917832146769
0	-2.1107575641	-19.8604454403463	-7.08421149916172	-7.08421149916172
0	-2.0616701789	-18.5325366941594	-6.41260147114035	-6.41260147114035
0	-2.0125827937	-17.4354843338887	-5.85775056851773	-5.85775056851773
0	-1.9634954085	-16.5842156886277	-5.42720851482681	-5.42720851482681
0	-1.9144080233	-15.9902361764921	-5.12679435012233	-5.12679435012233
0	-1.8653206381	-15.649807449076	-4.95461734788805	-4.95461734788805
0	-1.8162332529	-15.5313061039671	-4.89468349178711	-4.89468349178711
0	-1.7671458676	-15.5835995025798	-4.92113167281494	-4.92113167281494
0	-1.7180584824	-15.7178683390905	-4.9890401773039	-4.9890401773039
0	-1.6689710972	-15.8066929515018	-5.03396457485892	-5.03396457485892
0	-1.619883712	-15.7028126600481	-4.98142553883375	-4.98142553883375
0	-1.5707963268	-15.2778545226732	-4.766496502957	-4.766496502957
0	-1.5217089416	-14.4868013839394	-4.36640935676044	-4.36640935676044
0	-1.4726215564	-13.3774417710833	-3.80533387411491	-3.80533387411491
0	-1.4235341712	-12.0710310947198	-3.14459682160331	-3.14459682160331
0	-1.3744467859	-10.7023183378513	-2.45234954509943	-2.45234954509943
0	-1.3253594007	-9.37144189673531	-1.77923856026894	-1.77923856026894
0	-1.2762720155	-8.1439256711124	-1.15840357514322	-1.15840357514322
0	-1.2271846303	-7.05137357902723	-0.605828751543994	-0.605828751543994
0	-1.1780972451	-6.09171270388489	-0.120465680402196	-0.120465680402196
0	-1.1290098599	-5.24889919050931	0.30580006184879	0.30580006184879
0	-1.0799224747	-4.48869688594704	0.690283929836733	0.690283929836733
0	-1.0308350895	-3.772562261548	1.05247989890522	1.05247989890522
0	-0.9817477042	-3.06333919351738	1.41118024330855	1.41118024330855
0	-0.932660319	-2.33524754077736	1.77942366116612	1.77942366116612
0	-0.8835729338	-1.56693910570058	2.16800732784703	2.16800732784703
0	-0.8344855486	-0.761691200398654	2.57527369294696	2.57527369294696
0	-0.7853981634	0.0703285040487958	2.99608030230385	2.99608030230385
0	-0.7363107782	0.906583894196873	3.41902917407165	3.41902917407165
0	-0.687223393	1.72587709013402	3.83339915835037	3.83339915835037
0	-0.6381360078	2.50369290914709	4.22679132893653	4.22679132893653
0	-0.5890486225	3.22491155496317	4.5915586190963	4.5915586190963
0	-0.5399612373	3.88373344078956	4.92476779967553	4.92476779967553
0	-0.49087385212	4.46062227385798	5.21653809372234	5.21653809372234
0	-0.44178646691	4.9741094986087	5.47624206087649	5.47624206087649
0	-0.3926990817	5.42192819933405	5.70273317406952	5.70273317406952
0	-0.34361169649	5.81041134306787	5.89921442761807	5.89921442761807
0	-0.29452431127	6.13917049372902	6.06548936407122	6.06548936407122
0	-0.24543692606	6.41576996528951	6.20538375017182	6.20538375017182
0	-0.19634954085	6.64122174269843	6.31940941268655	6.31940941268655
0	-0.14726215564	6.8151689618485	6.40738586217005	6.40738586217005
0	-0.09817477042	6.94458816233207	6.47284158954052	6.47284158954052
0	-0.049087385212	7.00001355160992	6.50087382244273	6.50087382244273
0	0	7.00205740107378	6.50190753036854	6.50190753036854
0	0.049087385212	6.93157758814837	6.46626129393122	6.46626129393122
0	0.09817477042	6.79559046008031	6.39748373737503	6.39748373737503
0	0.14726215564	6.60890377918657	6.30306411151874	6.30306411151874
0	0.19634954085	6.36774825951775	6.18109604271329	6.18109604271329
0	0.24543692606	6.09754160914657	6.04443492307804	6.04443492307804
0	0.29452431127	5.79778102138707	5.89282645049064	5.89282645049064
0	0.34361169649	5.50184166688607	5.7431506246933	5.7431506246933
0	0.3926990817	5.22179109212739	5.60151079070534	5.60151079070534
0	0.44178646691	4.95214599428677	5.46513368479609	5.46513368479609
0	0.49087385212	4.70934037711832	5.34233105410441	5.34233105410441
0	0.5399612373	4.45437591343708	5.21337890201631	5.21337890201631
0	0.5890486225	4.18999338943491	5.07966342279885	5.07966342279885
0	0.6381360078	3.88943782539156	4.92765287887498	4.92765287887498
0	0.687223393	3.51880268092793	4.74019852218542	4.74019852218542
0	0.7363107782	3.06130359297208	4.50881140604203	4.50881140604203
0	0.7853981634	2.49826910577654	4.22404815795875	4.22404815795875
0	0.8344855486	1.823935266996	3.88299357144472	3.88299357144472
0	0.8835729338	1.04277493519554	3.48790986269127	3.48790986269127
0	0.932660319	0.173899017605186	3.04846266344992	3.04846266344992
0	0.9817477042	-0.752211344658657	2.58006827404861	2.58006827404861
0	1.0308350895	-1.68966358858783	2.10593755563754	2.10593755563754
0	1.0799224747	-2.58860491281711	1.65128432009797	1.65128432009797
0	1.1290098599	-3.40239535684179	1.23969743622184	1.23969743622184
0	1.1780972451	-4.10185321294962	0.885935996146047	0.885935996146047
0	1.2271846303	-4.69102581500094	0.587952999265172	0.587952999265172
0	1.2762720155	-5.20362452817873	0.328698410341345	0.328698410341345
0	1.3253594007	-5.69544811179312	0.0799511589045947	0.0799511589045947
0	1.3744467859	-6.23625466633236	-0.19356997444978	-0.19356997444978
0	1.4235341712	-6.88786056240684	-0.523129558553805	-0.523129558553805
0	1.4726215564	-7.69926320536898	-0.933508775756196	-0.933508775756196
0	1.5217089416	-8.69358657412522	-1.43640292979369	-1.43640292979369
0	1.5707963268	-9.87207927321202	-2.03244352138509	-2.03244352138509
0	1.619883712	-11.1911327301256	-2.69957485228656	-2.69957485228656
0	1.6689710972	-12.5670947959736	-3.39548857697137	-3.39548857697137
0	1.7180584824	-13.8560187760001	-4.047381467073	-4.047381467073
0	1.7671458676	-14.8981104288741	-4.57443515671639	-4.57443515671639
0	1.8162332529	-15.5618397484092	-4.91012634646987	-4.91012634646987
0	1.8653206381	-15.8355590093965	-5.04856402230377	-5.04856402230377
0	1.9144080233	-15.8301416111633	-5.04582409082158	-5.04582409082158
0	1.9634954085	-15.7338488329438	-4.99712255491862	-4.99712255491862
0	2.0125827937	-15.7292482089962	-4.99479571944349	-4.99479571944349
0	2.0616701789	-15.9633772222777	-5.11321002586487	-5.11321002586487
0	2.1107575641	-16.5336783258816	-5.4016484756242	-5.4016484756242
0	2.1598449493	-17.5054222488404	-5.89312273181985	-5.89312273181985
0	2.2089323346	-18.9177834171341	-6.60744585570754	-6.60744585570754
0	2.2580197198	-20.7595425597464	-7.53894353047644	-7.53894353047644
0	2.307107105	-22.9537004556065	-8.64867222994722	-8.64867222994722
0	2.3561944902	-25.2544741324154	-9.81232348082533	-9.81232348082533
0	2.4052818754	-27.16282455344	-10.7775007066092	-10.7775007066092
0	2.4543692606	-28.0301005206522	-11.2161387066331	-11.2161387066331
0	2.5034566458	-27.6310463426817	-11.0143109918761	-11.0143109918761
0	2.552544031	-26.4147408678534	-10.3991460143295	-10.3991460143295
0	2.6016314163	-25.0242114912109	-9.69586465083748	-9.69586465083748
0	2.6507188015	-23.8865061630107	-9.12045289189943	-9.12045289189943
0	2.6998061867	-23.1959606168476	-8.77119898801459	-8.77119898801459
0	2.7488935719	-23.0340279118162	-8.68929906162585	-8.68929906162585
0	2.7979809571	-23.4233425256512	-8.88620084381356	-8.88620084381356
0	2.8470683423	-24.3584118944528	-9.35912638691734	-9.35912638691734
0	2.8961557275	-25.8210552984795	-10.0988805156437	-10.0988805156437
0	2.9452431127	-27.7630310519428	-11.0810642642977	-11.0810642642977
0	2.994330498	-30.0257337997225	-12.2254605642724	-12.2254605642724
0	3.0434178832	-32.2805464456823	-13.3658663253493	-13.3658663253493
0	3.0925052684	-33.9813382667406	-14.2260676350247	-14.2260676350247
0	3.1415926536	-34.6073219267593	-14.5426683838738	-14.5426683838738
0.049087385212	-3.1415926536	-34.6073271456374	-14.5426710234007	-14.5426710234007
0.049087385212	-3.0925052684	-34.0605547071665	-14.266132553587	-14.266132553587
0.049087385212	-3.0434178832	-32.9861609180986	-13.7227415676824	-13.7227415676824
0.049087385212	-2.994330498	-31.945594123583	-13.1964590983264	-13.1964590983264
0.049087385212	-2.9452431127	-31.2704011116252	-12.8549699719215	-12.8549699719215
0.049087385212	-2.8961557275	-31.079011826719	-12.7581719326225	-12.7581719326225
0.049087385212	-2.8470683423	-31.3693929277906	-12.9050365872816	-12.9050365872816
0.049087385212	-2.7979809571	-32.110355078062	-13.2797894548529	-13.2797894548529
0.049087385212	-2.7488935719	-33.1782583298992	-13.8198977529193	-13.8198977529193
0.049087385212	-2.6998061867	-34.3466073700045	-14.4108080348321	-14.4108080348321
0.049087385212	-2.6507188015	-35.2667937978034	-14.8762063043544	-14.8762063043544
0.049087385212	-2.6016314163	-35.5825956408956	-15.0359278855982	-15.0359278855982
0.049087385212	-2.552544031	-35.0817152229527	-14.7826000025671	-14.7826000025671
0.049087385212	-2.5034566458	-33.8740019248662	-14.1717806489791	-14.1717806489791
0.049087385212	-2.4543692606	-32.2392898792808	-13.3450001899341	-13.3450001899341
0.049087385212	-2.4052818754	-30.4160010982847	-12.4228441812383	-12.4228441812383
0.049087385212	-2.3561944902	-28.5532204708756	-11.4807145710793	-11.4807145710793
0.049087385212	-2.307107105	-26.7050507324523	-10.54597464006	-10.54597464006
0.049087385212	-2.2580197198	-24.8923455373647	-9.6291714407716	-9.6291714407716
0.049087385212	-2.2089323346	-23.1392867992832	-8.74253534353468	-8.74253534353468
0.049087385212	-2.1598449493	-21.485011003818	-7.90586022068625	-7.90586022068625
0.049087385212	-2.1107575641	-19.9614305126193	-7.1352862340889	-7.1352862340889
0.049087385212	-2.0616701789	-18.61467037391	-6.45414182782316	-6.45414182782316
0.049087385212	-2.0125827937	-17.4769289237767	-5.87871179966857	-5.87871179966857
0.049087385212	-1.9634954085	-16.5809748343281	-5.42556940351499	-5.42556940351499
0.049087385212	-1.9144080233	-15.9310825148551	-5.09687648681759	-5.09687648681759
0.049087385212	-1.8653206381	-15.5310598822987	-4.89455896143659	-4.89455896143659
0.049087385212	-1.8162332529	-15.3540616038653	-4.80503939235494	-4.80503939235494
0.049087385212	-1.7671458676	-15.3550141639626	-4.80552116409978	-4.80552116409978
0.049087385212	-1.7180584824	-15.4529323722304	-4.85504478595058	-4.85504478595058
0.049087385212	-1.6689710972	-15.5197487577439	-4.88883818830287	-4.88883818830287
0.049087385212	-1.619883712	-15.4265618120775	-4.84170747441161	-4.84170747441161
0.049087385212	-1.5707963268	-15.0373069507372	-4.64483591295614	-4.64483591295614
0.049087385212	-1.5217089416	-14.2975623875722	-4.27069885856704	-4.27069885856704
0.049087385212	-1.4726215564	-13.2339234393624	-3.73274729686295	-3.73274729686295
0.049087385212	-1.4235341712	-11.9602359612936	-3.08856049916876	-3.08856049916876
0.049087385212	-1.3744467859	-10.6045561952746	-2.40290485584354	-2.40290485584354
0.049087385212	-1.3253594007	-9.27115738007231	-1.72851814198753	-1.72851814198753
0.049087385212	-1.2762720155	-8.03116878219105	-1.10137506505507	-1.10137506505507
0.049087385212	-1.2271846303	-6.92109339367524	-0.539937567992318	-0.539937567992318
0.049087385212	-1.1780972451	-5.94413630066045	-0.0458266718186122	-0.0458266718186122
0.049087385212	-1.1290098599	-5.08713816396605	0.387613159233263	0.387613159233263
0.049087385212	-1.0799224747	-4.31689954309519	0.777173046711701	0.777173046711701
0.049087385212	-1.0308350895	-3.59977409384388	1.13987014050635	1.13987014050635
0.049087385212	-0.9817477042	-2.90051918376735	1.49352893754274	1.49352893754274
0.049087385212	-0.932660319	-2.18696817038913	1.85441820607547	1.85441820607547
0.049087385212	-0.8835729338	-1.44200627587961	2.23119400507751	2.23119400507751
0.049087385212	-0.8344855486	-0.659733740816228	2.62684022753284	2.62684022753284
0.049087385212	-0.7853981634	0.150285562062237	3.03651979946591	3.03651979946591
0.049087385212	-0.7363107782	0.968724288159199	3.45045762263796	3.45045762263796
0.049087385212	-0.687223393	1.77280537584541	3.85713385199714	3.85713385199714
0.049087385212	-0.6381360078	2.5422667623881	4.24630064140282	4.24630064140282
0.049087385212	-0.5890486225	3.25897235776862	4.60878538772199	4.60878538772199
0.049087385212	-0.5399612373	3.9131113411328	4.93962611921698	4.93962611921698
0.049087385212	-0.49087385212	4.49684098877704	5.23485625919232	5.23485625919232
0.049087385212	-0.44178646691	5.00739364751471	5.49307602499008	5.49307602499008
0.049087385212	-0.3926990817	5.45331260015115	5.71860631171752	5.71860631171752
0.049087385212	-0.34361169649	5.8419190693135	5.91514993897567	5.91514993897567
0.049087385212	-0.29452431127	6.17280537872992	6.08250071829478	6.08250071829478
0.049087385212	-0.24543692606	6.44507095339887	6.22020317018218	6.22020317018218
0.049087385212	-0.19634954085	6.66978819589564	6.33385733050269	6.33385733050269
0.049087385212	-0.14726215564	6.83814935955182	6.41900854753137	6.41900854753137
0.049087385212	-0.09817477042	6.95788616847731	6.47956725823234	6.47956725823234
0.049087385212	-0.049087385212	7.00918244705873	6.50551113065158	6.50551113065158
0.049087385212	0	7.00372768441094	6.50275230154886	6.50275230154886
0.049087385212	0.049087385212	6.92171713012033	6.46127421743855	6.46127421743855
0.049087385212	0.09817477042	6.78824428641474	6.39376829840713	6.39376829840713
0.049087385212	0.14726215564	6.58877649644774	6.29288443240823	6.29288443240823
0.049087385212	0.19634954085	6.34812961000432	6.171173612586	6.171173612586
0.049087385212	0.24543692606	6.06011426413741	6.02550547457298	6.02550547457298
0.049087385212	0.29452431127	5.76355285760906	5.87551503650976	5.87551503650976
0.049087385212	0.34361169649	5.46083889052932	5.72241284744996	5.72241284744996
0.049087385212	0.3926990817	5.17396086540177	5.57731992668422	5.57731992668422
0.049087385212	0.44178646691	4.89661837605805	5.43704974804845	5.43704974804845
0.049087385212	0.49087385212	4.64619504731804	5.31039434396648	5.31039434396648
0.049087385212	0.5399612373	4.39267635633169	5.1821734133896	5.1821734133896
0.049087385212	0.5890486225	4.1309928643964	5.04982301065594	5.04982301065594
0.049087385212	0.6381360078	3.82825133664011	4.89670688236514	4.89670688236514
0.049087385212	0.687223393	3.46118878400071	4.71105941828176	4.71105941828176
0.049087385212	0.7363107782	3.00752485700924	4.48161199307735	4.48161199307735
0.049087385212	0.7853981634	2.44866022091031	4.19895771055354	4.19895771055354
0.049087385212	0.8344855486	1.77934506601451	3.86044139968093	3.86044139968093
0.049087385212	0.8835729338	1.00305611134959	3.46782146394192	3.46782146394192
0.049087385212	0.932660319	0.135753415664427	3.02916994558667	3.02916994558667
0.049087385212	0.9817477042	-0.789051153329689	2.56143598097508	2.56143598097508
0.049087385212	1.0308350895	-1.73066249366461	2.08520173635287	2.08520173635287
0.049087385212	1.0799224747	-2.6343953922315	1.62812508927664	1.62812508927664
0.049087385212	1.1290098599	-3.45208165469457	1.21456783602228	1.21456783602228
0.049087385212	1.1780972451	-4.15579027328426	0.858656508224338	0.858656508224338
0.049087385212	1.2271846303	-4.74562981978066	0.560336194055111	0.560336194055111
0.049087385212	1.2762720155	-5.25454169730934	0.302946278288021	0.302946278288021
0.049087385212	1.3253594007	-5.74254580748678	0.0561307835848401	0.0561307835848401
0.049087385212	1.3744467859	-6.27411267585213	-0.212717238075696	-0.212717238075696
0.049087385212	1.4235341712	-6.91607831936833	-0.53740111794975	-0.53740111794975
0.049087385212	1.4726215564	-7.71632118410393	-0.942136107723899	-0.942136107723899
0.049087385212	1.5217089416	-8.70187155038284	-1.44059318243907	-1.44059318243907
0.049087385212	1.5707963268	-9.87609066093914	-2.03447234168735	-2.03447234168735
0.049087385212	1.619883712	-11.1934983989428	-2.70077132524087	-2.70077132524087
0.049087385212	1.6689710972	-12.5719177650823	-3.39792786689062	-3.39792786689062
0.049087385212	1.7180584824	-13.8743252262338	-4.05664023247366	-4.05664023247366
0.049087385212	1.7671458676	-14.9259958884886	-4.58853865167928	-4.58853865167928
0.049087385212	1.8162332529	-15.6022426380514	-4.93056072189113	-4.93056072189113
0.049087385212	1.8653206381	-15.8780046214925	-5.0700315356484	-5.0700315356484
0.049087385212	1.9144080233	-15.8661904300632	-5.06405632879802	-5.06405632879802
0.049087385212	1.9634954085	-15.7598857972604	-5.01029114529388	-5.01029114529388
0.049087385212	2.0125827937	-15.7385628691289	-4.99950675035634	-4.99950675035634
0.049087385212	2.0616701789	-15.9565053639435	-5.10973447908379	-5.10973447908379
0.049087385212	2.1107575641	-16.5136691857555	-5.39152854893544	-5.39152854893544
0.049087385212	2.1598449493	-17.4773928522157	-5.87894643852667	-5.87894643852667
0.049087385212	2.2089323346	-18.8906934852411	-6.59374471097901	-6.59374471097901
0.049087385212	2.2580197198	-20.7536253690331	-7.5359508213523	-7.5359508213523
0.049087385212	2.307107105	-22.9899011572243	-8.66698128491637	-8.66698128491637
0.049087385212	2.3561944902	-25.3558134616713	-9.86357738660515	-9.86357738660515
0.049087385212	2.4052818754	-27.3383854771976	-10.8662933117208	-10.8662933117208
0.049087385212	2.4543692606	-28.2572126507752	-11.3310041177646	-11.3310041177646
0.049087385212	2.5034566458	-27.8369739327083	-11.1184619999218	-11.1184619999218
0.049087385212	2.552544031	-26.5411829085514	-10.4630959978959	-10.4630959978959
0.049087385212	2.6016314163	-25.0802515366121	-9.72420775541472	-9.72420775541472
0.049087385212	2.6507188015	-23.8778467353619	-9.11607325477259	-9.11607325477259
0.049087385212	2.6998061867	-23.1435167822114	-8.74467472168178	-8.74467472168178
0.049087385212	2.7488935719	-22.9522275305026	-8.64792727569256	-8.64792727569256
0.049087385212	2.7979809571	-23.3204167423877	-8.83414456481075	-8.83414456481075
0.049087385212	2.8470683423	-24.252029365601	-9.30532180630269	-9.30532180630269
0.049087385212	2.8961557275	-25.7313243569988	-10.0534977283887	-10.0534977283887
0.049087385212	2.9452431127	-27.7021761852948	-11.0502859907062	-11.0502859907062
0.049087385212	2.994330498	-30.0225826325182	-12.2238668135719	-12.2238668135719
0.049087385212	3.0434178832	-32.3250707702436	-13.3883851791124	-13.3883851791124
0.049087385212	3.0925052684	-34.0413867006808	-14.2564380430192	-14.2564380430192
0.049087385212	3.1415926536	-34.6073271456374	-14.5426710234007	-14.5426710234007
0.09817477042	-3.1415926536	-34.6077590671198	-14.5428894742541	-14.5428894742541
0.09817477042	-3.0925052684	-33.9395851189065	-14.2049503460036	-14.2049503460036
0.09817477042	-3.0434178832	-32.744322638843	-13.6004281828404	-13.6004281828404
0.09817477042	-2.994330498	-31.6107030031062	-13.0270828249542	-13.0270828249542
0.09817477042	-2.9452431127	-30.866628345117	-12.6507557593052	-12.6507557593052
0.09817477042	-2.8961557275	-30.6347632954686	-12.5334864868957	-12.5334864868957
0.09817477042	-2.8470683423	-30.9140761301299	-12.6747531976183	-12.6747531976183
0.09817477042	-2.7979809571	-31.6601478331747	-13.0520902991524	-13.0520902991524
0.09817477042	-2.7488935719	-32.7535405401451	-13.6050902765042	-13.6050902765042
0.09817477042	-2.6998061867	-33.9815073231679	-14.2261531378819	-14.2261531378819
0.09817477042	-2.6507188015	-34.9922797890052	-14.7373666727377	-14.7373666727377
0.09817477042	-2.6016314163	-35.391545184993	-14.9393012142168	-14.9393012142168
0.09817477042	-2.552544031	-34.9593014680007	-14.7206873857328	-14.7206873857328
0.09817477042	-2.5034566458	-33.7774719353074	-14.1229591398366	-14.1229591398366
0.09817477042	-2.4543692606	-32.1540657598932	-13.3018967964408	-13.3018967964408
0.09817477042	-2.4052818754	-30.3491094397807	-12.3890127084273	-12.3890127084273
0.09817477042	-2.3561944902	-28.521602074153	-11.4647230864462	-11.4647230864462
0.09817477042	-2.307107105	-26.7115235796716	-10.5492483809061	-10.5492483809061
0.09817477042	-2.2580197198	-24.9474913795265	-9.65706228847171	-9.65706228847171
0.09817477042	-2.2089323346	-23.2367029394529	-8.79180503681517	-8.79180503681517
0.09817477042	-2.1598449493	-21.596191259736	-7.96209132467358	-7.96209132467358
0.09817477042	-2.1107575641	-20.0777212737209	-7.19410205373488	-7.19410205373488
0.09817477042	-2.0616701789	-18.7110697300226	-6.50289726711515	-6.50289726711515
0.09817477042	-2.0125827937	-17.5423275732232	-5.91178816046025	-5.91178816046025
0.09817477042	-1.9634954085	-16.6006628962092	-5.43552694000202	-5.43552694000202
0.09817477042	-1.9144080233	-15.9001678539603	-5.08124092727373	-5.08124092727373
0.09817477042	-1.8653206381	-15.4420416488033	-4.84953663707587	-4.84953663707587
0.09817477042	-1.8162332529	-15.2079007572678	-4.73111632304702	-4.73111632304702
0.09817477042	-1.7671458676	-15.1568704132355	-4.70530695106727	-4.70530695106727
0.09817477042	-1.7180584824	-15.2063660456481	-4.73034011932302	-4.73034011932302
0.09817477042	-1.6689710972	-15.2552168493979	-4.75504715568336	-4.75504715568336
0.09817477042	-1.619883712	-15.1623943745949	-4.70810077846997	-4.70810077846997
0.09817477042	-1.5707963268	-14.8008406768743	-4.5252395014774	-4.5252395014774
0.09817477042	-1.5217089416	-14.1011790602029	-4.17137500640013	-4.17137500640013
0.09817477042	-1.4726215564	-13.0840535539178	-3.65694832479346	-3.65694832479346
0.09817477042	-1.4235341712	-11.842531683836	-3.02902977214516	-3.02902977214516
0.09817477042	-1.3744467859	-10.5018076118733	-2.3509381983639	-2.3509381983639
0.09817477042	-1.3253594007	-9.17003652434138	-1.67737473251304	-1.67737473251304
0.09817477042	-1.2762720155	-7.92245073270105	-1.04638925938576	-1.04638925938576
0.09817477042	-1.2271846303	-6.79669400446897	-0.47702068645918	-0.47702068645918
0.09817477042	-1.1780972451	-5.8030963773167	0.0255064127333355	0.0255064127333355
0.09817477042	-1.1290098599	-4.93047938915862	0.466845715265697	0.466845715265697
0.09817477042	-1.0799224747	-4.15025026509377	0.861458451555712	0.861458451555712
0.09817477042	-1.0308350895	-3.43130845577103	1.22507419705891	1.22507419705891
0.09817477042	-0.9817477042	-2.73692507731723	1.5762691429466	1.5762691429466
0.09817477042	-0.932660319	-2.03873418250048	1.929389798096	1.929389798096
0.09817477042	-0.8835729338	-1.31120267765247	2.29734991264486	2.29734991264486
0.09817477042	-0.8344855486	-0.550718670685455	2.68197625590491	2.68197625590491
0.09817477042	-0.7853981634	0.237369928646668	3.08056404124829	3.08056404124829
0.09817477042	-0.7363107782	1.0371064002005	3.48504291497533	3.48504291497533
0.09817477042	-0.687223393	1.82668874175965	3.88438618314977	3.88438618314977
0.09817477042	-0.6381360078	2.58574543113278	4.26829063884639	4.26829063884639
0.09817477042	-0.5890486225	3.29678016881781	4.62790726270857	4.62790726270857
0.09817477042	-0.5399612373	3.9464199566066	4.95647245766904	4.95647245766904
0.09817477042	-0.49087385212	4.52548480049445	5.24934330225564	5.24934330225564
0.09817477042	-0.44178646691	5.04437720309546	5.51178102024765	5.51178102024765
0.09817477042	-0.3926990817	5.48874100967862	5.73652476822578	5.73652476822578
0.09817477042	-0.34361169649	5.8773958957518	5.93309288307236	5.93309288307236
0.09817477042	-0.29452431127	6.20064797382976	6.09658253387803	6.09658253387803
0.09817477042	-0.24543692606	6.47833339711798	6.23702615656765	6.23702615656765
0.09817477042	-0.19634954085	6.69204746305857	6.3451152931345	6.3451152931345
0.09817477042	-0.14726215564	6.85415216071435	6.42710220740675	6.42710220740675
0.09817477042	-0.09817477042	6.96362745529706	6.48247100128921	6.48247100128921
0.09817477042	-0.049087385212	7.0193498807372	6.51065346474442	6.51065346474442
0.09817477042	0	6.99586196450298	6.49877409417357	6.49877409417357
0.09817477042	0.049087385212	6.91994109902135	6.46037596272068	6.46037596272068
0.09817477042	0.09817477042	6.77791276726364	6.38854297559297	6.38854297559297
0.09817477042	0.14726215564	6.57510216826258	6.28596843312592	6.28596843312592
0.09817477042	0.19634954085	6.32413896256583	6.15903997806881	6.15903997806881
0.09817477042	0.24543692606	6.03713026464611	6.01388096755266	6.01388096755266
0.09817477042	0.29452431127	5.73290656245191	5.86001520701595	5.86001520701595
0.09817477042	0.34361169649	5.4230695172533	5.70331041295128	5.70331041295128
0.09817477042	0.3926990817	5.12834591077643	5.55424947019233	5.55424947019233
0.09817477042	0.44178646691	4.8428281359648	5.40984451669499	5.40984451669499
0.09817477042	0.49087385212	4.58331280268915	5.27859069315198	5.27859069315198
0.09817477042	0.5399612373	4.33177297964449	5.15137060510858	5.15137060510858
0.09817477042	0.5890486225	4.07070276765743	5.01933037802848	5.01933037802848
0.09817477042	0.6381360078	3.76732990070334	4.86589494034421	4.86589494034421
0.09817477042	0.687223393	3.40316618564175	4.68171360741816	4.68171360741816
0.09817477042	0.7363107782	2.95266425688814	4.45386541087402	4.45386541087402
0.09817477042	0.7853981634	2.39983152614788	4.17426185614954	4.17426185614954
0.09817477042	0.8344855486	1.73428305723326	3.83765060395254	3.83765060395254
0.09817477042	0.8835729338	0.962684708021274	3.4474030132024	3.4474030132024
0.09817477042	0.932660319	0.0978720245652038	3.01001085637162	3.01001085637162
0.09817477042	0.9817477042	-0.826872324102989	2.54230734910501	2.54230734910501
0.09817477042	1.0308350895	-1.77034467584475	2.06513186968283	2.06513186968283
0.09817477042	1.0799224747	-2.67667700334939	1.60674052191897	1.60674052191897
0.09817477042	1.1290098599	-3.50053226663642	1.19006320275034	1.19006320275034
0.09817477042	1.1780972451	-4.20813658339827	0.832181566400637	0.832181566400637
0.09817477042	1.2271846303	-4.79954874606796	0.533065877703419	0.533065877703419
0.09817477042	1.2762720155	-5.30937886388051	0.275211547958674	0.275211547958674
0.09817477042	1.3253594007	-5.79128730422558	0.0314790309063913	0.0314790309063913
0.09817477042	1.3744467859	-6.3151293686424	-0.233462053766774	-0.233462053766774
0.09817477042	1.4235341712	-6.94906024444418	-0.554082227768474	-0.554082227768474
0.09817477042	1.4726215564	-7.73699797906834	-0.952593710993185	-0.952593710993185
0.09817477042	1.5217089416	-8.71457578187503	-1.44701854057679	-1.44701854057679
0.09817477042	1.5707963268	-9.87886639301892	-2.03587621036826	-2.03587621036826
0.09817477042	1.619883712	-11.1939303810117	-2.70098980673686	-2.70098980673686
0.09817477042	1.6689710972	-12.574082359009	-3.3990226431634	-3.3990226431634
0.09817477042	1.7180584824	-13.8837791668259	-4.06142170659542	-4.06142170659542
0.09817477042	1.7671458676	-14.9521409473651	-4.60176191252088	-4.60176191252088
0.09817477042	1.8162332529	-15.6389670069092	-4.94913462952483	-4.94913462952483
0.09817477042	1.8653206381	-15.9241789693957	-5.0933849137914	-5.0933849137914
0.09817477042	1.9144080233	-15.910878957945	-5.08665823088589	-5.08665823088589
0.09817477042	1.9634954085	-15.7918577042161	-5.02646142309956	-5.02646142309956
0.09817477042	2.0125827937	-15.7607588530955	-5.01073270654991	-5.01073270654991
0.09817477042	2.0616701789	-15.9661407361222	-5.11460771498758	-5.11460771498758
0.09817477042	2.1107575641	-16.5123620032008	-5.39086742149374	-5.39086742149374
0.09817477042	2.1598449493	-17.4748066623324	-5.87763843369203	-5.87763843369203
0.09817477042	2.2089323346	-18.88928114935	-6.59303040063946	-6.59303040063946
0.09817477042	2.2580197198	-20.7675308819944	-7.54298374584837	-7.54298374584837
0.09817477042	2.307107105	-23.0328307755672	-8.68869359177554	-8.68869359177554
0.09817477042	2.3561944902	-25.4567741365173	-9.91463978216285	-9.91463978216285
0.09817477042	2.4052818754	-27.5098133674669	-10.9529955723377	-10.9529955723377
0.09817477042	2.4543692606	-28.453420391879	-11.4302391645095	-11.4302391645095
0.09817477042	2.5034566458	-28.0032757662527	-11.2025716794517	-11.2025716794517
0.09817477042	2.552544031	-26.6480526277612	-10.5171469824377	-10.5171469824377
0.09817477042	2.6016314163	-25.1085097864093	-9.73849979467766	-9.73849979467766
0.09817477042	2.6507188015	-23.8538074816357	-9.10391503688674	-9.10391503688674
0.09817477042	2.6998061867	-23.0825673544685	-8.71384862237951	-8.71384862237951
0.09817477042	2.7488935719	-22.865654067604	-8.60414143121325	-8.60414143121325
0.09817477042	2.7979809571	-23.2199220719544	-8.7833178580664	-8.7833178580664
0.09817477042	2.8470683423	-24.1503959313977	-9.25391915247634	-9.25391915247634
0.09817477042	2.8961557275	-25.6451535342664	-10.0099155252922	-10.0099155252922
0.09817477042	2.9452431127	-27.6501905064311	-11.0239934436177	-11.0239934436177
0.09817477042	2.994330498	-30.0120355050899	-12.218532443595	-12.218532443595
0.09817477042	3.0434178832	-32.3781334547569	-13.415222438175	-13.415222438175
0.09817477042	3.0925052684	-34.1056593780817	-14.2889449263379	-14.2889449263379
0.09817477042	3.1415926536	-34.6077590671198	-14.5428894742541	-14.5428894742541
0.14726215564	-3.1415926536	-34.6080812102193	-14.5430524030222	-14.5430524030222
0.14726215564	-3.0925052684	-33.8218847204954	-14.1454215808667	-14.1454215808667
0.14726215564	-3.0434178832	-32.5061787685284	-13.4799833014625	-13.4799833014625
0.14726215564	-2.994330498	-31.2909065477485	-12.8653409078528	-12.8653409078528
0.14726215564	-2.9452431127	-30.4934766557142	-12.4620286217698	-12.4620286217698
0.14726215564	-2.8961557275	-30.210160845301	-12.3187373452293	-12.3187373452293
0.14726215564	-2.8470683423	-30.4653037074524	-12.4477797250547	-12.4477797250547
0.14726215564	-2.7979809571	-31.2067041269943	-12.8227542539697	-12.8227542539697
0.14726215564	-2.7488935719	-32.3247704582306	-13.3882332917482	-13.3882332917482
0.14726215564	-2.6998061867	-33.5882869511389	-14.0272759591334	-14.0272759591334
0.14726215564	-2.6507188015	-34.6724552549286	-14.5756105543975	-14.5756105543975
0.14726215564	-2.6016314163	-35.1321876490045	-14.8081271990497	-14.8081271990497
0.14726215564	-2.552544031	-34.7491124664982	-14.6143811040744	-14.6143811040744
0.14726215564	-2.5034566458	-33.5935380626595	-14.0299317885838	-14.0299317885838
0.14726215564	-2.4543692606	-31.9877025463664	-13.217756073052	-13.217756073052
0.14726215564	-2.4052818754	-30.2222001999478	-12.3248264317986	-12.3248264317986
0.14726215564	-2.3561944902	-28.432329940045	-11.4195723479922	-11.4195723479922
0.14726215564	-2.307107105	-26.6837987564438	-10.5352261302369	-10.5352261302369
0.14726215564	-2.2580197198	-24.980502565971	-9.67375819767231	-9.67375819767231
0.14726215564	-2.2089323346	-23.3167532047699	-8.83229167498741	-8.83229167498741
0.14726215564	-2.1598449493	-21.7119494692779	-8.02063779827531	-8.02063779827531
0.14726215564	-2.1107575641	-20.2039418206603	-7.25794001346687	-7.25794001346687
0.14726215564	-2.0616701789	-18.8289238881831	-6.56250379858191	-6.56250379858191
0.14726215564	-2.0125827937	-17.631922086201	-5.95710194692664	-5.95710194692664
0.14726215564	-1.9634954085	-16.6494789580398	-5.46021640510881	-5.46021640510881
0.14726215564	-1.9144080233	-15.8964535412978	-5.07936235719994	-5.07936235719994
0.14726215564	-1.8653206381	-15.3808206234989	-4.81857317317952	-4.81857317317952
0.14726215564	-1.8162332529	-15.0920223733716	-4.67250906943936	-4.67250906943936
0.14726215564	-1.7671458676	-14.9815247605201	-4.61662322255674	-4.61662322255674
0.14726215564	-1.7180584824	-14.9909659601569	-4.62139825274677	-4.62139825274677
0.14726215564	-1.6689710972	-15.009785819904	-4.63091668281089	-4.63091668281089
0.14726215564	-1.619883712	-14.9086894251995	-4.57978564487223	-4.57978564487223
0.14726215564	-1.5707963268	-14.5700777727526	-4.40852765591684	-4.40852765591684
0.14726215564	-1.5217089416	-13.9073445606167	-4.07334026261793	-4.07334026261793
0.14726215564	-1.4726215564	-12.9303677296978	-3.57921938369923	-3.57921938369923
0.14726215564	-1.4235341712	-11.7186291904033	-2.9663642032006	-2.9663642032006
0.14726215564	-1.3744467859	-10.3974276848034	-2.29814646403306	-2.29814646403306
0.14726215564	-1.3253594007	-9.07123160844118	-1.62740264480224	-1.62740264480224
0.14726215564	-1.2762720155	-7.81637087589352	-0.992737759757053	-0.992737759757053
0.14726215564	-1.2271846303	-6.67517164354041	-0.41555890569841	-0.41555890569841
0.14726215564	-1.1780972451	-5.6672608259252	0.0942073070819123	0.0942073070819123
0.14726215564	-1.1290098599	-4.77772393465325	0.544104107738338	0.544104107738338
0.14726215564	-1.0799224747	-3.98841933149633	0.943306905495183	0.943306905495183
0.14726215564	-1.0308350895	-3.26575974834632	1.30880297160887	1.30880297160887
0.14726215564	-0.9817477042	-2.57661962934457	1.65734605934922	1.65734605934922
0.14726215564	-0.932660319	-1.88620596818129	2.00653326039121	2.00653326039121
0.14726215564	-0.8835729338	-1.1782193346297	2.36460825926722	2.36460825926722
0.14726215564	-0.8344855486	-0.437499206300969	2.7392387205631	2.7392387205631
0.14726215564	-0.7853981634	0.329673467549394	3.12724795874408	3.12724795874408
0.14726215564	-0.7363107782	1.10998085604958	3.52190027846162	3.52190027846162
0.14726215564	-0.687223393	1.8844145247331	3.91358187512158	3.91358187512158
0.14726215564	-0.6381360078	2.63301032472117	4.29219557704224	4.29219557704224
0.14726215564	-0.5890486225	3.33722841205581	4.64836457640011	4.64836457640011
0.14726215564	-0.5399612373	3.98308404186245	4.97501587595495	4.97501587595495
0.14726215564	-0.49087385212	4.56720015718733	5.27044147783274	5.27044147783274
0.14726215564	-0.44178646691	5.07428469740884	5.5269071899875	5.5269071899875
0.14726215564	-0.3926990817	5.52856950489974	5.75666863493975	5.75666863493975
0.14726215564	-0.34361169649	5.90678808996504	5.94795843195578	5.94795843195578
0.14726215564	-0.29452431127	6.23295535381981	6.11292248226885	6.11292248226885
0.14726215564	-0.24543692606	6.50549513037582	6.25076361592756	6.25076361592756
0.14726215564	-0.19634954085	6.71820376357563	6.35834423960665	6.35834423960665
0.14726215564	-0.14726215564	6.87358715732928	6.43693175228973	6.43693175228973
0.14726215564	-0.09817477042	6.98104422829364	6.49127979890717	6.49127979890717
0.14726215564	-0.049087385212	7.02129550300755	6.51163749277441	6.51163749277441
0.14726215564	0	6.99739991491667	6.49955193596684	6.49955193596684
0.14726215564	0.049087385212	6.9170531472588	6.45891533722986	6.45891533722986
0.14726215564	0.09817477042	6.76631570817841	6.38267758672528	6.38267758672528
0.14726215564	0.14726215564	6.55768656935946	6.27716022932357	6.27716022932357
0.14726215564	0.19634954085	6.29476920673144	6.14418577773648	6.14418577773648
0.14726215564	0.24543692606	6.00835250976034	5.99932618069647	5.99932618069647
0.14726215564	0.29452431127	5.6957295933459	5.84121238992876	5.84121238992876
0.14726215564	0.34361169649	5.37729315802346	5.68015832362786	5.68015832362786
0.14726215564	0.3926990817	5.07478398131382	5.52715971040984	5.52715971040984
0.14726215564	0.44178646691	4.79149730762319	5.3838831702095	5.3838831702095
0.14726215564	0.49087385212	4.53326191352443	5.25327669535587	5.25327669535587
0.14726215564	0.5399612373	4.27148004110683	5.12087653519824	5.12087653519824
0.14726215564	0.5890486225	4.01022371767679	4.98874217942761	4.98874217942761
0.14726215564	0.6381360078	3.70611837817931	4.83493628262346	4.83493628262346
0.14726215564	0.687223393	3.34587150050173	4.6527359497268	4.6527359497268
0.14726215564	0.7363107782	2.89866813199345	4.42655605015348	4.42655605015348
0.14726215564	0.7853981634	2.35028563771343	4.14920327014703	4.14920327014703
0.14726215564	0.8344855486	1.69101297792169	3.81576610378461	3.81576610378461
0.14726215564	0.8835729338	0.922022182797151	3.42683732314003	3.42683732314003
0.14726215564	0.932660319	0.0602726639881098	2.99099440837904	2.99099440837904
0.14726215564	0.9817477042	-0.863462812398845	2.52380115360004	2.52380115360004
0.14726215564	1.0308350895	-1.80733798591813	2.04642194094237	2.04642194094237
0.14726215564	1.0799224747	-2.71847057775242	1.58560278654631	1.58560278654631
0.14726215564	1.1290098599	-3.54787327403773	1.16611976883693	1.16611976883693
0.14726215564	1.1780972451	-4.2612969640485	0.805294896032172	0.805294896032172
0.14726215564	1.2271846303	-4.85654334731017	0.504239992003622	0.504239992003622
0.14726215564	1.2762720155	-5.36387533671309	0.247649128664988	0.247649128664988
0.14726215564	1.3253594007	-5.8431206761088	0.00526351538780423	0.00526351538780423
0.14726215564	1.3744467859	-6.36123938347767	-0.256782894483052	-0.256782894483052
0.14726215564	1.4235341712	-6.98309764566125	-0.571297160685225	-0.571297160685225
0.14726215564	1.4726215564	-7.76078201536874	-0.964622848787511	-0.964622848787511
0.14726215564	1.5217089416	-8.72854083285499	-1.45408157733057	-1.45408157733057
0.14726215564	1.5707963268	-9.88339173287972	-2.03816496977244	-2.03816496977244
0.14726215564	1.619883712	-11.1949217442274	-2.70149120374849	-2.70149120374849
0.14726215564	1.6689710972	-12.5750727888763	-3.39952356811994	-3.39952356811994
0.14726215564	1.7180584824	-13.8896414410667	-4.06438664087908	-4.06438664087908
0.14726215564	1.7671458676	-14.9679644289485	-4.60976487879409	-4.60976487879409
0.14726215564	1.8162332529	-15.6702030949643	-4.96493275573956	-4.96493275573956
0.14726215564	1.8653206381	-15.9625246643282	-5.11277883172594	-5.11277883172594
0.14726215564	1.9144080233	-15.9564939934413	-5.10972872827951	-5.10972872827951
0.14726215564	1.9634954085	-15.836113699601	-5.04884456530408	-5.04884456530408
0.14726215564	2.0125827937	-15.7953533271243	-5.02822938750678	-5.02822938750678
0.14726215564	2.0616701789	-15.9935229528549	-5.12845668721554	-5.12845668721554
0.14726215564	2.1107575641	-16.5321979257553	-5.40089974076337	-5.40089974076337
0.14726215564	2.1598449493	-17.4882284810625	-5.88442672248016	-5.88442672248016
0.14726215564	2.2089323346	-18.9092873049555	-6.60314881786156	-6.60314881786156
0.14726215564	2.2580197198	-20.8035247440006	-7.56118818854069	-7.56118818854069
0.14726215564	2.307107105	-23.0979730707211	-8.72164029748806	-8.72164029748806
0.14726215564	2.3561944902	-25.5679510545517	-9.97086919796487	-9.97086919796487
0.14726215564	2.4052818754	-27.6649902684262	-11.0314786481521	-11.0314786481521
0.14726215564	2.4543692606	-28.6315228006691	-11.520317164298	-11.520317164298
0.14726215564	2.5034566458	-28.1388139030574	-11.2711221518534	-11.2711221518534
0.14726215564	2.552544031	-26.7148429844245	-10.5509272203035	-10.5509272203035
0.14726215564	2.6016314163	-25.1170632430019	-9.74282583533243	-9.74282583533243
0.14726215564	2.6507188015	-23.811814902543	-9.08267665186811	-9.08267665186811
0.14726215564	2.6998061867	-23.0099187262133	-8.6771054746306	-8.6771054746306
0.14726215564	2.7488935719	-22.7721412838781	-8.55684591977179	-8.55684591977179
0.14726215564	2.7979809571	-23.1177054407287	-8.73162024348341	-8.73162024348341
0.14726215564	2.8470683423	-24.0506825460462	-9.20348759253495	-9.20348759253495
0.14726215564	2.8961557275	-25.5560313605608	-9.96484063159065	-9.96484063159065
0.14726215564	2.9452431127	-27.5976341490248	-10.9974122671839	-10.9974122671839
0.14726215564	2.994330498	-30.0017522148461	-12.2133315132837	-12.2133315132837
0.14726215564	3.0434178832	-32.4240795712831	-13.4384603848308	-13.4384603848308
0.14726215564	3.0925052684	-34.1682464406871	-14.3205992843583	-14.3205992843583
0.14726215564	3.1415926536	-34.6080812102193	-14.5430524030222	-14.5430524030222
0.19634954085	-3.1415926536	-34.6072848148284	-14.5426496139508	-14.5426496139508
0.19634954085	-3.0925052684	-33.7068680697879	-14.0872501619146	-14.0872501619146
0.19634954085	-3.0434178832	-32.2802286959933	-13.3657056186153	-13.3657056186153
0.19634954085	-2.994330498	-30.9884710391864	-12.7123795534199	-12.7123795534199
0.19634954085	-2.9452431127	-30.1268927462589	-12.2766232387506	-12.2766232387506
0.19634954085	-2.8961557275	-29.8111757814409	-12.1169445859839	-12.1169445859839
0.19634954085	-2.8470683423	-30.0423431329245	-12.2338609869439	-12.2338609869439
0.19634954085	-2.7979809571	-30.7733977756712	-12.6036029820246	-12.6036029820246
0.19634954085	-2.7488935719	-31.8927799760289	-13.1697475406078	-13.1697475406078
0.19634954085	-2.6998061867	-33.1777895634819	-13.8196606671801	-13.8196606671801
0.19634954085	-2.6507188015	-34.2952746516204	-14.3848457324289	-14.3848457324289
0.19634954085	-2.6016314163	-34.8025075686996	-14.6413864884343	-14.6413864884343
0.19634954085	-2.552544031	-34.4539556325532	-14.4651010499398	-14.4651010499398
0.19634954085	-2.5034566458	-33.3217217749293	-13.8924565703933	-13.8924565703933
0.19634954085	-2.4543692606	-31.7486393892586	-13.0968462484085	-13.0968462484085
0.19634954085	-2.4052818754	-30.0152794095216	-12.2201730975575	-12.2201730975575
0.19634954085	-2.3561944902	-28.2906601035656	-11.3479206752994	-11.3479206752994
0.19634954085	-2.307107105	-26.6126892040955	-10.4992613935166	-10.4992613935166
0.19634954085	-2.2580197198	-24.9777220053846	-9.67235188690083	-9.67235188690083
0.19634954085	-2.2089323346	-23.3803987831491	-8.86448139344617	-8.86448139344617
0.19634954085	-2.1598449493	-21.8253447935618	-8.0779892067501	-8.0779892067501
0.19634954085	-2.1107575641	-20.3318911716699	-7.32265234212922	-7.32265234212922
0.19634954085	-2.0616701789	-18.9619177783289	-6.629767479572	-6.629767479572
0.19634954085	-2.0125827937	-17.7436947323122	-6.01363266125646	-6.01363266125646
0.19634954085	-1.9634954085	-16.7222529314228	-5.49702294806087	-5.49702294806087
0.19634954085	-1.9144080233	-15.917838174173	-5.09017796024927	-5.09017796024927
0.19634954085	-1.8653206381	-15.3503496274843	-4.80316200389098	-4.80316200389098
0.19634954085	-1.8162332529	-14.9997922341424	-4.62586227494387	-4.62586227494387
0.19634954085	-1.7671458676	-14.8361102422293	-4.54307762013156	-4.54307762013156
0.19634954085	-1.7180584824	-14.7965175078695	-4.52305299305594	-4.52305299305594
0.19634954085	-1.6689710972	-14.7812965421565	-4.51535475834038	-4.51535475834038
0.19634954085	-1.619883712	-14.6723726957681	-4.46026486776227	-4.46026486776227
0.19634954085	-1.5707963268	-14.3424278326302	-4.2933902392053	-4.2933902392053
0.19634954085	-1.5217089416	-13.7066701331036	-3.97184612134333	-3.97184612134333
0.19634954085	-1.4726215564	-12.7662290246377	-3.49620373927239	-3.49620373927239
0.19634954085	-1.4235341712	-11.5900706135968	-2.90134374933334	-2.90134374933334
0.19634954085	-1.3744467859	-10.2900597770152	-2.24384351304697	-2.24384351304697
0.19634954085	-1.3253594007	-8.96866531852205	-1.57552818502145	-1.57552818502145
0.19634954085	-1.2762720155	-7.71049726177774	-0.939190570503874	-0.939190570503874
0.19634954085	-1.2271846303	-6.55913165680343	-0.356869918998228	-0.356869918998228
0.19634954085	-1.1780972451	-5.53511088125252	0.161044149823929	0.161044149823929
0.19634954085	-1.1290098599	-4.6307748382489	0.618425846364756	0.618425846364756
0.19634954085	-1.0799224747	-3.83085173954168	1.02299910961071	1.02299910961071
0.19634954085	-1.0308350895	-3.10345063774314	1.39089327083563	1.39089327083563
0.19634954085	-0.9817477042	-2.41571288750253	1.73872708926386	1.73872708926386
0.19634954085	-0.932660319	-1.73692939342339	2.08203215656459	2.08203215656459
0.19634954085	-0.8835729338	-1.04267905945163	2.43315981318367	2.43315981318367
0.19634954085	-0.8344855486	-0.320952580333824	2.79818394775311	2.79818394775311
0.19634954085	-0.7853981634	0.426409474208393	3.17617366416585	3.17617366416585
0.19634954085	-0.7363107782	1.18942746955017	3.56208161055432	3.56208161055432
0.19634954085	-0.687223393	1.94846794197724	3.94597786428404	3.94597786428404
0.19634954085	-0.6381360078	2.68408911508032	4.31802945148799	4.31802945148799
0.19634954085	-0.5890486225	3.3815530787988	4.67078245018758	4.67078245018758
0.19634954085	-0.5399612373	4.02205965512028	4.99472838465511	4.99472838465511
0.19634954085	-0.49087385212	4.59963136009685	5.28684405154677	5.28684405154677
0.19634954085	-0.44178646691	5.11667021439771	5.54834430931843	5.54834430931843
0.19634954085	-0.3926990817	5.56149098691255	5.77331917476082	5.77331917476082
0.19634954085	-0.34361169649	5.94093754539313	5.96523003799259	5.96523003799259
0.19634954085	-0.29452431127	6.26923564524391	6.13127179099201	6.13127179099201
0.19634954085	-0.24543692606	6.52640845575003	6.26134084804605	6.26134084804605
0.19634954085	-0.19634954085	6.73807949659089	6.36839669362177	6.36839669362177
0.19634954085	-0.14726215564	6.89569473927587	6.44811299781829	6.44811299781829
0.19634954085	-0.09817477042	6.99109796343034	6.49636462823469	6.49636462823469
0.19634954085	-0.049087385212	7.02488053387919	6.51345067661786	6.51345067661786
0.19634954085	0	6.99945289936193	6.50059026404832	6.50059026404832
0.19634954085	0.049087385212	6.90425195849491	6.45244094147856	6.45244094147856
0.19634954085	0.09817477042	6.75209430628763	6.37548489660271	6.37548489660271
0.19634954085	0.14726215564	6.53776449852948	6.26708433925448	6.26708433925448
0.19634954085	0.19634954085	6.27168500437471	6.13251059159423	6.13251059159423
0.19634954085	0.24543692606	5.97439612597653	5.98215222357778	5.98215222357778
0.19634954085	0.29452431127	5.65201931702507	5.81910525343391	5.81910525343391
0.19634954085	0.34361169649	5.33592830665327	5.65923742144418	5.65923742144418
0.19634954085	0.3926990817	5.02395753372964	5.50145346215727	5.50145346215727
0.19634954085	0.44178646691	4.74210043370106	5.35889995056111	5.35889995056111
0.19634954085	0.49087385212	4.47388109982388	5.22324394644306	5.22324394644306
0.19634954085	0.5399612373	4.21267892204696	5.09113697565932	5.09113697565932
0.19634954085	0.5890486225	3.9463056391163	4.95641463986109	4.95641463986109
0.19634954085	0.6381360078	3.64590045426395	4.80448015249832	4.80448015249832
0.19634954085	0.687223393	3.28698145739043	4.62295141549752	4.62295141549752
0.19634954085	0.7363107782	2.84569090828239	4.39976201419036	4.39976201419036
0.19634954085	0.7853981634	2.30163142892244	4.12459566467466	4.12459566467466
0.19634954085	0.8344855486	1.64702156903185	3.79351678022074	3.79351678022074
0.19634954085	0.8835729338	0.882983310285194	3.40709282011076	3.40709282011076
0.19634954085	0.932660319	0.0239753275381232	2.97263647887501	2.97263647887501
0.19634954085	0.9817477042	-0.899625734279182	2.50551120630726	2.50551120630726
0.19634954085	1.0308350895	-1.84637940013131	2.02667615240909	2.02667615240909
0.19634954085	1.0799224747	-2.76156532250834	1.56380696449438	1.56380696449438
0.19634954085	1.1290098599	-3.59661549688598	1.1414676489176	1.1414676489176
0.19634954085	1.1780972451	-4.31524745173972	0.778008617020826	0.778008617020826
0.19634954085	1.2271846303	-4.91613179041345	0.474102231365126	0.474102231365126
0.19634954085	1.2762720155	-5.42526524613866	0.216600249057915	0.216600249057915
0.19634954085	1.3253594007	-5.89999936975177	-0.0235037482822857	-0.0235037482822857
0.19634954085	1.3744467859	-6.41234002193756	-0.282627818937768	-0.282627818937768
0.19634954085	1.4235341712	-7.02636919857974	-0.593182406152252	-0.593182406152252
0.19634954085	1.4726215564	-7.79021415909408	-0.979508602743768	-0.979508602743768
0.19634954085	1.5217089416	-8.74625682735496	-1.463041710771	-1.463041710771
0.19634954085	1.5707963268	-9.89076527230938	-2.04189424939138	-2.04189424939138
0.19634954085	1.619883712	-11.1923911494177	-2.70021131696719	-2.70021131696719
0.19634954085	1.6689710972	-12.570834568343	-3.39738002367884	-3.39738002367884
0.19634954085	1.7180584824	-13.8896500978253	-4.06439101916631	-4.06439101916631
0.19634954085	1.7671458676	-14.9802705302367	-4.61598887653095	-4.61598887653095
0.19634954085	1.8162332529	-15.699355135518	-4.97967684326017	-4.97967684326017
0.19634954085	1.8653206381	-16.0042669083461	-5.13389060597627	-5.13389060597627
0.19634954085	1.9144080233	-16.0026799091825	-5.13308795703238	-5.13308795703238
0.19634954085	1.9634954085	-15.8879934694223	-5.07508354728496	-5.07508354728496
0.19634954085	2.0125827937	-15.8449269454033	-5.05330199829959	-5.05330199829959
0.19634954085	2.0616701789	-16.0375411701641	-5.15071956954489	-5.15071956954489
0.19634954085	2.1107575641	-16.5734352904298	-5.4217561646133	-5.4217561646133
0.19634954085	2.1598449493	-17.5288265884321	-5.9049598322337	-5.9049598322337
0.19634954085	2.2089323346	-18.9536059097596	-6.62556362573132	-6.62556362573132
0.19634954085	2.2580197198	-20.8576435293702	-7.58855958666042	-7.58855958666042
0.19634954085	2.307107105	-23.1782721318418	-8.76225276791887	-8.76225276791887
0.19634954085	2.3561944902	-25.6873962863694	-10.0312804391126	-10.0312804391126
0.19634954085	2.4052818754	-27.8189376580449	-11.1093398799216	-11.1093398799216
0.19634954085	2.4543692606	-28.785954739054	-11.5984234639695	-11.5984234639695
0.19634954085	2.5034566458	-28.2472753091241	-11.3259781562113	-11.3259781562113
0.19634954085	2.552544031	-26.7635744436418	-10.5755738963529	-10.5755738963529
0.19634954085	2.6016314163	-25.1069757430481	-9.73772392893558	-9.73772392893558
0.19634954085	2.6507188015	-23.7593861132427	-9.05615999494257	-9.05615999494257
0.19634954085	2.6998061867	-22.9275610270558	-8.63545181672846	-8.63545181672846
0.19634954085	2.7488935719	-22.6723769163742	-8.50638857483206	-8.50638857483206
0.19634954085	2.7979809571	-23.0136614997301	-8.67899843921399	-8.67899843921399
0.19634954085	2.8470683423	-23.9538567785147	-9.1545164891879	-9.1545164891879
0.19634954085	2.8961557275	-25.4778375454773	-9.92529292133561	-9.92529292133561
0.19634954085	2.9452431127	-27.5452158522649	-10.9709009170201	-10.9709009170201
0.19634954085	2.994330498	-30.0028337204786	-12.2138785011924	-12.2138785011924
0.19634954085	3.0434178832	-32.4725265408058	-13.4629631758939	-13.4629631758939
0.19634954085	3.0925052684	-34.2312875863399	-14.3524833017804	-14.3524833017804
0.19634954085	3.1415926536	-34.6072848148284	-14.5426496139508	-14.5426496139508
0.24543692606	-3.1415926536	-34.6079397093317	-14.5429808367979	-14.5429808367979
0.24543692606	-3.0925052684	-33.594870519312	-14.0306056987846	-14.0306056987846
0.24543692606	-3.0434178832	-32.06777101057	-13.2582519155878	-13.2582519155878
0.24543692606	-2.994330498	-30.6927440257832	-12.5628111223596	-12.5628111223596
0.24543692606	-2.9452431127	-29.780463081769	-12.1014111713976	-12.1014111713976
0.24543692606	-2.8961557275	-29.434069309985	-11.9262172573261	-11.9262172573261
0.24543692606	-2.8470683423	-29.6288343699964	-12.0247226461846	-12.0247226461846
0.24543692606	-2.7979809571	-30.3451157111698	-12.3869928194914	-12.3869928194914
0.24543692606	-2.7488935719	-31.4563074666026	-12.9489949360873	-12.9489949360873
0.24543692606	-2.6998061867	-32.7393988954516	-13.5979379247962	-13.5979379247962
0.24543692606	-2.6507188015	-33.8612616391005	-14.1653370558447	-14.1653370558447
0.24543692606	-2.6016314163	-34.4024585466463	-14.4390556161642	-14.4390556161642
0.24543692606	-2.552544031	-34.0657845829312	-14.2687776427311	-14.2687776427311
0.24543692606	-2.5034566458	-32.9641203975651	-13.7115942394826	-13.7115942394826
0.24543692606	-2.4543692606	-31.4248393089444	-12.9330794371441	-12.9330794371441
0.24543692606	-2.4052818754	-29.7474843735431	-12.0847316885496	-12.0847316885496
0.24543692606	-2.3561944902	-28.0959438226525	-11.2494399572111	-11.2494399572111
0.24543692606	-2.307107105	-26.4960754393521	-10.4402822098702	-10.4402822098702
0.24543692606	-2.2580197198	-24.9495929505298	-9.65812518994327	-9.65812518994327
0.24543692606	-2.2089323346	-23.4240598829345	-8.88656365816094	-8.88656365816094
0.24543692606	-2.1598449493	-21.926452060321	-8.12912574339559	-8.12912574339559
0.24543692606	-2.1107575641	-20.4688541461336	-7.39192344782952	-7.39192344782952
0.24543692606	-2.0616701789	-19.1010643789176	-6.70014298736862	-6.70014298736862
0.24543692606	-2.0125827937	-17.8652824593661	-6.07512750192847	-6.07512750192847
0.24543692606	-1.9634954085	-16.8131081445202	-5.54297435277106	-5.54297435277106
0.24543692606	-1.9144080233	-15.963153903723	-5.11309707911213	-5.11309707911213
0.24543692606	-1.8653206381	-15.3432624860615	-4.79957757441629	-4.79957757441629
0.24543692606	-1.8162332529	-14.9360686370728	-4.59363309734681	-4.59363309734681
0.24543692606	-1.7671458676	-14.7169185305992	-4.48279460067133	-4.48279460067133
0.24543692606	-1.7180584824	-14.6244512273799	-4.43602785688375	-4.43602785688375
0.24543692606	-1.6689710972	-14.5736787598682	-4.41034890987314	-4.41034890987314
0.24543692606	-1.619883712	-14.4434374992203	-4.34447741308212	-4.34447741308212
0.24543692606	-1.5707963268	-14.1176033082058	-4.17968181941956	-4.17968181941956
0.24543692606	-1.5217089416	-13.5094652386087	-3.87210674911768	-3.87210674911768
0.24543692606	-1.4726215564	-12.6023767319292	-3.41333295224479	-3.41333295224479
0.24543692606	-1.4235341712	-11.4586417626101	-2.83487161068115	-2.83487161068115
0.24543692606	-1.3744467859	-10.1742706729166	-2.18528141405366	-2.18528141405366
0.24543692606	-1.3253594007	-8.86450927284129	-1.52284968210541	-1.52284968210541
0.24543692606	-1.2762720155	-7.60225598237121	-0.884445898549547	-0.884445898549547
0.24543692606	-1.2271846303	-6.44223480374112	-0.297747559132594	-0.297747559132594
0.24543692606	-1.1780972451	-5.40561867500932	0.226536800966762	0.226536800966762
0.24543692606	-1.1290098599	-4.49092277449849	0.689158152876002	0.689158152876002
0.24543692606	-1.0799224747	-3.6791048918774	1.09974738384612	1.09974738384612
0.24543692606	-1.0308350895	-2.9468108067824	1.47011624572972	1.47011624572972
0.24543692606	-0.9817477042	-2.25924439148878	1.81786340890481	1.81786340890481
0.24543692606	-0.932660319	-1.58675322366091	2.15798603658227	2.15798603658227
0.24543692606	-0.8835729338	-0.905516803074134	2.50253170874026	2.50253170874026
0.24543692606	-0.8344855486	-0.200161299069298	2.8592759738639	2.8592759738639
0.24543692606	-0.7853981634	0.528287576522997	3.22770006260757	3.22770006260757
0.24543692606	-0.7363107782	1.27342044782512	3.60456233572073	3.60456233572073
0.24543692606	-0.687223393	2.01632830789071	3.9802992755885	3.9802992755885
0.24543692606	-0.6381360078	2.73998060200675	4.34629742035905	4.34629742035905
0.24543692606	-0.5890486225	3.4267269820665	4.6936298382529	4.6936298382529
0.24543692606	-0.5399612373	4.06313557830478	5.01550315701817	5.01550315701817
0.24543692606	-0.49087385212	4.63308383351721	5.30376314834144	5.30376314834144
0.24543692606	-0.44178646691	5.15125910354309	5.56583816563564	5.56583816563564
0.24543692606	-0.3926990817	5.59642145755513	5.7909857911111	5.7909857911111
0.24543692606	-0.34361169649	5.9778398566964	5.9838939427222	5.9838939427222
0.24543692606	-0.29452431127	6.28912382591593	6.1413305405987	6.1413305405987
0.24543692606	-0.24543692606	6.55148358556097	6.2740229760035	6.2740229760035
0.24543692606	-0.19634954085	6.7612473856746	6.38011420559794	6.38011420559794
0.24543692606	-0.14726215564	6.91165504369168	6.45618516431822	6.45618516431822
0.24543692606	-0.09817477042	7.00399436630539	6.50288717996963	6.50288717996963
0.24543692606	-0.049087385212	7.02964568569767	6.51586072456394	6.51586072456394
0.24543692606	0	7.00178667311768	6.50177060559061	6.50177060559061
0.24543692606	0.049087385212	6.89941480981404	6.44999448002522	6.44999448002522
0.24543692606	0.09817477042	6.73603628732497	6.36736330948579	6.36736330948579
0.24543692606	0.14726215564	6.52400694128456	6.26012624561039	6.26012624561039
0.24543692606	0.19634954085	6.2542531427	6.12369416264801	6.12369416264801
0.24543692606	0.24543692606	5.94534067352336	5.96745698695683	5.96745698695683
0.24543692606	0.29452431127	5.6240616238455	5.80496522524774	5.80496522524774
0.24543692606	0.34361169649	5.29832105671659	5.64021698328809	5.64021698328809
0.24543692606	0.3926990817	4.97657138976871	5.47748719974293	5.47748719974293
0.24543692606	0.44178646691	4.6854224239606	5.33023418582442	5.33023418582442
0.24543692606	0.49087385212	4.4171383749901	5.19454545106448	5.19454545106448
0.24543692606	0.5399612373	4.1553748851777	5.06215458818878	5.06215458818878
0.24543692606	0.5890486225	3.88437900182616	4.9250943019801	4.9250943019801
0.24543692606	0.6381360078	3.58568302029673	4.77402427017189	4.77402427017189
0.24543692606	0.687223393	3.22947613660406	4.59386722562709	4.59386722562709
0.24543692606	0.7363107782	2.79109081399594	4.37214718677169	4.37214718677169
0.24543692606	0.7853981634	2.25266449704271	4.09982989474785	4.09982989474785
0.24543692606	0.8344855486	1.60304201853349	3.77127345421857	3.77127345421857
0.24543692606	0.8835729338	0.843580666199538	3.38716433408002	3.38716433408002
0.24543692606	0.932660319	-0.0126647639588983	2.95410519579725	2.95410519579725
0.24543692606	0.9817477042	-0.935647723369843	2.48729253791454	2.48729253791454
0.24543692606	1.0308350895	-1.88486295846219	2.00721250796577	2.00721250796577
0.24543692606	1.0799224747	-2.80510744152536	1.54178487611135	1.54178487611135
0.24543692606	1.1290098599	-3.64503954418963	1.11697645111512	1.11697645111512
0.24543692606	1.1780972451	-4.37237773029304	0.749114110459106	0.749114110459106
0.24543692606	1.2271846303	-4.97719976253641	0.44321617644119	0.44321617644119
0.24543692606	1.2762720155	-5.48866224253869	0.184536254712707	0.184536254712707
0.24543692606	1.3253594007	-5.96313346735544	-0.0554347775660804	-0.0554347775660804
0.24543692606	1.3744467859	-6.46646888255054	-0.310004312764952	-0.310004312764952
0.24543692606	1.4235341712	-7.07046067077624	-0.615482338254083	-0.615482338254083
0.24543692606	1.4726215564	-7.82668498668687	-0.997954278029734	-0.997954278029734
0.24543692606	1.5217089416	-8.76972960553608	-1.47491342504144	-1.47491342504144
0.24543692606	1.5707963268	-9.90209678798493	-2.04762533564428	-2.04762533564428
0.24543692606	1.619883712	-11.1949989301997	-2.70153024172698	-2.70153024172698
0.24543692606	1.6689710972	-12.5665630497706	-3.39521963824853	-3.39521963824853
0.24543692606	1.7180584824	-13.8874082888746	-4.06325719022172	-4.06325719022172
0.24543692606	1.7671458676	-14.9888340099064	-4.62031998650925	-4.62031998650925
0.24543692606	1.8162332529	-15.7193623873327	-4.98979581490677	-4.98979581490677
0.24543692606	1.8653206381	-16.0454794723695	-5.15473448652008	-5.15473448652008
0.24543692606	1.9144080233	-16.0585707285517	-5.16135558827622	-5.16135558827622
0.24543692606	1.9634954085	-15.9484882510158	-5.10567970238808	-5.10567970238808
0.24543692606	2.0125827937	-15.9075501496655	-5.0849746355121	-5.0849746355121
0.24543692606	2.0616701789	-16.1013705053805	-5.18300222581652	-5.18300222581652
0.24543692606	2.1107575641	-16.6366093852157	-5.45370742307987	-5.45370742307987
0.24543692606	2.1598449493	-17.5948062409379	-5.93833004415188	-5.93833004415188
0.24543692606	2.2089323346	-19.0273498738102	-6.66286075620406	-6.66286075620406
0.24543692606	2.2580197198	-20.9375202280877	-7.62895844088735	-7.62895844088735
0.24543692606	2.307107105	-23.2838642963117	-8.81565760973659	-8.81565760973659
0.24543692606	2.3561944902	-25.8178453184736	-10.0972570194751	-10.0972570194751
0.24543692606	2.4052818754	-27.9741511365244	-11.1878414553727	-11.1878414553727
0.24543692606	2.4543692606	-28.9243043936409	-11.6683959042148	-11.6683959042148
0.24543692606	2.5034566458	-28.3304523138028	-11.3680461903313	-11.3680461903313
0.24543692606	2.552544031	-26.7819900369249	-10.5848878625093	-10.5848878625093
0.24543692606	2.6016314163	-25.0745684765961	-9.7213334614487	-9.7213334614487
0.24543692606	2.6507188015	-23.697101425563	-9.0246585676359	-9.0246585676359
0.24543692606	2.6998061867	-22.8412706643361	-8.59180915446678	-8.59180915446678
0.24543692606	2.7488935719	-22.5797834786199	-8.45955803658661	-8.45955803658661
0.24543692606	2.7979809571	-22.9148803669699	-8.62903838018768	-8.62903838018768
0.24543692606	2.8470683423	-23.8579298430481	-9.10599998381676	-9.10599998381676
0.24543692606	2.8961557275	-25.4005792133376	-9.88621834579552	-9.88621834579552
0.24543692606	2.9452431127	-27.5031385570677	-10.9496196855442	-10.9496196855442
0.24543692606	2.994330498	-30.0087438503873	-12.2168676392074	-12.2168676392074
0.24543692606	3.0434178832	-32.5238470584597	-13.4889193075924	-13.4889193075924
0.24543692606	3.0925052684	-34.2962437740841	-14.3853358808423	-14.3853358808423
0.24543692606	3.1415926536	-34.6079397093317	-14.5429808367979	-14.5429808367979
0.29452431127	-3.1415926536	-34.6096669721993	-14.5438544262417	-14.5438544262417
0.29452431127	-3.0925052684	-33.4872331754121	-13.9761664763905	-13.9761664763905
0.29452431127	-3.0434178832	-31.8582690558962	-13.1522931183037	-13.1522931183037
0.29452431127	-2.994330498	-30.4234188388683	-12.4265958162626	-12.4265958162626
0.29452431127	-2.9452431127	-29.4521859456538	-11.935380021126	-11.935380021126
0.29452431127	-2.8961557275	-29.0647316470367	-11.7394191216302	-11.7394191216302
0.29452431127	-2.8470683423	-29.242436019579	-11.8292958085375	-11.8292958085375
0.29452431127	-2.7979809571	-29.933357797695	-12.17873999745	-12.17873999745
0.29452431127	-2.7488935719	-31.0164094117005	-12.7265098098859	-12.7265098098859
0.29452431127	-2.6998061867	-32.2838091752411	-13.3675165004059	-13.3675165004059
0.29452431127	-2.6507188015	-33.395184436914	-13.9296114280714	-13.9296114280714
0.29452431127	-2.6016314163	-33.9226358569093	-14.1963779991781	-14.1963779991781
0.29452431127	-2.552544031	-33.5987685848114	-14.0325772046481	-14.0325772046481
0.29452431127	-2.5034566458	-32.5293061242441	-13.4916803130718	-13.4916803130718
0.29452431127	-2.4543692606	-31.0354863168804	-12.7361582445838	-12.7361582445838
0.29452431127	-2.4052818754	-29.4193868183552	-11.918791364061	-11.918791364061
0.29452431127	-2.3561944902	-27.8458355167496	-11.1229438807163	-11.1229438807163
0.29452431127	-2.307107105	-26.3400780797642	-10.3613841746363	-10.3613841746363
0.29452431127	-2.2580197198	-24.8847141163417	-9.62531173361793	-9.62531173361793
0.29452431127	-2.2089323346	-23.4500548015222	-8.89971098326983	-8.89971098326983
0.29452431127	-2.1598449493	-22.0147157742308	-8.17376645800978	-8.17376645800978
0.29452431127	-2.1107575641	-20.5993217893202	-7.45790944102978	-7.45790944102978
0.29452431127	-2.0616701789	-19.2460367383022	-6.7734649612077	-6.7734649612077
0.29452431127	-2.0125827937	-18.0046461609815	-6.14561281186851	-6.14561281186851
0.29452431127	-1.9634954085	-16.9199444939249	-5.5970084600269	-5.5970084600269
0.29452431127	-1.9144080233	-16.0348505781143	-5.14935876172795	-5.14935876172795
0.29452431127	-1.8653206381	-15.3565141229847	-4.80627979116943	-4.80627979116943
0.29452431127	-1.8162332529	-14.893767063317	-4.57223843358167	-4.57223843358167
0.29452431127	-1.7671458676	-14.6157313991836	-4.43161767126217	-4.43161767126217
0.29452431127	-1.7180584824	-14.4736927872374	-4.35977948477291	-4.35977948477291
0.29452431127	-1.6689710972	-14.3822555639393	-4.31353371955912	-4.31353371955912
0.29452431127	-1.619883712	-14.2285056832534	-4.23577238093383	-4.23577238093383
0.29452431127	-1.5707963268	-13.9004323875412	-4.06984432604374	-4.06984432604374
0.29452431127	-1.5217089416	-13.3094500611124	-3.77094603355741	-3.77094603355741
0.29452431127	-1.4726215564	-12.4336378378973	-3.32799069233838	-3.32799069233838
0.29452431127	-1.4235341712	-11.3154345219041	-2.76244237243748	-2.76244237243748
0.29452431127	-1.3744467859	-10.0556973424528	-2.12531115026557	-2.12531115026557
0.29452431127	-1.3253594007	-8.75454392108647	-1.46723303436097	-1.46723303436097
0.29452431127	-1.2762720155	-7.49345854429154	-0.82941994089458	-0.82941994089458
0.29452431127	-1.2271846303	-6.32800224487218	-0.239972706543349	-0.239972706543349
0.29452431127	-1.1780972451	-5.28059487208021	0.289769489229164	0.289769489229164
0.29452431127	-1.1290098599	-4.35298224237279	0.758923673219354	0.758923673219354
0.29452431127	-1.0799224747	-3.53262889581908	1.17382984478304	1.17382984478304
0.29452431127	-1.0308350895	-2.79325768096803	1.54777807258875	1.54777807258875
0.29452431127	-0.9817477042	-2.10547908500279	1.89563254936292	1.89563254936292
0.29452431127	-0.932660319	-1.4379538188819	2.23324359678749	2.23324359678749
0.29452431127	-0.8835729338	-0.768019757174416	2.57207292918537	2.57207292918537
0.29452431127	-0.8344855486	-0.0777504947402668	2.92118709837574	2.92118709837574
0.29452431127	-0.7853981634	0.633696230584825	3.28101209124767	3.28101209124767
0.29452431127	-0.7363107782	1.3612111107317	3.6489637976013	3.6489637976013
0.29452431127	-0.687223393	2.08859981554548	4.0168516888628	4.0168516888628
0.29452431127	-0.6381360078	2.799604930246	4.37645333045039	4.37645333045039
0.29452431127	-0.5890486225	3.47690526794801	4.71900826887451	4.71900826887451
0.29452431127	-0.5399612373	4.1052950325946	5.03682594170368	5.03682594170368
0.29452431127	-0.49087385212	4.67630841722917	5.3256246384185	5.3256246384185
0.29452431127	-0.44178646691	5.18696773643525	5.58389834936903	5.58389834936903
0.29452431127	-0.3926990817	5.62402277713997	5.80494557793608	5.80494557793608
0.29452431127	-0.34361169649	6.00773281858202	5.99901276246586	5.99901276246586
0.29452431127	-0.29452431127	6.32273627116989	6.15833054557924	6.15833054557924
0.29452431127	-0.24543692606	6.58038299752586	6.28863929277623	6.28863929277623
0.29452431127	-0.19634954085	6.78782147167388	6.39355445342662	6.39355445342662
0.29452431127	-0.14726215564	6.93020587619103	6.4655675297635	6.4655675297635
0.29452431127	-0.09817477042	7.01866517008385	6.51030716192625	6.51030716192625
0.29452431127	-0.049087385212	7.035930254167	6.51903924057109	6.51903924057109
0.29452431127	0	6.99559372367501	6.49863842729849	6.49863842729849
0.29452431127	0.049087385212	6.89496880295144	6.44774584449048	6.44774584449048
0.29452431127	0.09817477042	6.72862065861119	6.36361274257179	6.36361274257179
0.29452431127	0.14726215564	6.50793712505224	6.25199869184506	6.25199869184506
0.29452431127	0.19634954085	6.23366460796014	6.11328119832854	6.11328119832854
0.29452431127	0.24543692606	5.92239289438809	5.95585079893199	5.95585079893199
0.29452431127	0.29452431127	5.58951735800577	5.78749393784549	5.78749393784549
0.29452431127	0.34361169649	5.25411582884958	5.6178595175272	5.6178595175272
0.29452431127	0.3926990817	4.93337285044688	5.45563888201196	5.45563888201196
0.29452431127	0.44178646691	4.63158509013819	5.30300513610177	5.30300513610177
0.29452431127	0.49087385212	4.35198014914177	5.16159068816117	5.16159068816117
0.29452431127	0.5399612373	4.08992675076821	5.02905319962506	5.02905319962506
0.29452431127	0.5890486225	3.82397200333857	4.89454254451676	4.89454254451676
0.29452431127	0.6381360078	3.52672472439006	4.74420521605415	4.74420521605415
0.29452431127	0.687223393	3.1729146657931	4.56526040222499	4.56526040222499
0.29452431127	0.7363107782	2.73867662576158	4.34563791455711	4.34563791455711
0.29452431127	0.7853981634	2.20395429937871	4.07519397205212	4.07519397205212
0.29452431127	0.8344855486	1.5596559209593	3.74933027605124	3.74933027605124
0.29452431127	0.8835729338	0.802914502588934	3.3665968038484	3.3665968038484
0.29452431127	0.932660319	-0.0488246922518275	2.93581676255679	2.93581676255679
0.29452431127	0.9817477042	-0.97090300680382	2.46946164255898	2.46946164255898
0.29452431127	1.0308350895	-1.92248133841357	1.9881864406356	1.9881864406356
0.29452431127	1.0799224747	-2.84719821555809	1.52049682750956	1.52049682750956
0.29452431127	1.1290098599	-3.6968302085981	1.09078253555089	1.09078253555089
0.29452431127	1.1780972451	-4.43196398229439	0.71897745800371	0.71897745800371
0.29452431127	1.2271846303	-5.04259793645888	0.410140056153	0.410140056153
0.29452431127	1.2762720155	-5.55698514390194	0.149980909075564	0.149980909075564
0.29452431127	1.3253594007	-6.03048525759995	-0.0894989689973773	-0.0894989689973773
0.29452431127	1.3744467859	-6.53044152396534	-0.342359448324202	-0.342359448324202
0.29452431127	1.4235341712	-7.12492200045203	-0.643026983362165	-0.643026983362165
0.29452431127	1.4726215564	-7.86882785831712	-1.01926867578317	-1.01926867578317
0.29452431127	1.5217089416	-8.79692217877873	-1.48866648219233	-1.48866648219233
0.29452431127	1.5707963268	-9.91782166801646	-2.05557843268422	-2.05557843268422
0.29452431127	1.619883712	-11.1965050504078	-2.70229198491002	-2.70229198491002
0.29452431127	1.6689710972	-12.5637562699718	-3.39380006671186	-3.39380006671186
0.29452431127	1.7180584824	-13.8818850307282	-4.06046371847969	-4.06046371847969
0.29452431127	1.7671458676	-14.9911415519551	-4.62148706096707	-4.62148706096707
0.29452431127	1.8162332529	-15.7438174479201	-5.00216433343148	-5.00216433343148
0.29452431127	1.8653206381	-16.0880080996042	-5.17624398603264	-5.17624398603264
0.29452431127	1.9144080233	-16.1176965633236	-5.19125937772105	-5.19125937772105
0.29452431127	1.9634954085	-16.0224816832583	-5.14310300518994	-5.14310300518994
0.29452431127	2.0125827937	-15.9907097046068	-5.12703384416238	-5.12703384416238
0.29452431127	2.0616701789	-16.1855762483663	-5.22559055996871	-5.22559055996871
0.29452431127	2.1107575641	-16.7259701720612	-5.498902999003	-5.498902999003
0.29452431127	2.1598449493	-17.6885201887392	-5.98572729738146	-5.98572729738146
0.29452431127	2.2089323346	-19.1224805705261	-6.71097455172694	-6.71097455172694
0.29452431127	2.2580197198	-21.0488751129621	-7.68527786612316	-7.68527786612316
0.29452431127	2.307107105	-23.4157571125428	-8.88236440586181	-8.88236440586181
0.29452431127	2.3561944902	-25.9687244063656	-10.1735664110187	-10.1735664110187
0.29452431127	2.4052818754	-28.1251959852531	-11.2642346829784	-11.2642346829784
0.29452431127	2.4543692606	-29.0468263225043	-11.7303632316487	-11.7303632316487
0.29452431127	2.5034566458	-28.3894378203479	-11.397879006643	-11.397879006643
0.29452431127	2.552544031	-26.7720600542468	-10.5798656228684	-10.5798656228684
0.29452431127	2.6016314163	-25.0269927146587	-9.69727129686118	-9.69727129686118
0.29452431127	2.6507188015	-23.6261527931354	-8.98877521861093	-8.98877521861093
0.29452431127	2.6998061867	-22.7567835826112	-8.5490785289719	-8.5490785289719
0.29452431127	2.7488935719	-22.4880011216144	-8.41313771475553	-8.41313771475553
0.29452431127	2.7979809571	-22.8276713990319	-8.58493111937725	-8.58493111937725
0.29452431127	2.8470683423	-23.7748403828785	-9.06397622666251	-9.06397622666251
0.29452431127	2.8961557275	-25.3341714131212	-9.85263159166636	-9.85263159166636
0.29452431127	2.9452431127	-27.4632398841021	-10.9294403253695	-10.9294403253695
0.29452431127	2.994330498	-30.0134549208786	-12.2192503347004	-12.2192503347004
0.29452431127	3.0434178832	-32.5855838114853	-13.520143608621	-13.520143608621
0.29452431127	3.0925052684	-34.3632191069504	-14.4192096732337	-14.4192096732337
0.29452431127	3.1415926536	-34.6096669721993	-14.5438544262417	-14.5438544262417
0.34361169649	-3.1415926536	-34.6031633172876	-14.5405651039369	-14.5405651039369
0.34361169649	-3.0925052684	-33.3848774512091	-13.9243985134205	-13.9243985134205
0.34361169649	-3.0434178832	-31.6678998052079	-13.0560109768114	-13.0560109768114
0.34361169649	-2.994330498	-30.1578509735228	-12.2922808326477	-12.2922808326477
0.34361169649	-2.9452431127	-29.1467239851257	-11.7808879926197	-11.7808879926197
0.34361169649	-2.8961557275	-28.7207324266288	-11.5654362883061	-11.5654362883061
0.34361169649	-2.8470683423	-28.8679372338134	-11.6398873565455	-11.6398873565455
0.34361169649	-2.7979809571	-29.522415341706	-11.9708996054242	-11.9708996054242
0.34361169649	-2.7488935719	-30.5720916581296	-12.5017893539186	-12.5017893539186
0.34361169649	-2.6998061867	-31.8121251783081	-13.1289551509855	-13.1289551509855
0.34361169649	-2.6507188015	-32.8771136926956	-13.6675892762927	-13.6675892762927
0.34361169649	-2.6016314163	-33.3812695521114	-13.9225737636242	-13.9225737636242
0.34361169649	-2.552544031	-33.0684470127324	-13.7643590105085	-13.7643590105085
0.34361169649	-2.5034566458	-32.025888705858	-13.2370693035129	-13.2370693035129
0.34361169649	-2.4543692606	-30.5814951922878	-12.5065453342204	-12.5065453342204
0.34361169649	-2.4052818754	-29.0380565084831	-11.7259277649365	-11.7259277649365
0.34361169649	-2.3561944902	-27.5456174728672	-10.9711040427429	-10.9711040427429
0.34361169649	-2.307107105	-26.1362332502125	-10.2582865543515	-10.2582865543515
0.34361169649	-2.2580197198	-24.781644772371	-9.57318284660589	-9.57318284660589
0.34361169649	-2.2089323346	-23.4402364712021	-8.89474521350565	-8.89474521350565
0.34361169649	-2.1598449493	-22.0883514447333	-8.21100881737491	-8.21100881737491
0.34361169649	-2.1107575641	-20.7292972595976	-7.52364651030186	-7.52364651030186
0.34361169649	-2.0616701789	-19.3986562452066	-6.85065459611522	-6.85065459611522
0.34361169649	-2.0125827937	-18.1542141394422	-6.2212590898929	-6.2212590898929
0.34361169649	-1.9634954085	-17.045913041178	-5.66071896708802	-5.66071896708802
0.34361169649	-1.9144080233	-16.1166169646066	-5.19071335426375	-5.19071335426375
0.34361169649	-1.8653206381	-15.3920836898859	-4.82426964016457	-4.82426964016457
0.34361169649	-1.8162332529	-14.8725694505986	-4.56151741881868	-4.56151741881868
0.34361169649	-1.7671458676	-14.5385223584715	-4.39256802561065	-4.39256802561065
0.34361169649	-1.7180584824	-14.3434687975205	-4.29391672301766	-4.29391672301766
0.34361169649	-1.6689710972	-14.2068586130055	-4.22482404619511	-4.22482404619511
0.34361169649	-1.619883712	-14.0289513753167	-4.13484475715697	-4.13484475715697
0.34361169649	-1.5707963268	-13.6906404020915	-3.9637388412873	-3.9637388412873
0.34361169649	-1.5217089416	-13.1109448626198	-3.67054901282474	-3.67054901282474
0.34361169649	-1.4726215564	-12.2564392793278	-3.23836982853438	-3.23836982853438
0.34361169649	-1.4235341712	-11.1688524616241	-2.68830626790864	-2.68830626790864
0.34361169649	-1.3744467859	-9.93194092154631	-2.06271945972095	-2.06271945972095
0.34361169649	-1.3253594007	-8.64351233752663	-1.4110771236781	-1.4110771236781
0.34361169649	-1.2762720155	-7.38528911692788	-0.774711609202839	-0.774711609202839
0.34361169649	-1.2271846303	-6.21593803968567	-0.183294531780497	-0.183294531780497
0.34361169649	-1.1780972451	-5.15907602343054	0.351229493601517	0.351229493601517
0.34361169649	-1.1290098599	-4.22083429578588	0.825759505399124	0.825759505399124
0.34361169649	-1.0799224747	-3.39097862095922	1.2454716238895	1.2454716238895
0.34361169649	-1.0308350895	-2.64518909759938	1.6226660087597	1.6226660087597
0.34361169649	-0.9817477042	-1.95503777142458	1.97172052989468	1.97172052989468
0.34361169649	-0.932660319	-1.29210727760452	2.3070077014034	2.3070077014034
0.34361169649	-0.8835729338	-0.630015945335361	2.64187045420538	2.64187045420538
0.34361169649	-0.8344855486	0.0472838346281514	2.98442511054479	2.98442511054479
0.34361169649	-0.7853981634	0.743281329728335	3.3364364204554	3.3364364204554
0.34361169649	-0.7363107782	1.45207226305404	3.69491820616476	3.69491820616476
0.34361169649	-0.687223393	2.16449065133865	4.05523463234439	4.05523463234439
0.34361169649	-0.6381360078	2.8630373557415	4.40853524359903	4.40853524359903
0.34361169649	-0.5890486225	3.5296839441252	4.74570188640514	4.74570188640514
0.34361169649	-0.5399612373	4.15073665974564	5.05980873519147	5.05980873519147
0.34361169649	-0.49087385212	4.715821278323	5.34560886837604	5.34560886837604
0.34361169649	-0.44178646691	5.22227201760343	5.60175402607326	5.60175402607326
0.34361169649	-0.3926990817	5.66337732495358	5.82484973854634	5.82484973854634
0.34361169649	-0.34361169649	6.03056967471976	6.01056284949905	6.01056284949905
0.34361169649	-0.29452431127	6.34924301890092	6.17173673605544	6.17173673605544
0.34361169649	-0.24543692606	6.60230648200577	6.29972742821336	6.29972742821336
0.34361169649	-0.19634954085	6.80823793195869	6.4038803884755	6.4038803884755
0.34361169649	-0.14726215564	6.94177376116367	6.4714181633804	6.4714181633804
0.34361169649	-0.09817477042	7.02646412174896	6.51425160024807	6.51425160024807
0.34361169649	-0.049087385212	7.04410681777124	6.52317466186953	6.52317466186953
0.34361169649	0	6.99893321314034	6.50032742484432	6.50032742484432
0.34361169649	0.049087385212	6.8899552484467	6.44521016311095	6.44521016311095
0.34361169649	0.09817477042	6.71977382996063	6.35913832454046	6.35913832454046
0.34361169649	0.14726215564	6.48958446438828	6.24271655481706	6.24271655481706
0.34361169649	0.19634954085	6.20871055408477	6.10066030636545	6.10066030636545
0.34361169649	0.24543692606	5.89459750192812	5.94179285680117	5.94179285680117
0.34361169649	0.29452431127	5.55001342770542	5.76751422477246	5.76751422477246
0.34361169649	0.34361169649	5.21444569044248	5.5977957421784	5.5977957421784
0.34361169649	0.3926990817	4.88328221583492	5.43030478235192	5.43030478235192
0.34361169649	0.44178646691	4.58129741772647	5.2775713815802	5.2775713815802
0.34361169649	0.49087385212	4.30178628591818	5.13620437906208	5.13620437906208
0.34361169649	0.5399612373	4.03785534657597	5.00271729564891	5.00271729564891
0.34361169649	0.5890486225	3.76453638404826	4.86448207684408	4.86448207684408
0.34361169649	0.6381360078	3.46694806873707	4.71397226405846	4.71397226405846
0.34361169649	0.687223393	3.11611285967368	4.53653202558836	4.53653202558836
0.34361169649	0.7363107782	2.68555641609241	4.31877156127278	4.31877156127278
0.34361169649	0.7853981634	2.15574585268107	4.05081181753252	4.05081181753252
0.34361169649	0.8344855486	1.51664489420278	3.72757679564973	3.72757679564973
0.34361169649	0.8835729338	0.764889016833535	3.34736483657125	3.34736483657125
0.34361169649	0.932660319	-0.0864241028132343	2.91680028928388	2.91680028928388
0.34361169649	0.9817477042	-1.00874136156713	2.45032431962483	2.45032431962483
0.34361169649	1.0308350895	-1.96213108900955	1.9681329767321	1.9681329767321
0.34361169649	1.0799224747	-2.89259207840165	1.49753819154613	1.49753819154613
0.34361169649	1.1290098599	-3.74876306271548	1.06451670538059	1.06451670538059
0.34361169649	1.1780972451	-4.49252312873171	0.688348749402682	0.688348749402682
0.34361169649	1.2271846303	-5.11174294684479	0.375168916384426	0.375168916384426
0.34361169649	1.2762720155	-5.6297916361704	0.113157919202979	0.113157919202979
0.34361169649	1.3253594007	-6.10337445351952	-0.126363787498319	-0.126363787498319
0.34361169649	1.3744467859	-6.59953690732745	-0.377305488471332	-0.377305488471332
0.34361169649	1.4235341712	-7.18616918469162	-0.674003677537495	-0.674003677537495
0.34361169649	1.4726215564	-7.91797973710689	-1.04412798542029	-1.04412798542029
0.34361169649	1.5217089416	-8.83115132544328	-1.50597839328301	-1.50597839328301
0.34361169649	1.5707963268	-9.93703917448312	-2.06529797861961	-2.06529797861961
0.34361169649	1.619883712	-11.2014743193345	-2.7048052681855	-2.7048052681855
0.34361169649	1.6689710972	-12.5597029182623	-3.39175002248782	-3.39175002248782
0.34361169649	1.7180584824	-13.8773537504132	-4.05817195460053	-4.05817195460053
0.34361169649	1.7671458676	-14.9923157335481	-4.62208092115128	-4.62208092115128
0.34361169649	1.8162332529	-15.7619388143084	-5.01132948986468	-5.01132948986468
0.34361169649	1.8653206381	-16.1329658641758	-5.19898205866783	-5.19898205866783
0.34361169649	1.9144080233	-16.1877607611528	-5.22669541050756	-5.22669541050756
0.34361169649	1.9634954085	-16.1083768744207	-5.18654580343127	-5.18654580343127
0.34361169649	2.0125827937	-16.0909976259317	-5.17775598440326	-5.17775598440326
0.34361169649	2.0616701789	-16.2947418304758	-5.2808027120613	-5.2808027120613
0.34361169649	2.1107575641	-16.8396142388117	-5.55638021276028	-5.55638021276028
0.34361169649	2.1598449493	-17.8057231756818	-6.04500448910925	-6.04500448910925
0.34361169649	2.2089323346	-19.2541543916281	-6.77757058773764	-6.77757058773764
0.34361169649	2.2580197198	-21.19397885935	-7.75866629093578	-7.75866629093578
0.34361169649	2.307107105	-23.5699443476754	-8.96034694314483	-8.96034694314483
0.34361169649	2.3561944902	-26.129010763461	-10.25463367192	-10.25463367192
0.34361169649	2.4052818754	-28.2794628519247	-11.3422574951224	-11.3422574951224
0.34361169649	2.4543692606	-29.1473832567051	-11.7812214292396	-11.7812214292396
0.34361169649	2.5034566458	-28.4181156237941	-11.4123832415397	-11.4123832415397
0.34361169649	2.552544031	-26.7483616256466	-10.5678797824694	-10.5678797824694
0.34361169649	2.6016314163	-24.9612906766755	-9.66404149270659	-9.66404149270659
0.34361169649	2.6507188015	-23.5417474654959	-8.94608594148711	-8.94608594148711
0.34361169649	2.6998061867	-22.6710322262694	-8.50570847737693	-8.50570847737693
0.34361169649	2.7488935719	-22.3950176121206	-8.36610989180009	-8.36610989180009
0.34361169649	2.7979809571	-22.7407207734794	-8.54095451915415	-8.54095451915415
0.34361169649	2.8470683423	-23.7008169967879	-9.02653777424677	-9.02653777424677
0.34361169649	2.8961557275	-25.2834671371703	-9.82698713357391	-9.82698713357391
0.34361169649	2.9452431127	-27.4425941461127	-10.9189984296373	-10.9189984296373
0.34361169649	2.994330498	-30.0383106829891	-12.2318215141097	-12.2318215141097
0.34361169649	3.0434178832	-32.6441669773526	-13.5497729350206	-13.5497729350206
0.34361169649	3.0925052684	-34.4273780835931	-14.4516590506661	-14.4516590506661
0.34361169649	3.1415926536	-34.6031633172876	-14.5405651039369	-14.5405651039369
0.3926990817	-3.1415926536	-34.6123095162012	-14.5451909330282	-14.5451909330282
0.3926990817	-3.0925052684	-33.2804865302454	-13.8716012187608	-13.8716012187608
0.3926990817	-3.0434178832	-31.4814362184796	-12.9617041842195	-12.9617041842195
0.3926990817	-2.994330498	-29.9174384946589	-12.170688568021	-12.170688568021
0.3926990817	-2.9452431127	-28.8620665405575	-11.636918164217	-11.636918164217
0.3926990817	-2.8961557275	-28.3996408692591	-11.403039353681	-11.403039353681
0.3926990817	-2.8470683423	-28.5026421187179	-11.4551338008589	-11.4551338008589
0.3926990817	-2.7979809571	-29.1232225633321	-11.7690017914069	-11.7690017914069
0.3926990817	-2.7488935719	-30.1310328377295	-12.2787171529269	-12.2787171529269
0.3926990817	-2.6998061867	-31.3160275332672	-12.8780462280313	-12.8780462280313
0.3926990817	-2.6507188015	-32.3330486998062	-13.3924201382258	-13.3924201382258
0.3926990817	-2.6016314163	-32.7949247527945	-13.6260209709491	-13.6260209709491
0.3926990817	-2.552544031	-32.4648342546685	-13.4590726852837	-13.4590726852837
0.3926990817	-2.5034566458	-31.4542459317466	-12.9479522835057	-12.9479522835057
0.3926990817	-2.4543692606	-30.0725086657902	-12.2491176636029	-12.2491176636029
0.3926990817	-2.4052818754	-28.6058031426248	-11.5073090563919	-11.5073090563919
0.3926990817	-2.3561944902	-27.2022976972177	-10.7974648489306	-10.7974648489306
0.3926990817	-2.307107105	-25.8931396214135	-10.1353382574009	-10.1353382574009
0.3926990817	-2.2580197198	-24.646231956374	-9.50469575710718	-9.50469575710718
0.3926990817	-2.2089323346	-23.4082172739535	-8.87855101791574	-8.87855101791574
0.3926990817	-2.1598449493	-22.1430117735135	-8.23865410930414	-8.23865410930414
0.3926990817	-2.1107575641	-20.8477725703918	-7.58356719915249	-7.58356719915249
0.3926990817	-2.0616701789	-19.5531877092943	-6.92881123242337	-6.92881123242337
0.3926990817	-2.0125827937	-18.3081366211799	-6.29910772412307	-6.29910772412307
0.3926990817	-1.9634954085	-17.1814498487789	-5.72926876722462	-5.72926876722462
0.3926990817	-1.9144080233	-16.2133904816555	-5.23965803113524	-5.23965803113524
0.3926990817	-1.8653206381	-15.4396468024387	-4.84832540713355	-4.84832540713355
0.3926990817	-1.8162332529	-14.8692091705019	-4.55981790609508	-4.55981790609508
0.3926990817	-1.7671458676	-14.4783775870741	-4.3621488934831	-4.3621488934831
0.3926990817	-1.7180584824	-14.229601686795	-4.2363267013805	-4.2363267013805
0.3926990817	-1.6689710972	-14.046743711717	-4.14384350167363	-4.14384350167363
0.3926990817	-1.619883712	-13.8354622272068	-4.03698468013207	-4.03698468013207
0.3926990817	-1.5707963268	-13.488586932989	-3.86154722877218	-3.86154722877218
0.3926990817	-1.5217089416	-12.9134552163639	-3.5706656230687	-3.5706656230687
0.3926990817	-1.4726215564	-12.0818495475453	-3.15006841852305	-3.15006841852305
0.3926990817	-1.4235341712	-11.0163857840992	-2.61119392878227	-2.61119392878227
0.3926990817	-1.3744467859	-9.80106026599654	-1.99652457924166	-1.99652457924166
0.3926990817	-1.3253594007	-8.52743213786594	-1.35236779868066	-1.35236779868066
0.3926990817	-1.2762720155	-7.27524572565549	-0.719055491786458	-0.719055491786458
0.3926990817	-1.2271846303	-6.10253028916203	-0.12593683854613	-0.12593683854613
0.3926990817	-1.1780972451	-5.04071705832693	0.4110913388511	0.4110913388511
0.3926990817	-1.1290098599	-4.09313105473546	0.890347360209608	0.890347360209608
0.3926990817	-1.0799224747	-3.25489390036852	1.31429853934709	1.31429853934709
0.3926990817	-1.0308350895	-2.50233703624635	1.6949156096481	1.6949156096481
0.3926990817	-0.9817477042	-1.80970633867265	2.04522411054598	2.04522411054598
0.3926990817	-0.932660319	-1.14793329973084	2.37992588166069	2.37992588166069
0.3926990817	-0.8835729338	-0.493348347994772	2.71099216843694	2.71099216843694
0.3926990817	-0.8344855486	0.172262785852002	3.04763511437566	3.04763511437566
0.3926990817	-0.7853981634	0.853116275579117	3.39198711343215	3.39198711343215
0.3926990817	-0.7363107782	1.54738647064461	3.74312481510122	3.74312481510122
0.3926990817	-0.687223393	2.24494164086933	4.09592394287737	4.09592394287737
0.3926990817	-0.6381360078	2.9295195099568	4.44215960339309	4.44215960339309
0.3926990817	-0.5890486225	3.58416179331419	4.77325488650807	4.77325488650807
0.3926990817	-0.5399612373	4.19803035350929	5.08372823951362	5.08372823951362
0.3926990817	-0.49087385212	4.75579475053874	5.36582605940819	5.36582605940819
0.3926990817	-0.44178646691	5.25653995714729	5.61908555725217	5.61908555725217
0.3926990817	-0.3926990817	5.69296340405607	5.83981334765887	5.83981334765887
0.3926990817	-0.34361169649	6.06428207197639	6.02761340672386	6.02761340672386
0.3926990817	-0.29452431127	6.37733383032352	6.18594409081596	6.18594409081596
0.3926990817	-0.24543692606	6.62686674138223	6.31214915262433	6.31214915262433
0.3926990817	-0.19634954085	6.82113292888129	6.41040222912863	6.41040222912863
0.3926990817	-0.14726215564	6.95623016648756	6.47872971006051	6.47872971006051
0.3926990817	-0.09817477042	7.03616362108197	6.51915726943471	6.51915726943471
0.3926990817	-0.049087385212	7.05350699879097	6.52792894627062	6.52792894627062
0.3926990817	0	7.00359371055802	6.50268454223681	6.50268454223681
0.3926990817	0.049087385212	6.88452833028091	6.44246541677815	6.44246541677815
0.3926990817	0.09817477042	6.709193857537	6.35378734270809	6.35378734270809
0.3926990817	0.14726215564	6.46814561970159	6.2318735333202	6.2318735333202
0.3926990817	0.19634954085	6.18041521890535	6.08634951060686	6.08634951060686
0.3926990817	0.24543692606	5.86231795609754	5.92546698595949	5.92546698595949
0.3926990817	0.29452431127	5.51546670042449	5.75004169245892	5.75004169245892
0.3926990817	0.34361169649	5.16839466108904	5.57450473426593	5.57450473426593
0.3926990817	0.3926990817	4.83762983077388	5.40721539484835	5.40721539484835
0.3926990817	0.44178646691	4.53526671817778	5.25429065577542	5.25429065577542
0.3926990817	0.49087385212	4.24425574350492	5.10710743297056	5.10710743297056
0.3926990817	0.5399612373	3.97801474988117	4.97245200449964	4.97245200449964
0.3926990817	0.5890486225	3.70586100042007	4.83480610991047	4.83480610991047
0.3926990817	0.6381360078	3.40933248546371	4.68483230725962	4.68483230725962
0.3926990817	0.687223393	3.05979792324724	4.5080498906977	4.5080498906977
0.3926990817	0.7363107782	2.63318435563758	4.29228359582289	4.29228359582289
0.3926990817	0.7853981634	2.1090087072821	4.02717379600342	4.02717379600342
0.3926990817	0.8344855486	1.47285178102982	3.70542776315808	3.70542776315808
0.3926990817	0.8835729338	0.72426832211708	3.32682030292381	3.32682030292381
0.3926990817	0.932660319	-0.12359038288908	2.89800287833613	2.89800287833613
0.3926990817	0.9817477042	-1.04710193045838	2.43092287895961	2.43092287895961
0.3926990817	1.0308350895	-2.00072361994486	1.94861421773808	1.94861421773808
0.3926990817	1.0799224747	-2.93835136234591	1.47439473830788	1.47439473830788
0.3926990817	1.1290098599	-3.80453986040539	1.03630674233378	1.03630674233378
0.3926990817	1.1780972451	-4.557289685182	0.655592079249454	0.655592079249454
0.3926990817	1.2271846303	-5.18484910748534	0.338194364678731	0.338194364678731
0.3926990817	1.2762720155	-5.71116302171207	0.0720031044006015	0.0720031044006015
0.3926990817	1.3253594007	-6.18468716321455	-0.167488926099587	-0.167488926099587
0.3926990817	1.3744467859	-6.6758857229585	-0.415920062215656	-0.415920062215656
0.3926990817	1.4235341712	-7.25324092085701	-0.707926227362421	-0.707926227362421
0.3926990817	1.4726215564	-7.97436868039194	-1.07264755040434	-1.07264755040434
0.3926990817	1.5217089416	-8.87297595761868	-1.52713183659601	-1.52713183659601
0.3926990817	1.5707963268	-9.96285959441478	-2.07835704838146	-2.07835704838146
0.3926990817	1.619883712	-11.2130643920024	-2.71066712356645	-2.71066712356645
0.3926990817	1.6689710972	-12.5565882124898	-3.39017471271058	-3.39017471271058
0.3926990817	1.7180584824	-13.8726326261993	-4.05578417428449	-4.05578417428449
0.3926990817	1.7671458676	-14.9964414054706	-4.62416754242207	-4.62416754242207
0.3926990817	1.8162332529	-15.7845076105164	-5.02274400151483	-5.02274400151483
0.3926990817	1.8653206381	-16.1807076585644	-5.22312819669065	-5.22312819669065
0.3926990817	1.9144080233	-16.2622097343257	-5.26434911005763	-5.26434911005763
0.3926990817	1.9634954085	-16.2071794204306	-5.23651669253402	-5.23651669253402
0.3926990817	2.0125827937	-16.2067370135107	-5.2362929385112	-5.2362929385112
0.3926990817	2.0616701789	-16.4253455564704	-5.34685753120967	-5.34685753120967
0.3926990817	2.1107575641	-16.9815036542127	-5.62814294082954	-5.62814294082954
0.3926990817	2.1598449493	-17.9564925874335	-6.12125841027822	-6.12125841027822
0.3926990817	2.2089323346	-19.4127049827446	-6.85775995861746	-6.85775995861746
0.3926990817	2.2580197198	-21.3621715724452	-7.84373231153335	-7.84373231153335
0.3926990817	2.307107105	-23.7523583340378	-9.05260558881162	-9.05260558881162
0.3926990817	2.3561944902	-26.3131833943566	-10.3477817787848	-10.3477817787848
0.3926990817	2.4052818754	-28.4382531705008	-11.422568111808	-11.422568111808
0.3926990817	2.4543692606	-29.2327081137785	-11.8243757723483	-11.8243757723483
0.3926990817	2.5034566458	-28.4250154441005	-11.4158729305132	-11.4158729305132
0.3926990817	2.552544031	-26.699043370078	-10.542936325248	-10.542936325248
0.3926990817	2.6016314163	-24.8877078474852	-9.62682585863817	-9.62682585863817
0.3926990817	2.6507188015	-23.4571206269703	-8.90328463186643	-8.90328463186643
0.3926990817	2.6998061867	-22.5816322699315	-8.46049309088772	-8.46049309088772
0.3926990817	2.7488935719	-22.3087886942521	-8.32249830620567	-8.32249830620567
0.3926990817	2.7979809571	-22.6592365811762	-8.49974265061786	-8.49974265061786
0.3926990817	2.8470683423	-23.6342224079219	-8.9928565489195	-8.9928565489195
0.3926990817	2.8961557275	-25.239658073395	-9.80483003382276	-9.80483003382276
0.3926990817	2.9452431127	-27.426096537637	-10.9106545134439	-10.9106545134439
0.3926990817	2.994330498	-30.0645858701722	-12.2451105893199	-12.2451105893199
0.3926990817	3.0434178832	-32.7138800745436	-13.5850313933239	-13.5850313933239
0.3926990817	3.0925052684	-34.499167159134	-14.4879674665675	-14.4879674665675
0.3926990817	3.1415926536	-34.6123095162012	-14.5451909330282	-14.5451909330282
0.44178646691	-3.1415926536	-34.6046927553508	-14.5413386404796	-14.5413386404796
0.44178646691	-3.0925052684	-33.1838833998381	-13.8227427175226	-13.8227427175226
0.44178646691	-3.0434178832	-31.3126394692424	-12.8763326631639	-12.8763326631639
0.44178646691	-2.994330498	-29.6859727356773	-12.053621242934	-12.053621242934
0.44178646691	-2.9452431127	-28.5906244069779	-11.499632180174	-11.499632180174
0.44178646691	-2.8961557275	-28.0871554014184	-11.2449950796182	-11.2449950796182
0.44178646691	-2.8470683423	-28.1567318597028	-11.280184430718	-11.280184430718
0.44178646691	-2.7979809571	-28.7327226426997	-11.5715005222938	-11.5715005222938
0.44178646691	-2.7488935719	-29.6825714624699	-12.0519009973218	-12.0519009973218
0.44178646691	-2.6998061867	-30.7991795950886	-12.6166425289897	-12.6166425289897
0.44178646691	-2.6507188015	-31.748074784699	-13.0965606910724	-13.0965606910724
0.44178646691	-2.6016314163	-32.1617173677286	-13.3057667133816	-13.3057667133816
0.44178646691	-2.552544031	-31.827125204729	-13.1365416422966	-13.1365416422966
0.44178646691	-2.5034566458	-30.8380576632176	-12.6363057027587	-12.6363057027587
0.44178646691	-2.4543692606	-29.5195266519005	-11.969438606657	-11.969438606657
0.44178646691	-2.4052818754	-28.1304806539358	-11.2669074844734	-11.2669074844734
0.44178646691	-2.3561944902	-26.8144363186242	-10.6012980625505	-10.6012980625505
0.44178646691	-2.307107105	-25.6119955216613	-9.99314535652964	-9.99314535652964
0.44178646691	-2.2580197198	-24.4758500613232	-9.41852252446751	-9.41852252446751
0.44178646691	-2.2089323346	-23.3476345437454	-8.84791038146421	-8.84791038146421
0.44178646691	-2.1598449493	-22.1805766555047	-8.25765311922795	-8.25765311922795
0.44178646691	-2.1107575641	-20.9559971834288	-7.63830344183717	-7.63830344183717
0.44178646691	-2.0616701789	-19.6960719510944	-7.00107710906192	-7.00107710906192
0.44178646691	-2.0125827937	-18.4643001794229	-6.37808981685245	-6.37808981685245
0.44178646691	-1.9634954085	-17.324386357737	-5.80156107877257	-5.80156107877257
0.44178646691	-1.9144080233	-16.3211162671277	-5.29414198419857	-5.29414198419857
0.44178646691	-1.8653206381	-15.5041329250054	-4.88094024358853	-4.88094024358853
0.44178646691	-1.8162332529	-14.8791145383673	-4.56482769642048	-4.56482769642048
0.44178646691	-1.7671458676	-14.4327722428597	-4.3390832976026	-4.3390832976026
0.44178646691	-1.7180584824	-14.1297951411751	-4.18584802421762	-4.18584802421762
0.44178646691	-1.6689710972	-13.9009054803569	-4.0700835999247	-4.0700835999247
0.44178646691	-1.619883712	-13.6535494257061	-3.94497951632531	-3.94497951632531
0.44178646691	-1.5707963268	-13.2888142299512	-3.76050914835411	-3.76050914835411
0.44178646691	-1.5217089416	-12.7179630536338	-3.47179249096072	-3.47179249096072
0.44178646691	-1.4726215564	-11.8975592529757	-3.05686080146697	-3.05686080146697
0.44178646691	-1.4235341712	-10.8598402619382	-2.53201865199682	-2.53201865199682
0.44178646691	-1.3744467859	-9.66465717492217	-1.92753664307382	-1.92753664307382
0.44178646691	-1.3253594007	-8.4062885150994	-1.29109757050084	-1.29109757050084
0.44178646691	-1.2762720155	-7.16295580343548	-0.662263157203793	-0.662263157203793
0.44178646691	-1.2271846303	-5.99311417726988	-0.0705979772087906	-0.0705979772087906
0.44178646691	-1.1780972451	-4.92553401672403	0.46934691252711	0.46934691252711
0.44178646691	-1.1290098599	-3.97038127761301	0.952429925362937	0.952429925362937
0.44178646691	-1.0799224747	-3.12349657284543	1.38075473452851	1.38075473452851
0.44178646691	-1.0308350895	-2.36386430661388	1.76495029696807	1.76495029696807
0.44178646691	-0.9817477042	-1.66744176113834	2.11717658256533	2.11717658256533
0.44178646691	-0.932660319	-1.00701674783744	2.45119656922681	2.45119656922681
0.44178646691	-0.8835729338	-0.357386935633897	2.77975671888344	2.77975671888344
0.44178646691	-0.8344855486	0.297070137278825	3.11075832900147	3.11075832900147
0.44178646691	-0.7853981634	0.965618893637953	3.44888702216755	3.44888702216755
0.44178646691	-0.7363107782	1.64529669979016	3.79264440138969	3.79264440138969
0.44178646691	-0.687223393	2.327210833104	4.13753283705829	4.13753283705829
0.44178646691	-0.6381360078	2.9990561316033	4.47732880650785	4.47732880650785
0.44178646691	-0.5890486225	3.64301461805319	4.80302059697996	4.80302059697996
0.44178646691	-0.5399612373	4.24548242427251	5.10772784541009	5.10772784541009
0.44178646691	-0.49087385212	4.79690064431585	5.38661598985391	5.38661598985391
0.44178646691	-0.44178646691	5.29098246241301	5.63650537769771	5.63650537769771
0.44178646691	-0.3926990817	5.72209590091562	5.85454755065917	5.85454755065917
0.44178646691	-0.34361169649	6.08882157294862	6.04002463225643	6.04002463225643
0.44178646691	-0.29452431127	6.39765713087968	6.19622290891637	6.19622290891637
0.44178646691	-0.24543692606	6.65374467731369	6.32574307717367	6.32574307717367
0.44178646691	-0.19634954085	6.84608707283235	6.42302316664888	6.42302316664888
0.44178646691	-0.14726215564	6.97301089922479	6.48721682065167	6.48721682065167
0.44178646691	-0.09817477042	7.04740859960676	6.52484458820855	6.52484458820855
0.44178646691	-0.049087385212	7.05499267249799	6.52868034832506	6.52868034832506
0.44178646691	0	6.99910337099421	6.50041348476472	6.50041348476472
0.44178646691	0.049087385212	6.87860929973699	6.43947177713169	6.43947177713169
0.44178646691	0.09817477042	6.69709958303946	6.34767047958966	6.34767047958966
0.44178646691	0.14726215564	6.45453643087416	6.22499047925795	6.22499047925795
0.44178646691	0.19634954085	6.15897815921514	6.07550739189909	6.07550739189909
0.44178646691	0.24543692606	5.83569521623358	5.91200213069938	5.91200213069938
0.44178646691	0.29452431127	5.4868175325357	5.73555194043053	5.73555194043053
0.44178646691	0.34361169649	5.13865349223772	5.5594626861561	5.5594626861561
0.44178646691	0.3926990817	4.79652999755162	5.38642852962035	5.38642852962035
0.44178646691	0.44178646691	4.48278080511203	5.2277451076374	5.2277451076374
0.44178646691	0.49087385212	4.19069887498516	5.08002023283683	5.08002023283683
0.44178646691	0.5399612373	3.91929809562018	4.94275516431632	4.94275516431632
0.44178646691	0.5890486225	3.64730415146207	4.80519009368763	4.80519009368763
0.44178646691	0.6381360078	3.35148928098202	4.65557722757561	4.65557722757561
0.44178646691	0.687223393	3.00467345852539	4.48016985496271	4.48016985496271
0.44178646691	0.7363107782	2.58079730107234	4.2657880468738	4.2657880468738
0.44178646691	0.7853981634	2.06098739609364	4.0028862881114	4.0028862881114
0.44178646691	0.8344855486	1.42938723374492	3.68344490785739	3.68344490785739
0.44178646691	0.8835729338	0.685008123329047	3.30696386076702	3.30696386076702
0.44178646691	0.932660319	-0.16094246361662	2.87911149588525	2.87911149588525
0.44178646691	0.9817477042	-1.08450195840497	2.41200724647407	2.41200724647407
0.44178646691	1.0308350895	-2.04374957196499	1.92685318865768	1.92685318865768
0.44178646691	1.0799224747	-2.98718449097267	1.44969664140961	1.44969664140961
0.44178646691	1.1290098599	-3.86408611929193	1.00619031700396	1.00619031700396
0.44178646691	1.1780972451	-4.62729891383926	0.620183847957007	0.620183847957007
0.44178646691	1.2271846303	-5.26688861389321	0.296701637595137	0.296701637595137
0.44178646691	1.2762720155	-5.79634726260806	0.0289198800605175	0.0289198800605175
0.44178646691	1.3253594007	-6.27318608621583	-0.212248601286166	-0.212248601286166
0.44178646691	1.3744467859	-6.76018368151636	-0.458555035794796	-0.458555035794796
0.44178646691	1.4235341712	-7.32971973909295	-0.746606551899759	-0.746606551899759
0.44178646691	1.4726215564	-8.03690183992562	-1.10427464612705	-1.10427464612705
0.44178646691	1.5217089416	-8.92338131576278	-1.55262511246515	-1.55262511246515
0.44178646691	1.5707963268	-9.9935416160311	-2.09387494707492	-2.09387494707492
0.44178646691	1.619883712	-11.2305315843031	-2.71950142151366	-2.71950142151366
0.44178646691	1.6689710972	-12.5591546214253	-3.3914727130303	-3.3914727130303
0.44178646691	1.7180584824	-13.8675877040871	-4.05323262826085	-4.05323262826085
0.44178646691	1.7671458676	-14.998223525015	-4.62506887646371	-4.62506887646371
0.44178646691	1.8162332529	-15.8054622005983	-5.03334210388632	-5.03334210388632
0.44178646691	1.8653206381	-16.2321140912222	-5.24912778120797	-5.24912778120797
0.44178646691	1.9144080233	-16.3488995297213	-5.30819379146515	-5.30819379146515
0.44178646691	1.9634954085	-16.3234781202883	-5.29533652732656	-5.29533652732656
0.44178646691	2.0125827937	-16.3434231693434	-5.30542403898221	-5.30542403898221
0.44178646691	2.0616701789	-16.5798546835366	-5.42500287022973	-5.42500287022973
0.44178646691	2.1107575641	-17.1505828760331	-5.71365732668677	-5.71365732668677
0.44178646691	2.1598449493	-18.1386642005247	-6.21339447197987	-6.21339447197987
0.44178646691	2.2089323346	-19.6089225518359	-6.95699997601633	-6.95699997601633
0.44178646691	2.2580197198	-21.5675968125081	-7.94762924845097	-7.94762924845097
0.44178646691	2.307107105	-23.9640031291539	-9.15964816021324	-9.15964816021324
0.44178646691	2.3561944902	-26.5222913171807	-10.453541288473	-10.453541288473
0.44178646691	2.4052818754	-28.5944698262121	-11.5015770593888	-11.5015770593888
0.44178646691	2.4543692606	-29.3154958552996	-11.866246930711	-11.866246930711
0.44178646691	2.5034566458	-28.4173838866188	-11.4120131543434	-11.4120131543434
0.44178646691	2.552544031	-26.6321767826348	-10.5091175325069	-10.5091175325069
0.44178646691	2.6016314163	-24.8055807844567	-9.5852888484631	-9.5852888484631
0.44178646691	2.6507188015	-23.3757198521794	-8.86211495300463	-8.86211495300463
0.44178646691	2.6998061867	-22.4985725945743	-8.41848439785498	-8.41848439785498
0.44178646691	2.7488935719	-22.2370170432805	-8.28619870304498	-8.28619870304498
0.44178646691	2.7979809571	-22.5945453817434	-8.46702409342141	-8.46702409342141
0.44178646691	2.8470683423	-23.586320546439	-8.96862945453128	-8.96862945453128
0.44178646691	2.8961557275	-25.2073246753689	-9.78847692641479	-9.78847692641479
0.44178646691	2.9452431127	-27.4249040508351	-10.9100513951221	-10.9100513951221
0.44178646691	2.994330498	-30.0992938624717	-12.2626646838673	-12.2626646838673
0.44178646691	3.0434178832	-32.7818343884234	-13.61940032024	-13.61940032024
0.44178646691	3.0925052684	-34.5668443393146	-14.5221962289038	-14.5221962289038
0.44178646691	3.1415926536	-34.6046927553508	-14.5413386404796	-14.5413386404796
0.49087385212	-3.1415926536	-34.6114805859346	-14.544771688949	-14.544771688949
0.49087385212	-3.0925052684	-33.0931196783321	-13.7768375860751	-13.7768375860751
0.49087385212	-3.0434178832	-31.1464470148675	-12.7922783038111	-12.7922783038111
0.49087385212	-2.994330498	-29.4770013984841	-11.9479308135043	-11.9479308135043
0.49087385212	-2.9452431127	-28.3380214502892	-11.3718743961342	-11.3718743961342
0.49087385212	-2.8961557275	-27.7987507651098	-11.0991300520485	-11.0991300520485
0.49087385212	-2.8470683423	-27.8282464118698	-11.1140479236295	-11.1140479236295
0.49087385212	-2.7979809571	-28.3486691802568	-11.3772596473741	-11.3772596473741
0.49087385212	-2.7488935719	-29.2343788369183	-11.8252207659655	-11.8252207659655
0.49087385212	-2.6998061867	-30.2736679282327	-12.3508570175108	-12.3508570175108
0.49087385212	-2.6507188015	-31.1379890358508	-12.7880005523913	-12.7880005523913
0.49087385212	-2.6016314163	-31.4920793118354	-12.9670870904226	-12.9670870904226
0.49087385212	-2.552544031	-31.1373743367591	-12.7876896589843	-12.7876896589843
0.49087385212	-2.5034566458	-30.1900464628944	-12.3085641906579	-12.3085641906579
0.49087385212	-2.4543692606	-28.9355803507819	-11.6740988908946	-11.6740988908946
0.49087385212	-2.4052818754	-27.6317165119335	-11.0146499401595	-11.0146499401595
0.49087385212	-2.3561944902	-26.4057689727763	-10.3946083420524	-10.3946083420524
0.49087385212	-2.307107105	-25.3104605568387	-9.84063946577816	-9.84063946577816
0.49087385212	-2.2580197198	-24.2790790150686	-9.31900257758238	-9.31900257758238
0.49087385212	-2.2089323346	-23.2679247573461	-8.80759594567871	-8.80759594567871
0.49087385212	-2.1598449493	-22.1948850281048	-8.2648897961084	-8.2648897961084
0.49087385212	-2.1107575641	-21.0480449500386	-7.68485799860898	-7.68485799860898
0.49087385212	-2.0616701789	-19.8366094616249	-7.0721560906986	-7.0721560906986
0.49087385212	-2.0125827937	-18.6218612718125	-6.45777873371421	-6.45777873371421
0.49087385212	-1.9634954085	-17.4683713117736	-5.87438365735177	-5.87438365735177
0.49087385212	-1.9144080233	-16.4424815805533	-5.35552433579815	-5.35552433579815
0.49087385212	-1.8653206381	-15.5807169749809	-4.91967379067729	-4.91967379067729
0.49087385212	-1.8162332529	-14.9029243268449	-4.57686985876975	-4.57686985876975
0.49087385212	-1.7671458676	-14.4027065766798	-4.32387713003758	-4.32387713003758
0.49087385212	-1.7180584824	-14.0454572981118	-4.14319287844377	-4.14319287844377
0.49087385212	-1.6689710972	-13.769133596373	-4.00343796712122	-4.00343796712122
0.49087385212	-1.619883712	-13.4847989214174	-3.85963138435511	-3.85963138435511
0.49087385212	-1.5707963268	-13.0961287892685	-3.66305555857406	-3.66305555857406
0.49087385212	-1.5217089416	-12.5195721056057	-3.3714532541367	-3.3714532541367
0.49087385212	-1.4726215564	-11.7164599195792	-2.96526706151587	-2.96526706151587
0.49087385212	-1.4235341712	-10.6957564455088	-2.44903076832904	-2.44903076832904
0.49087385212	-1.3744467859	-9.52345577918833	-1.85612189140676	-1.85612189140676
0.49087385212	-1.3253594007	-8.281132419561	-1.2277979732409	-1.2277979732409
0.49087385212	-1.2762720155	-7.04887446721025	-0.604564787764669	-0.604564787764669
0.49087385212	-1.2271846303	-5.88070723098691	-0.0137464559279232	-0.0137464559279232
0.49087385212	-1.1780972451	-4.80987417019602	0.527843637539785	0.527843637539785
0.49087385212	-1.1290098599	-3.84996345975467	1.0133330666807	1.0133330666807
0.49087385212	-1.0799224747	-2.99644701119304	1.44501198104976	1.44501198104976
0.49087385212	-1.0308350895	-2.23012757930013	1.83258967914443	1.83258967914443
0.49087385212	-0.9817477042	-1.52957231589648	2.1869061496369	2.1869061496369
0.49087385212	-0.932660319	-0.870252129307969	2.52036735339903	2.52036735339903
0.49087385212	-0.8835729338	-0.224761288047963	2.84683415560287	2.84683415560287
0.49087385212	-0.8344855486	0.421548047332038	3.17371492364619	3.17371492364619
0.49087385212	-0.7853981634	1.07820181386058	3.5058275449426	3.5058275449426
0.49087385212	-0.7363107782	1.74440836947317	3.84277163448774	3.84277163448774
0.49087385212	-0.687223393	2.41314312605858	4.18099440009483	4.18099440009483
0.49087385212	-0.6381360078	3.07121102686566	4.51382224129257	4.51382224129257
0.49087385212	-0.5890486225	3.70348166157074	4.83360272312967	4.83360272312967
0.49087385212	-0.5399612373	4.29638538748258	5.13347279260323	5.13347279260323
0.49087385212	-0.49087385212	4.84011609154855	5.40847285901774	5.40847285901774
0.49087385212	-0.44178646691	5.32752755628217	5.65498861428154	5.65498861428154
0.49087385212	-0.3926990817	5.7588412717992	5.87313208038656	5.87313208038656
0.49087385212	-0.34361169649	6.12262932173386	6.05712341496585	6.05712341496585
0.49087385212	-0.29452431127	6.42838449228037	6.21176373889479	6.21176373889479
0.49087385212	-0.24543692606	6.67128036096309	6.33461201566132	6.33461201566132
0.49087385212	-0.19634954085	6.86256150032823	6.43135535870946	6.43135535870946
0.49087385212	-0.14726215564	6.99105222301633	6.4963414943252	6.4963414943252
0.49087385212	-0.09817477042	7.05098415536587	6.52665297986984	6.52665297986984
0.49087385212	-0.049087385212	7.05693091594752	6.52966064440428	6.52966064440428
0.49087385212	0	7.00437101087716	6.5030776736855	6.5030776736855
0.49087385212	0.049087385212	6.87296780087708	6.43661850335195	6.43661850335195
0.49087385212	0.09817477042	6.68397731628816	6.34103369376695	6.34103369376695
0.49087385212	0.14726215564	6.43927781646424	6.21727320314177	6.21727320314177
0.49087385212	0.19634954085	6.14473156979248	6.06830196279951	6.06830196279951
0.49087385212	0.24543692606	5.80573188738006	5.89684772179236	5.89684772179236
0.49087385212	0.29452431127	5.45313893915634	5.71851848003034	5.71851848003034
0.49087385212	0.34361169649	5.09250625340346	5.53612301883665	5.53612301883665
0.49087385212	0.3926990817	4.74946810403618	5.3626262617963	5.3626262617963
0.49087385212	0.44178646691	4.4353966236516	5.2037798377875	5.2037798377875
0.49087385212	0.49087385212	4.14150251730037	5.05513842732263	5.05513842732263
0.49087385212	0.5399612373	3.86326217314848	4.91441414497333	4.91441414497333
0.49087385212	0.5890486225	3.59048927660297	4.77645510733731	4.77645510733731
0.49087385212	0.6381360078	3.29534495019968	4.62718137908207	4.62718137908207
0.49087385212	0.687223393	2.9503283857671	4.45268400855735	4.45268400855735
0.49087385212	0.7363107782	2.53033243880062	4.24026467588786	4.24026467588786
0.49087385212	0.7853981634	2.0133048921657	3.97877013714008	3.97877013714008
0.49087385212	0.8344855486	1.38584076165239	3.66142061784027	3.66142061784027
0.49087385212	0.8835729338	0.64432935186149	3.28638995392015	3.28638995392015
0.49087385212	0.932660319	-0.20053406527358	2.85908744169132	2.85908744169132
0.49087385212	0.9817477042	-1.12460715735648	2.39172343264351	2.39172343264351
0.49087385212	1.0308350895	-2.08782396180028	1.90456189621963	1.90456189621963
0.49087385212	1.0799224747	-3.03881676745462	1.42358283294617	1.42358283294617
0.49087385212	1.1290098599	-3.92470845413696	0.975529649905489	0.975529649905489
0.49087385212	1.1780972451	-4.70064032765994	0.58309031338042	0.58309031338042
0.49087385212	1.2271846303	-5.34987896337325	0.254728007178261	0.254728007178261
0.49087385212	1.2762720155	-5.88919719067749	-0.0180403820595663	-0.0180403820595663
0.49087385212	1.3253594007	-6.36941897720647	-0.260919848313033	-0.260919848313033
0.49087385212	1.3744467859	-6.85546652489881	-0.506745781806367	-0.506745781806367
0.49087385212	1.4235341712	-7.41608470872793	-0.790286947742598	-0.790286947742598
0.49087385212	1.4726215564	-8.11232225625363	-1.14241966781539	-1.14241966781539
0.49087385212	1.5217089416	-8.9807327848796	-1.58163148951569	-1.58163148951569
0.49087385212	1.5707963268	-10.0350529489367	-2.11486993452116	-2.11486993452116
0.49087385212	1.619883712	-11.2519709251818	-2.73034469396715	-2.73034469396715
0.49087385212	1.6689710972	-12.5685078947601	-3.39620327315688	-3.39620327315688
0.49087385212	1.7180584824	-13.8692007894547	-4.05404847069884	-4.05404847069884
0.49087385212	1.7671458676	-15.0028950340917	-4.62743156317008	-4.62743156317008
0.49087385212	1.8162332529	-15.8339086320592	-5.0477293188854	-5.0477293188854
0.49087385212	1.8653206381	-16.2913742502729	-5.27909950719809	-5.27909950719809
0.49087385212	1.9144080233	-16.4448027846027	-5.35669832002041	-5.35669832002041
0.49087385212	1.9634954085	-16.4502047218363	-5.35943043186712	-5.35943043186712
0.49087385212	2.0125827937	-16.5008720625332	-5.3850562093936	-5.3850562093936
0.49087385212	2.0616701789	-16.7610100025038	-5.51662492573403	-5.51662492573403
0.49087385212	2.1107575641	-17.3462220167638	-5.81260479515218	-5.81260479515218
0.49087385212	2.1598449493	-18.3529178248875	-6.32175649841821	-6.32175649841821
0.49087385212	2.2089323346	-19.8377975189941	-7.07275696876745	-7.07275696876745
0.49087385212	2.2580197198	-21.8137111683995	-8.07210532403323	-8.07210532403323
0.49087385212	2.307107105	-24.2107452446579	-9.28444173475933	-9.28444173475933
0.49087385212	2.3561944902	-26.7499536156138	-10.568684955588	-10.568684955588
0.49087385212	2.4052818754	-28.7631605685443	-11.5868949658413	-11.5868949658413
0.49087385212	2.4543692606	-29.3753035161869	-11.8964955640751	-11.8964955640751
0.49087385212	2.5034566458	-28.3832349477445	-11.3947418095615	-11.3947418095615
0.49087385212	2.552544031	-26.5563771505987	-10.4707807167114	-10.4707807167114
0.49087385212	2.6016314163	-24.7132669448521	-9.5385997212308	-9.5385997212308
0.49087385212	2.6507188015	-23.282519723057	-8.81497757138017	-8.81497757138017
0.49087385212	2.6998061867	-22.4211102372848	-8.37930663349487	-8.37930663349487
0.49087385212	2.7488935719	-22.1668520154375	-8.25071167394673	-8.25071167394673
0.49087385212	2.7979809571	-22.5433220030584	-8.44111709123261	-8.44111709123261
0.49087385212	2.8470683423	-23.5459305426173	-8.9482015963096	-8.9482015963096
0.49087385212	2.8961557275	-25.1927893379965	-9.78112545865169	-9.78112545865169
0.49087385212	2.9452431127	-27.4405680795317	-10.9179737156747	-10.9179737156747
0.49087385212	2.994330498	-30.1497126756556	-12.2881647648272	-12.2881647648272
0.49087385212	3.0434178832	-32.8603703386763	-13.6591210705562	-13.6591210705562
0.49087385212	3.0925052684	-34.6404601276854	-14.5594285325786	-14.5594285325786
0.49087385212	3.1415926536	-34.6114805859346	-14.544771688949	-14.544771688949
0.5399612373	-3.1415926536	-34.6109678322304	-14.544512355971	-14.544512355971
0.5399612373	-3.0925052684	-33.0102543471607	-13.7349271855677	-13.7349271855677
0.5399612373	-3.0434178832	-30.9971440754094	-12.71676607329	-12.71676607329
0.5399612373	-2.994330498	-29.275157866166	-11.8458453797082	-11.8458453797082
0.5399612373	-2.9452431127	-28.1010128363513	-11.2520036879208	-11.2520036879208
0.5399612373	-2.8961557275	-27.5282978312714	-10.962344370807	-10.962344370807
0.5399612373	-2.8470683423	-27.5084855670561	-10.952324017102	-10.952324017102
0.5399612373	-2.7979809571	-27.9757243944069	-11.1886371544548	-11.1886371544548
0.5399612373	-2.7488935719	-28.7836594615074	-11.59726259247	-11.59726259247
0.5399612373	-2.6998061867	-29.7350731401333	-12.0784545186446	-12.0784545186446
0.5399612373	-2.6507188015	-30.5103098579518	-12.4705422696082	-12.4705422696082
0.5399612373	-2.6016314163	-30.79493588914	-12.6144962102165	-12.6144962102165
0.5399612373	-2.552544031	-30.425186895571	-12.4274900378084	-12.4274900378084
0.5399612373	-2.5034566458	-29.5123858640196	-11.9658270446709	-11.9658270446709
0.5399612373	-2.4543692606	-28.3281097730496	-11.3668614147469	-11.3668614147469
0.5399612373	-2.4052818754	-27.1047985512268	-10.7481531741947	-10.7481531741947
0.5399612373	-2.3561944902	-25.9776379017183	-10.1780745467477	-10.1780745467477
0.5399612373	-2.307107105	-24.977395554836	-9.67218677957493	-9.67218677957493
0.5399612373	-2.2580197198	-24.0600527338838	-9.20822670742841	-9.20822670742841
0.5399612373	-2.2089323346	-23.1568131212388	-8.75139954720343	-8.75139954720343
0.5399612373	-2.1598449493	-22.1891805688986	-8.26200467917677	-8.26200467917677
0.5399612373	-2.1107575641	-21.1179263857694	-7.72020159668685	-7.72020159668685
0.5399612373	-2.0616701789	-19.9652608532468	-7.13722348706924	-7.13722348706924
0.5399612373	-2.0125827937	-18.7726988312696	-6.5340671216208	-6.5340671216208
0.5399612373	-1.9634954085	-17.6152571292118	-5.94867339167941	-5.94867339167941
0.5399612373	-1.9144080233	-16.5637848075552	-5.41687528624543	-5.41687528624543
0.5399612373	-1.8653206381	-15.6615508057653	-4.96055672899219	-4.96055672899219
0.5399612373	-1.8162332529	-14.9363749299983	-4.59378800964852	-4.59378800964852
0.5399612373	-1.7671458676	-14.3848663915613	-4.31485418530453	-4.31485418530453
0.5399612373	-1.7180584824	-13.9719950786811	-4.1060382445941	-4.1060382445941
0.5399612373	-1.6689710972	-13.6461917653844	-3.94125826780656	-3.94125826780656
0.5399612373	-1.619883712	-13.3243152401144	-3.77846432373716	-3.77846432373716
0.5399612373	-1.5707963268	-12.9103546514397	-3.56909746524039	-3.56909746524039
0.5399612373	-1.5217089416	-12.3281403021535	-3.27463371043695	-3.27463371043695
0.5399612373	-1.4726215564	-11.529967794974	-2.87094583545908	-2.87094583545908
0.5399612373	-1.4235341712	-10.5282432094714	-2.36430840357916	-2.36430840357916
0.5399612373	-1.3744467859	-9.37712565391347	-1.78211320683531	-1.78211320683531
0.5399612373	-1.3253594007	-8.15342988748512	-1.16321047700506	-1.16321047700506
0.5399612373	-1.2762720155	-6.93202799876807	-0.545467910686337	-0.545467910686337
0.5399612373	-1.2271846303	-5.76719636294759	0.0436633905570312	0.0436633905570312
0.5399612373	-1.1780972451	-4.69845433157723	0.58419591411886	0.58419591411886
0.5399612373	-1.1290098599	-3.73438268799544	1.07178979842739	1.07178979842739
0.5399612373	-1.0799224747	-2.87385030208633	1.50701712972802	1.50701712972802
0.5399612373	-1.0308350895	-2.10241050083636	1.897184532437	1.897184532437
0.5399612373	-0.9817477042	-1.39851700168492	2.25318936638859	2.25318936638859
0.5399612373	-0.932660319	-0.736531763159791	2.58799846066727	2.58799846066727
0.5399612373	-0.8835729338	-0.0940136823774501	2.91296174408382	2.91296174408382
0.5399612373	-0.8344855486	0.54420609426384	3.23575109486162	3.23575109486162
0.5399612373	-0.7853981634	1.19134511332585	3.56305148803545	3.56305148803545
0.5399612373	-0.7363107782	1.84626520810669	3.89428727849962	3.89428727849962
0.5399612373	-0.687223393	2.50075894907538	4.22530743404418	4.22530743404418
0.5399612373	-0.6381360078	3.14533438501532	4.55131125609639	4.55131125609639
0.5399612373	-0.5890486225	3.76557484475914	4.86500729412963	4.86500729412963
0.5399612373	-0.5399612373	4.34773159237377	5.15944191601233	5.15944191601233
0.5399612373	-0.49087385212	4.88354302979801	5.43043669297723	5.43043669297723
0.5399612373	-0.44178646691	5.36366089480879	5.67326359934361	5.67326359934361
0.5399612373	-0.3926990817	5.78527378004851	5.88650072311669	5.88650072311669
0.5399612373	-0.34361169649	6.14578301188671	6.06883374561697	6.06883374561697
0.5399612373	-0.29452431127	6.44906929762456	6.22222539353538	6.22222539353538
0.5399612373	-0.24543692606	6.69018183541373	6.34417172360201	6.34417172360201
0.5399612373	-0.19634954085	6.87125897662653	6.43575423951899	6.43575423951899
0.5399612373	-0.14726215564	7.00063702665666	6.50118915442229	6.50118915442229
0.5399612373	-0.09817477042	7.06499675862816	6.53374006691303	6.53374006691303
0.5399612373	-0.049087385212	7.05995814479266	6.53119171139616	6.53119171139616
0.5399612373	0	7.00049049333267	6.50111504296688	6.50111504296688
0.5399612373	0.049087385212	6.86644513334167	6.43331956512385	6.43331956512385
0.5399612373	0.09817477042	6.6793338824157	6.33868520652176	6.33868520652176
0.5399612373	0.14726215564	6.4208584009326	6.207957303825	6.207957303825
0.5399612373	0.19634954085	6.11662352913554	6.0540858940919	6.0540858940919
0.5399612373	0.24543692606	5.78155997706653	5.88462241082155	5.88462241082155
0.5399612373	0.29452431127	5.41466871379232	5.69906157893762	5.69906157893762
0.5399612373	0.34361169649	5.05194760803946	5.51560986759215	5.51560986759215
0.5399612373	0.3926990817	4.7072173878919	5.34125732004102	5.34125732004102
0.5399612373	0.44178646691	4.38092429594741	5.17622963025942	5.17622963025942
0.5399612373	0.49087385212	4.08556331261557	5.02684632447013	5.02684632447013
0.5399612373	0.5399612373	3.80777259339365	4.88634944676191	4.88634944676191
0.5399612373	0.5890486225	3.53311559860825	4.74743749780927	4.74743749780927
0.5399612373	0.6381360078	3.23869219095818	4.59852838516895	4.59852838516895
0.5399612373	0.687223393	2.89579744922764	4.42510415872018	4.42510415872018
0.5399612373	0.7363107782	2.47939226241617	4.21450090756627	4.21450090756627
0.5399612373	0.7853981634	1.9658435209712	3.95476582740916	3.95476582740916
0.5399612373	0.8344855486	1.34133601653475	3.63891166667825	3.63891166667825
0.5399612373	0.8835729338	0.602399702768992	3.26518339670543	3.26518339670543
0.5399612373	0.932660319	-0.241543397437558	2.83834634874885	2.83834634874885
0.5399612373	0.9817477042	-1.16685530300042	2.37035579095785	2.37035579095785
0.5399612373	1.0308350895	-2.134132010687	1.88114089677239	1.88114089677239
0.5399612373	1.0799224747	-3.09376066529073	1.39579412165763	1.39579412165763
0.5399612373	1.1290098599	-3.99106030776335	0.941971191614397	0.941971191614397
0.5399612373	1.1780972451	-4.78132498568146	0.542282821457257	0.542282821457257
0.5399612373	1.2271846303	-5.44091107744961	0.20868713210968	0.20868713210968
0.5399612373	1.2762720155	-5.99066845326866	-0.0693610151285986	-0.0693610151285986
0.5399612373	1.3253594007	-6.47376091947494	-0.313692371253299	-0.313692371253299
0.5399612373	1.3744467859	-6.95817418665987	-0.558691742544578	-0.558691742544578
0.5399612373	1.4235341712	-7.51279182218433	-0.839198039988067	-0.839198039988067
0.5399612373	1.4726215564	-8.19681771825085	-1.18515453176035	-1.18515453176035
0.5399612373	1.5217089416	-9.04826018999688	-1.61578450083763	-1.61578450083763
0.5399612373	1.5707963268	-10.0836206780506	-2.13943380158262	-2.13943380158262
0.5399612373	1.619883712	-11.2820811438469	-2.74557339462863	-2.74557339462863
0.5399612373	1.6689710972	-12.5818798717413	-3.40296635372309	-3.40296635372309
0.5399612373	1.7180584824	-13.8740353837293	-4.05649364022241	-4.05649364022241
0.5399612373	1.7671458676	-15.0145595263438	-4.63333105738669	-4.63333105738669
0.5399612373	1.8162332529	-15.8647451233438	-5.063325342961	-5.063325342961
0.5399612373	1.8653206381	-16.3579707064801	-5.31278167696153	-5.31278167696153
0.5399612373	1.9144080233	-16.5542210559238	-5.41203827352173	-5.41203827352173
0.5399612373	1.9634954085	-16.5986990273858	-5.43453368350058	-5.43453368350058
0.5399612373	2.0125827937	-16.6852469941669	-5.47830663293101	-5.47830663293101
0.5399612373	2.0616701789	-16.967626914087	-5.62112456863234	-5.62112456863234
0.5399612373	2.1107575641	-17.5794220769097	-5.93054926940834	-5.93054926940834
0.5399612373	2.1598449493	-18.5996155169599	-6.44652760513869	-6.44652760513869
0.5399612373	2.2089323346	-20.101106080038	-7.20592927489824	-7.20592927489824
0.5399612373	2.2580197198	-22.0908870018019	-8.21229121389406	-8.21229121389406
0.5399612373	2.307107105	-24.4859002137857	-9.42360554180313	-9.42360554180313
0.5399612373	2.3561944902	-27.003779908924	-10.6970614607147	-10.6970614607147
0.5399612373	2.4052818754	-28.9371085580007	-11.674871804919	-11.674871804919
0.5399612373	2.4543692606	-29.4244171452219	-11.9213355283175	-11.9213355283175
0.5399612373	2.5034566458	-28.3361302749147	-11.3709179054492	-11.3709179054492
0.5399612373	2.552544031	-26.4717628083058	-10.4279857272503	-10.4279857272503
0.5399612373	2.6016314163	-24.6213322625523	-9.49210235856733	-9.49210235856733
0.5399612373	2.6507188015	-23.19753127561	-8.77199337255227	-8.77199337255227
0.5399612373	2.6998061867	-22.3435574900851	-8.3400831530641	-8.3400831530641
0.5399612373	2.7488935719	-22.1084831842068	-8.22119075054668	-8.22119075054668
0.5399612373	2.7979809571	-22.4991919660422	-8.41879765438717	-8.41879765438717
0.5399612373	2.8470683423	-23.521772279677	-8.93598318770519	-8.93598318770519
0.5399612373	2.8961557275	-25.1910728531577	-9.78025732035977	-9.78025732035977
0.5399612373	2.9452431127	-27.4677441698739	-10.9317184363482	-10.9317184363482
0.5399612373	2.994330498	-30.210511787687	-12.3189148396741	-12.3189148396741
0.5399612373	3.0434178832	-32.9498639418063	-13.7043838203336	-13.7043838203336
0.5399612373	3.0925052684	-34.7081348570843	-14.5936560553948	-14.5936560553948
0.5399612373	3.1415926536	-34.6109678322304	-14.544512355971	-14.544512355971
0.5890486225	-3.1415926536	-34.6031232075163	-14.5405448178106	-14.5405448178106
0.5890486225	-3.0925052684	-32.924473815266	-13.6915423779934	-13.6915423779934
0.5890486225	-3.0434178832	-30.8490390818016	-12.6418597220872	-12.6418597220872
0.5890486225	-2.994330498	-29.0864810693955	-11.7504192225044	-11.7504192225044
0.5890486225	-2.9452431127	-27.8797453815243	-11.1400943101392	-11.1400943101392
0.5890486225	-2.8961557275	-27.2608382242141	-10.8270726100734	-10.8270726100734
0.5890486225	-2.8470683423	-27.2018298126052	-10.7972282091776	-10.7972282091776
0.5890486225	-2.7979809571	-27.6058628091496	-11.0015740370893	-11.0015740370893
0.5890486225	-2.7488935719	-28.3428885062265	-11.3743359836369	-11.3743359836369
0.5890486225	-2.6998061867	-29.190409246026	-11.8029824771855	-11.8029824771855
0.5890486225	-2.6507188015	-29.8705267632319	-12.1469622469551	-12.1469622469551
0.5890486225	-2.6016314163	-30.079555001747	-12.252681455093	-12.252681455093
0.5890486225	-2.552544031	-29.7012021785519	-12.0613237651029	-12.0613237651029
0.5890486225	-2.5034566458	-28.8223818608725	-11.6168470343959	-11.6168470343959
0.5890486225	-2.4543692606	-27.7020524864542	-11.0502234281377	-11.0502234281377
0.5890486225	-2.4052818754	-26.5664816111971	-10.475891201212	-10.475891201212
0.5890486225	-2.3561944902	-25.5336210071628	-9.95350625479948	-9.95350625479948
0.5890486225	-2.307107105	-24.6311025394159	-9.49704382456562	-9.49704382456562
0.5890486225	-2.2580197198	-23.8227449760171	-9.0882047026271	-9.0882047026271
0.5890486225	-2.2089323346	-23.0211461905709	-8.68278393534825	-8.68278393534825
0.5890486225	-2.1598449493	-22.1596698544845	-8.24707918690064	-8.24707918690064
0.5890486225	-2.1107575641	-21.1760807788834	-7.74961406475067	-7.74961406475067
0.5890486225	-2.0616701789	-20.0784981029332	-7.19449494691413	-7.19449494691413
0.5890486225	-2.0125827937	-18.9175716703514	-6.60733876155436	-6.60733876155436
0.5890486225	-1.9634954085	-17.7625540436949	-6.02317104458481	-6.02317104458481
0.5890486225	-1.9144080233	-16.68585228412	-5.47861276752308	-5.47861276752308
0.5890486225	-1.8653206381	-15.7490922594492	-5.00483214952127	-5.00483214952127
0.5890486225	-1.8162332529	-14.9790381630574	-4.61536558810227	-4.61536558810227
0.5890486225	-1.7671458676	-14.3720770492013	-4.30838578105206	-4.30838578105206
0.5890486225	-1.7180584824	-13.9113073298969	-4.07534449340181	-4.07534449340181
0.5890486225	-1.6689710972	-13.5356911617655	-3.88537090829788	-3.88537090829788
0.5890486225	-1.619883712	-13.1709389006588	-3.70089190926562	-3.70089190926562
0.5890486225	-1.5707963268	-12.729888389836	-3.47782391096899	-3.47782391096899
0.5890486225	-1.5217089416	-12.1361603134518	-3.17753691371675	-3.17753691371675
0.5890486225	-1.4726215564	-11.343039748826	-2.77640413545756	-2.77640413545756
0.5890486225	-1.4235341712	-10.3571066913956	-2.2777535088769	-2.2777535088769
0.5890486225	-1.3744467859	-9.22548519536021	-1.70541874050955	-1.70541874050955
0.5890486225	-1.3253594007	-8.02023244041757	-1.09584384400842	-1.09584384400842
0.5890486225	-1.2762720155	-6.81052083895526	-0.48401381812086	-0.48401381812086
0.5890486225	-1.2271846303	-5.65620705754283	0.0997979184204909	0.0997979184204909
0.5890486225	-1.1780972451	-4.58775674214691	0.640182902195169	0.640182902195169
0.5890486225	-1.1290098599	-3.62158539472741	1.12883874362789	1.12883874362789
0.5890486225	-1.0799224747	-2.75636833515726	1.56643541982349	1.56643541982349
0.5890486225	-1.0308350895	-1.97963359309711	1.95928081931206	1.95928081931206
0.5890486225	-0.9817477042	-1.2709771039284	2.31769460784593	2.31769460784593
0.5890486225	-0.932660319	-0.607550452483703	2.65323271861319	2.65323271861319
0.5890486225	-0.8835729338	0.0327962726126634	2.97709780589443	2.97709780589443
0.5890486225	-0.8344855486	0.667191974775509	3.297953072892	3.297953072892
0.5890486225	-0.7853981634	1.30531399676494	3.62069298276909	3.62069298276909
0.5890486225	-0.7363107782	1.94785623355134	3.94566848345178	3.94566848345178
0.5890486225	-0.687223393	2.58961334676647	4.27024689595712	4.27024689595712
0.5890486225	-0.6381360078	3.22235401568854	4.59026510474237	4.59026510474237
0.5890486225	-0.5890486225	3.82964463958958	4.89741156650524	4.89741156650524
0.5890486225	-0.5399612373	4.40185659848297	5.18681646036565	5.18681646036565
0.5890486225	-0.49087385212	4.92786907577323	5.45285526433235	5.45285526433235
0.5890486225	-0.44178646691	5.40054926130361	5.69192045127443	5.69192045127443
0.5890486225	-0.3926990817	5.81661247223203	5.90235074292864	5.90235074292864
0.5890486225	-0.34361169649	6.17551200379186	6.08386963505123	6.08386963505123
0.5890486225	-0.29452431127	6.46887941892592	6.23224466342913	6.23224466342913
0.5890486225	-0.24543692606	6.70859434443305	6.35348412984523	6.35348412984523
0.5890486225	-0.19634954085	6.88941654228975	6.4449377042856	6.4449377042856
0.5890486225	-0.14726215564	7.01088426628408	6.50637185158659	6.50637185158659
0.5890486225	-0.09817477042	7.07047431560175	6.53651042459242	6.53651042459242
0.5890486225	-0.049087385212	7.07249933743963	6.53753461016028	6.53753461016028
0.5890486225	0	6.9961319383567	6.49891063755276	6.49891063755276
0.5890486225	0.049087385212	6.86818371727441	6.43419888036831	6.43419888036831
0.5890486225	0.09817477042	6.66357709892935	6.33071597382472	6.33071597382472
0.5890486225	0.14726215564	6.40989880791844	6.20241432311004	6.20241432311004
0.5890486225	0.19634954085	6.09612496810829	6.04371843534487	6.04371843534487
0.5890486225	0.24543692606	5.75335045020657	5.87035501392452	5.87035501392452
0.5890486225	0.29452431127	5.39272921055866	5.68796534177235	5.68796534177235
0.5890486225	0.34361169649	5.01598875298626	5.4974231301983	5.4974231301983
0.5890486225	0.3926990817	4.65981540749613	5.3172830481091	5.3172830481091
0.5890486225	0.44178646691	4.33196528889202	5.15146786843295	5.15146786843295
0.5890486225	0.49087385212	4.03263683145144	5.00007795232123	5.00007795232123
0.5890486225	0.5399612373	3.75349548214362	4.85889797292214	4.85889797292214
0.5890486225	0.5890486225	3.47915827723856	4.72014776256119	4.72014776256119
0.5890486225	0.6381360078	3.1848211043361	4.57128226445495	4.57128226445495
0.5890486225	0.687223393	2.84332494974648	4.39856539470641	4.39856539470641
0.5890486225	0.7363107782	2.42865643629884	4.18884049249769	4.18884049249769
0.5890486225	0.7853981634	1.91820709550981	3.93067298132254	3.93067298132254
0.5890486225	0.8344855486	1.29644295031674	3.61620631621857	3.61620631621857
0.5890486225	0.8835729338	0.560386260317517	3.24393445972604	3.24393445972604
0.5890486225	0.932660319	-0.283709314486682	2.81702029542461	2.81702029542461
0.5890486225	0.9817477042	-1.21043755063967	2.34831340691431	2.34831340691431
0.5890486225	1.0308350895	-2.18382072378991	1.85601007502337	1.85601007502337
0.5890486225	1.0799224747	-3.15283176089271	1.36591801737982	1.36591801737982
0.5890486225	1.1290098599	-4.06313646185517	0.905517581373273	0.905517581373273
0.5890486225	1.1780972451	-4.86572677790358	0.499595332424503	0.499595332424503
0.5890486225	1.2271846303	-5.54045488601513	0.158341338204781	0.158341338204781
0.5890486225	1.2762720155	-6.09838732390697	-0.123841470909587	-0.123841470909587
0.5890486225	1.3253594007	-6.58797995758463	-0.371460385513089	-0.371460385513089
0.5890486225	1.3744467859	-7.0702650433611	-0.615383396716011	-0.615383396716011
0.5890486225	1.4235341712	-7.61920334311584	-0.89301728378763	-0.89301728378763
0.5890486225	1.4726215564	-8.2894237387868	-1.23199143393883	-1.23199143393883
0.5890486225	1.5217089416	-9.12611032455797	-1.6551583894457	-1.6551583894457
0.5890486225	1.5707963268	-10.1408727498537	-2.16838990693128	-2.16838990693128
0.5890486225	1.619883712	-11.3219626209396	-2.76574405772929	-2.76574405772929
0.5890486225	1.6689710972	-12.6034949177919	-3.41389849173742	-3.41389849173742
0.5890486225	1.7180584824	-13.8864732207142	-4.06278426528979	-4.06278426528979
0.5890486225	1.7671458676	-15.0337296752668	-4.64302665152471	-4.64302665152471
0.5890486225	1.8162332529	-15.9066505890628	-5.08451966906706	-5.08451966906706
0.5890486225	1.8653206381	-16.4375484437074	-5.35302932687164	-5.35302932687164
0.5890486225	1.9144080233	-16.6742898980266	-5.47276491504791	-5.47276491504791
0.5890486225	1.9634954085	-16.7667954210677	-5.51955098909116	-5.51955098909116
0.5890486225	2.0125827937	-16.8901339178111	-5.58193130813929	-5.58193130813929
0.5890486225	2.0616701789	-17.2060921168102	-5.74173196875902	-5.74173196875902
0.5890486225	2.1107575641	-17.837982068479	-6.06131991436541	-6.06131991436541
0.5890486225	2.1598449493	-18.8873707057128	-6.59206416473777	-6.59206416473777
0.5890486225	2.2089323346	-20.406400970724	-7.36033680529307	-7.36033680529307
0.5890486225	2.2580197198	-22.4045473389246	-8.37092969595021	-8.37092969595021
0.5890486225	2.307107105	-24.8011322059152	-9.58303891226271	-9.58303891226271
0.5890486225	2.3561944902	-27.2755999366986	-10.8345385704896	-10.8345385704896
0.5890486225	2.4052818754	-29.1140466448116	-11.7643609311728	-11.7643609311728
0.5890486225	2.4543692606	-29.4675935517538	-11.9431726520536	-11.9431726520536
0.5890486225	2.5034566458	-28.2772709824361	-11.3411489238197	-11.3411489238197
0.5890486225	2.552544031	-26.3731947089121	-10.3781334130865	-10.3781334130865
0.5890486225	2.6016314163	-24.527165510655	-9.44447609278509	-9.44447609278509
0.5890486225	2.6507188015	-23.1158719311893	-8.73069291817087	-8.73069291817087
0.5890486225	2.6998061867	-22.2879896626217	-8.31197887988496	-8.31197887988496
0.5890486225	2.7488935719	-22.0634158076021	-8.19839723996006	-8.19839723996006
0.5890486225	2.7979809571	-22.4732986352149	-8.40570170883187	-8.40570170883187
0.5890486225	2.8470683423	-23.5166639355997	-8.93339956505884	-8.93339956505884
0.5890486225	2.8961557275	-25.2059635332799	-9.78778850811862	-9.78778850811862
0.5890486225	2.9452431127	-27.5084228429051	-10.9522922934094	-10.9522922934094
0.5890486225	2.994330498	-30.2822499506373	-12.3551975057591	-12.3551975057591
0.5890486225	3.0434178832	-33.0397725582859	-13.7498564694193	-13.7498564694193
0.5890486225	3.0925052684	-34.7807810868981	-14.6303979900955	-14.6303979900955
0.5890486225	3.1415926536	-34.6031232075163	-14.5405448178106	-14.5405448178106
0.6381360078	-3.1415926536	-34.6084905030649	-14.5432594090987	-14.5432594090987
0.6381360078	-3.0925052684	-32.846078371692	-13.6518926910653	-13.6518926910653
0.6381360078	-3.0434178832	-30.7240926611147	-12.5786661710698	-12.5786661710698
0.6381360078	-2.994330498	-28.917322808563	-11.6648648614657	-11.6648648614657
0.6381360078	-2.9452431127	-27.6795900836639	-11.0388627265754	-11.0388627265754
0.6381360078	-2.8961557275	-27.019589469066	-10.7050573860074	-10.7050573860074
0.6381360078	-2.8470683423	-26.9064366497683	-10.6478286281146	-10.6478286281146
0.6381360078	-2.7979809571	-27.2426636545143	-10.8178805452568	-10.8178805452568
0.6381360078	-2.7488935719	-27.892007850741	-11.1462962402928	-11.1462962402928
0.6381360078	-2.6998061867	-28.6434034423303	-11.5263259793629	-11.5263259793629
0.6381360078	-2.6507188015	-29.2189655153209	-11.8174252443382	-11.8174252443382
0.6381360078	-2.6016314163	-29.3608136629973	-11.8891671006286	-11.8891671006286
0.6381360078	-2.552544031	-28.9657033986458	-11.6893340801183	-11.6893340801183
0.6381360078	-2.5034566458	-28.122779851179	-11.2630126864535	-11.2630126864535
0.6381360078	-2.4543692606	-27.0752546789052	-10.7332109118029	-10.7332109118029
0.6381360078	-2.4052818754	-26.0215255854235	-10.2002714097232	-10.2002714097232
0.6381360078	-2.3561944902	-25.0843618118513	-9.72628658957896	-9.72628658957896
0.6381360078	-2.307107105	-24.2773306206639	-9.31811830054266	-9.31811830054266
0.6381360078	-2.2580197198	-23.5652177929519	-8.95795641626607	-8.95795641626607
0.6381360078	-2.2089323346	-22.8732476546815	-8.60798200327408	-8.60798200327408
0.6381360078	-2.1598449493	-22.1109579509224	-8.22244240142104	-8.22244240142104
0.6381360078	-2.1107575641	-21.2144363882065	-7.7690129970389	-7.7690129970389
0.6381360078	-2.0616701789	-20.1804052739835	-7.24603604731067	-7.24603604731067
0.6381360078	-2.0125827937	-19.0499468490624	-6.67428951983405	-6.67428951983405
0.6381360078	-1.9634954085	-17.89618184564	-6.0907553361007	-6.0907553361007
0.6381360078	-1.9144080233	-16.8073962715742	-5.54008548622787	-5.54008548622787
0.6381360078	-1.8653206381	-15.8350273995313	-5.04829515253582	-5.04829515253582
0.6381360078	-1.8162332529	-15.0229243390225	-4.63756168851529	-4.63756168851529
0.6381360078	-1.7671458676	-14.3672400208003	-4.30593938043209	-4.30593938043209
0.6381360078	-1.7180584824	-13.856808499719	-4.04778088184489	-4.04778088184489
0.6381360078	-1.6689710972	-13.430340898968	-3.83208841192703	-3.83208841192703
0.6381360078	-1.619883712	-13.0264988815109	-3.62783917459099	-3.62783917459099
0.6381360078	-1.5707963268	-12.5577638320647	-3.39076930017596	-3.39076930017596
0.6381360078	-1.5217089416	-11.9487968465798	-3.08277499306712	-3.08277499306712
0.6381360078	-1.4726215564	-11.1573922822904	-2.68251010805535	-2.68251010805535
0.6381360078	-1.4235341712	-10.1805760130788	-2.18847043566015	-2.18847043566015
0.6381360078	-1.3744467859	-9.06892547926032	-1.62623628492381	-1.62623628492381
0.6381360078	-1.3253594007	-7.88094791709929	-1.02539857969538	-1.02539857969538
0.6381360078	-1.2762720155	-6.68847683755634	-0.422288209765068	-0.422288209765068
0.6381360078	-1.2271846303	-5.54266202772641	0.157225042743349	0.157225042743349
0.6381360078	-1.1780972451	-4.47859660257793	0.695392301640164	0.695392301640164
0.6381360078	-1.1290098599	-3.51106218038579	1.18473753885319	1.18473753885319
0.6381360078	-1.0799224747	-2.64128380645604	1.62464116910241	1.62464116910241
0.6381360078	-1.0308350895	-1.85994845405641	2.0198133971836	2.0198133971836
0.6381360078	-0.9817477042	-1.14767595219086	2.38005603908983	2.38005603908983
0.6381360078	-0.932660319	-0.483373702054828	2.71603699720132	2.71603699720132
0.6381360078	-0.8835729338	0.157084746273221	3.03995859020479	3.03995859020479
0.6381360078	-0.8344855486	0.786876201962414	3.35848518957963	3.35848518957963
0.6381360078	-0.7853981634	1.41759487736949	3.67748074441733	3.67748074441733
0.6381360078	-0.7363107782	2.04963823088251	3.99714627533766	3.99714627533766
0.6381360078	-0.687223393	2.68088530659687	4.31640907666064	4.31640907666064
0.6381360078	-0.6381360078	3.2998577532987	4.62946379782846	4.62946379782846
0.6381360078	-0.5890486225	3.89504576827941	4.93048918121192	4.93048918121192
0.6381360078	-0.5399612373	4.45636638326368	5.2143856123794	5.2143856123794
0.6381360078	-0.49087385212	4.97311167373249	5.47573739578185	5.47573739578185
0.6381360078	-0.44178646691	5.43736006866246	5.7105380764936	5.7105380764936
0.6381360078	-0.3926990817	5.84806922683885	5.91826047460532	5.91826047460532
0.6381360078	-0.34361169649	6.1986451730301	6.09556958693793	6.09556958693793
0.6381360078	-0.29452431127	6.49444515958921	6.24517492528075	6.24517492528075
0.6381360078	-0.24543692606	6.72507212709353	6.36181801883129	6.36181801883129
0.6381360078	-0.19634954085	6.90677838824764	6.45371872171903	6.45371872171903
0.6381360078	-0.14726215564	7.02076053722128	6.51136692569836	6.51136692569836
0.6381360078	-0.09817477042	7.08390446652328	6.543302927513	6.543302927513
0.6381360078	-0.049087385212	7.07509280450673	6.53884629554123	6.53884629554123
0.6381360078	0	7.00085399436082	6.50129888913583	6.50129888913583
0.6381360078	0.049087385212	6.85968854380644	6.42990231728952	6.42990231728952
0.6381360078	0.09817477042	6.65543310608168	6.32659702568138	6.32659702568138
0.6381360078	0.14726215564	6.39749269578916	6.1961397433705	6.1961397433705
0.6381360078	0.19634954085	6.08170641384984	6.03642603241632	6.03642603241632
0.6381360078	0.24543692606	5.73126791284545	5.85918643507565	5.85918643507565
0.6381360078	0.29452431127	5.35509107811914	5.66892928432114	5.66892928432114
0.6381360078	0.34361169649	4.97563755778593	5.4770149000266	5.4770149000266
0.6381360078	0.3926990817	4.61751098326593	5.29588694267319	5.29588694267319
0.6381360078	0.44178646691	4.28805951572731	5.12926185643844	5.12926185643844
0.6381360078	0.49087385212	3.98267817660457	4.97481060343302	4.97481060343302
0.6381360078	0.5399612373	3.70037877909733	4.83203339316562	4.83203339316562
0.6381360078	0.5890486225	3.42558368341804	4.69305159758724	4.69305159758724
0.6381360078	0.6381360078	3.13109574574938	4.54410984790939	4.54410984790939
0.6381360078	0.687223393	2.7909188994659	4.37206023838562	4.37206023838562
0.6381360078	0.7363107782	2.37979820818817	4.16412970115401	4.16412970115401
0.6381360078	0.7853981634	1.87184550367204	3.90722490171414	3.90722490171414
0.6381360078	0.8344855486	1.25130407271034	3.59337664291374	3.59337664291374
0.6381360078	0.8835729338	0.515986431502216	3.22147857157829	3.22147857157829
0.6381360078	0.932660319	-0.32666606221931	2.79529426746428	2.79529426746428
0.6381360078	0.9817477042	-1.2575733250407	2.32447377270964	2.32447377270964
0.6381360078	1.0308350895	-2.23652495374787	1.82935410979944	1.82935410979944
0.6381360078	1.0799224747	-3.21634384434325	1.33379581600989	1.33379581600989
0.6381360078	1.1290098599	-4.14049171630202	0.866393985903458	0.866393985903458
0.6381360078	1.1780972451	-4.95760683400796	0.453125597789452	0.453125597789452
0.6381360078	1.2271846303	-5.64720481294614	0.104350940428365	0.104350940428365
0.6381360078	1.2762720155	-6.21621104022084	-0.183432605949824	-0.183432605949824
0.6381360078	1.3253594007	-6.71066545452042	-0.433510439985175	-0.433510439985175
0.6381360078	1.3744467859	-7.1949362075393	-0.678437732571247	-0.678437732571247
0.6381360078	1.4235341712	-7.73429564231679	-0.95122696311488	-0.95122696311488
0.6381360078	1.4726215564	-8.39439058538188	-1.28508001173867	-1.28508001173867
0.6381360078	1.5217089416	-9.21348401105808	-1.6993489591721	-1.6993489591721
0.6381360078	1.5707963268	-10.2112584875874	-2.2039885634108	-2.2039885634108
0.6381360078	1.619883712	-11.3693233328078	-2.78969745747623	-2.78969745747623
0.6381360078	1.6689710972	-12.6342459472102	-3.42945129217542	-3.42945129217542
0.6381360078	1.7180584824	-13.9107018610018	-4.07503826830705	-4.07503826830705
0.6381360078	1.7671458676	-15.0612307372655	-4.65693573155194	-4.65693573155194
0.6381360078	1.8162332529	-15.9532748472713	-5.10810059618407	-5.10810059618407
0.6381360078	1.8653206381	-16.5267473282712	-5.39814301825549	-5.39814301825549
0.6381360078	1.9144080233	-16.8167397989336	-5.54481111717929	-5.54481111717929
0.6381360078	1.9634954085	-16.953202447624	-5.61382917551649	-5.61382917551649
0.6381360078	2.0125827937	-17.1177084649364	-5.69703059369689	-5.69703059369689
0.6381360078	2.0616701789	-17.4682365776568	-5.87431551352471	-5.87431551352471
0.6381360078	2.1107575641	-18.1358148328143	-6.21195336095978	-6.21195336095978
0.6381360078	2.1598449493	-19.2046385913772	-6.75252721929122	-6.75252721929122
0.6381360078	2.2089323346	-20.7431925719869	-7.53067427570361	-7.53067427570361
0.6381360078	2.2580197198	-22.75913214194	-8.55026634854245	-8.55026634854245
0.6381360078	2.307107105	-25.1509005010783	-9.75993954281433	-9.75993954281433
0.6381360078	2.3561944902	-27.5799773780324	-10.9884820869324	-10.9884820869324
0.6381360078	2.4052818754	-29.2932093233726	-11.8549751785104	-11.8549751785104
0.6381360078	2.4543692606	-29.4967065688893	-11.9578970028874	-11.9578970028874
0.6381360078	2.5034566458	-28.2058694912985	-11.3050365346202	-11.3050365346202
0.6381360078	2.552544031	-26.2684603458044	-10.3251624173434	-10.3251624173434
0.6381360078	2.6016314163	-24.4281086028532	-9.39437655634066	-9.39437655634066
0.6381360078	2.6507188015	-23.0400316779098	-8.6923355575642	-8.6923355575642
0.6381360078	2.6998061867	-22.2295034113117	-8.28239856949546	-8.28239856949546
0.6381360078	2.7488935719	-22.0311917237454	-8.18209941985447	-8.18209941985447
0.6381360078	2.7979809571	-22.4624555942399	-8.40021767608188	-8.40021767608188
0.6381360078	2.8470683423	-23.5252352204139	-8.93773462260764	-8.93773462260764
0.6381360078	2.8961557275	-25.2345283605759	-9.80223560361052	-9.80223560361052
0.6381360078	2.9452431127	-27.5681445606342	-10.9824974597152	-10.9824974597152
0.6381360078	2.994330498	-30.3737687787927	-12.4014845438696	-12.4014845438696
0.6381360078	3.0434178832	-33.1509708599208	-13.8060967003022	-13.8060967003022
0.6381360078	3.0925052684	-34.857387731079	-14.669142964547	-14.669142964547
0.6381360078	3.1415926536	-34.6084905030649	-14.5432594090987	-14.5432594090987
0.687223393	-3.1415926536	-34.6051708110112	-14.5415804243946	-14.5415804243946
0.687223393	-3.0925052684	-32.7749269437429	-13.6159067751235	-13.6159067751235
0.687223393	-3.0434178832	-30.5999756987655	-12.5158921312115	-12.5158921312115
0.687223393	-2.994330498	-28.7595573792378	-11.5850725980935	-11.5850725980935
0.687223393	-2.9452431127	-27.4858396306127	-10.9408704906055	-10.9408704906055
0.687223393	-2.8961557275	-26.789303969055	-10.5885869948307	-10.5885869948307
0.687223393	-2.8470683423	-26.6222285881661	-10.5040860819761	-10.5040860819761
0.687223393	-2.7979809571	-26.8876270085578	-10.6383153662307	-10.6383153662307
0.687223393	-2.7488935719	-27.4497707950802	-10.9226281289129	-10.9226281289129
0.687223393	-2.6998061867	-28.0964567043939	-11.2496993549459	-11.2496993549459
0.687223393	-2.6507188015	-28.5730190664512	-11.4907280116621	-11.4907280116621
0.687223393	-2.6016314163	-28.6391247788659	-11.5241619802949	-11.5241619802949
0.687223393	-2.552544031	-28.2319760393669	-11.3182403180354	-11.3182403180354
0.687223393	-2.5034566458	-27.4362254580008	-10.9157773688426	-10.9157773688426
0.687223393	-2.4543692606	-26.4512457038005	-10.4176088898575	-10.4176088898575
0.687223393	-2.4052818754	-25.4862935677453	-9.92956968310008	-9.92956968310008
0.687223393	-2.3561944902	-24.6249479483349	-9.49393104659784	-9.49393104659784
0.687223393	-2.307107105	-23.9159057101318	-9.13532215962777	-9.13532215962777
0.687223393	-2.2580197198	-23.2999013221169	-8.82376857924513	-8.82376857924513
0.687223393	-2.2089323346	-22.7077234335412	-8.52426561303455	-8.52426561303455
0.687223393	-2.1598449493	-22.0444357217174	-8.18879777309196	-8.18879777309196
0.687223393	-2.1107575641	-21.2362977142009	-7.78006969487738	-7.78006969487738
0.687223393	-2.0616701789	-20.2639141695868	-7.28827194030951	-7.28827194030951
0.687223393	-2.0125827937	-19.1682718067264	-6.73413416530426	-6.73413416530426
0.687223393	-1.9634954085	-18.0271115931866	-6.15697504560337	-6.15697504560337
0.687223393	-1.9144080233	-16.919758387209	-5.59691433372714	-5.59691433372714
0.687223393	-1.8653206381	-15.9215998967974	-5.09208050863182	-5.09208050863182
0.687223393	-1.8162332529	-15.0682712537267	-4.66049657974379	-4.66049657974379
0.687223393	-1.7671458676	-14.3725099178637	-4.30860471095616	-4.30860471095616
0.687223393	-1.7180584824	-13.8064039769992	-4.02228802850433	-4.02228802850433
0.687223393	-1.6689710972	-13.3344578582306	-3.78359410698225	-3.78359410698225
0.687223393	-1.619883712	-12.8868305534854	-3.55719979521475	-3.55719979521475
0.687223393	-1.5707963268	-12.3848796486875	-3.30333049718907	-3.30333049718907
0.687223393	-1.5217089416	-11.759894709658	-2.98723486665735	-2.98723486665735
0.687223393	-1.4726215564	-10.9672535038045	-2.58634453138188	-2.58634453138188
0.687223393	-1.4235341712	-10.0040948047161	-2.09921238262446	-2.09921238262446
0.687223393	-1.3744467859	-8.9100298244577	-1.54587239284094	-1.54587239284094
0.687223393	-1.3253594007	-7.74148029436056	-0.954860710067972	-0.954860710067972
0.687223393	-1.2762720155	-6.56351249979452	-0.359085596914687	-0.359085596914687
0.687223393	-1.2271846303	-5.42811881016001	0.21515701568978	0.21515701568978
0.687223393	-1.1780972451	-4.36814991706886	0.751252391245427	0.751252391245427
0.687223393	-1.1290098599	-3.40392695808754	1.23892280561675	1.23892280561675
0.687223393	-1.0799224747	-2.53327316883486	1.67926919046884	1.67926919046884
0.687223393	-1.0308350895	-1.74885556351136	2.0760003148059	2.0760003148059
0.687223393	-0.9817477042	-1.0312672796649	2.43893149423054	2.43893149423054
0.687223393	-0.932660319	-0.362177646601966	2.77733374400904	2.77733374400904
0.687223393	-0.8835729338	0.277486678883006	3.10085369731669	3.10085369731669
0.687223393	-0.8344855486	0.90440466698799	3.41792699679401	3.41792699679401
0.687223393	-0.7853981634	1.528695021755	3.73367133077968	3.73367133077968
0.687223393	-0.7363107782	2.15247602191424	4.04915805093203	4.04915805093203
0.687223393	-0.687223393	2.77197314327493	4.36247813428182	4.36247813428182
0.687223393	-0.6381360078	3.37834096471548	4.66915787467688	4.66915787467688
0.687223393	-0.5890486225	3.96268247727237	4.96469747463003	4.96469747463003
0.687223393	-0.5399612373	4.51169108297022	5.24236692000078	5.24236692000078
0.687223393	-0.49087385212	5.01822173488774	5.49855249472861	5.49855249472861
0.687223393	-0.44178646691	5.47473367783695	5.72944034728368	5.72944034728368
0.687223393	-0.3926990817	5.87707206502038	5.93292910075883	5.93292910075883
0.687223393	-0.34361169649	6.22414305203988	6.10846552672703	6.10846552672703
0.687223393	-0.29452431127	6.51642468768532	6.25629140562845	6.25629140562845
0.687223393	-0.24543692606	6.74815386667394	6.37349195938698	6.37349195938698
0.687223393	-0.19634954085	6.921576923429	6.46120330577375	6.46120330577375
0.687223393	-0.14726215564	7.02974198059916	6.51590942717372	6.51590942717372
0.687223393	-0.09817477042	7.0884201304624	6.54558679317274	6.54558679317274
0.687223393	-0.049087385212	7.07730997776946	6.53996766461225	6.53996766461225
0.687223393	0	7.00399164363056	6.50288580293546	6.50288580293546
0.687223393	0.049087385212	6.85886312986471	6.42948485164504	6.42948485164504
0.687223393	0.09817477042	6.64560308445619	6.32162534286183	6.32162534286183
0.687223393	0.14726215564	6.38131743712244	6.18795886049161	6.18795886049161
0.687223393	0.19634954085	6.0644885278048	6.0277178248965	6.0277178248965
0.687223393	0.24543692606	5.70576243853517	5.84628665384791	5.84628665384791
0.687223393	0.29452431127	5.32353435865322	5.65296899389785	5.65296899389785
0.687223393	0.34361169649	4.94152245701241	5.45976066937842	5.45976066937842
0.687223393	0.3926990817	4.57992072975682	5.27687510071864	5.27687510071864
0.687223393	0.44178646691	4.24003744240154	5.10497396308388	5.10497396308388
0.687223393	0.49087385212	3.93262433289296	4.94949511132992	4.94949511132992
0.687223393	0.5399612373	3.64898383887574	4.80603962112255	4.80603962112255
0.687223393	0.5890486225	3.37206423026006	4.66598332084131	4.66598332084131
0.687223393	0.6381360078	3.07878970433619	4.51765527259307	4.51765527259307
0.687223393	0.687223393	2.73976827933703	4.34619003494226	4.34619003494226
0.687223393	0.7363107782	2.33057431463282	4.13923396895482	4.13923396895482
0.687223393	0.7853981634	1.82317809932443	3.88261062238848	3.88261062238848
0.687223393	0.8344855486	1.20626340247136	3.57059663947738	3.57059663947738
0.687223393	0.8835729338	0.472157921868101	3.19931163678851	3.19931163678851
0.687223393	0.932660319	-0.373451932598186	2.77163160253615	2.77163160253615
0.687223393	0.9817477042	-1.30893631447535	2.2984961602626	2.2984961602626
0.687223393	1.0308350895	-2.2959763547428	1.79928566028981	1.79928566028981
0.687223393	1.0799224747	-3.2838357022855	1.29966078321191	1.29966078321191
0.687223393	1.1290098599	-4.22188146669135	0.825229882800294	0.825229882800294
0.687223393	1.1780972451	-5.05704160425759	0.402834951669823	0.402834951669823
0.687223393	1.2271846303	-5.76169244740134	0.0464470794850942	0.0464470794850942
0.687223393	1.2762720155	-6.34446668244958	-0.248299846050834	-0.248299846050834
0.687223393	1.3253594007	-6.8438166356919	-0.500853673301798	-0.500853673301798
0.687223393	1.3744467859	-7.32811529684679	-0.745795080851769	-0.745795080851769
0.687223393	1.4235341712	-7.86179536433704	-1.01571188508307	-1.01571188508307
0.687223393	1.4726215564	-8.51000452140934	-1.34355351681801	-1.34355351681801
0.687223393	1.5217089416	-9.31330004966327	-1.74983243755652	-1.74983243755652
0.687223393	1.5707963268	-10.2909561744134	-2.24429687965323	-2.24429687965323
0.687223393	1.619883712	-11.4286536129997	-2.81970464829912	-2.81970464829912
0.687223393	1.6689710972	-12.6770950684894	-3.45112288642135	-3.45112288642135
0.687223393	1.7180584824	-13.9437295938007	-4.09174254607786	-4.09174254607786
0.687223393	1.7671458676	-15.0983794979847	-4.67572428181883	-4.67572428181883
0.687223393	1.8162332529	-16.0179765925457	-5.14082448710017	-5.14082448710017
0.687223393	1.8653206381	-16.629168806918	-5.44994423753462	-5.44994423753462
0.687223393	1.9144080233	-16.9713210236095	-5.62299292066109	-5.62299292066109
0.687223393	1.9634954085	-17.1637949343374	-5.72033952595196	-5.72033952595196
0.687223393	2.0125827937	-17.3781905504074	-5.82877336685396	-5.82877336685396
0.687223393	2.0616701789	-17.7693468467538	-6.02660660795904	-6.02660660795904
0.687223393	2.1107575641	-18.4664768526834	-6.37919070243191	-6.37919070243191
0.687223393	2.1598449493	-19.5656707605594	-6.93512472530007	-6.93512472530007
0.687223393	2.2089323346	-21.1267431120991	-7.72466079001197	-7.72466079001197
0.687223393	2.2580197198	-23.1501215820882	-8.74801519958964	-8.74801519958964
0.687223393	2.307107105	-25.5349953973752	-9.95420137353541	-9.95420137353541
0.687223393	2.3561944902	-27.8999215724528	-11.1502987253098	-11.1502987253098
0.687223393	2.4052818754	-29.4797024876553	-11.9492969303999	-11.9492969303999
0.687223393	2.4543692606	-29.5161028678004	-11.9677069758186	-11.9677069758186
0.687223393	2.5034566458	-28.1227030742163	-11.2629738553379	-11.2629738553379
0.687223393	2.552544031	-26.1649733540058	-10.2728222985955	-10.2728222985955
0.687223393	2.6016314163	-24.3340770815344	-9.34681868547855	-9.34681868547855
0.687223393	2.6507188015	-22.9715728240158	-8.65771145186864	-8.65771145186864
0.687223393	2.6998061867	-22.1871389195721	-8.26097208400387	-8.26097208400387
0.687223393	2.7488935719	-22.0167739427933	-8.17480740803737	-8.17480740803737
0.687223393	2.7979809571	-22.4704740272957	-8.40427312045238	-8.40427312045238
0.687223393	2.8470683423	-23.5536457242547	-8.95210366666688	-8.95210366666688
0.687223393	2.8961557275	-25.2906841079053	-9.83063722619621	-9.83063722619621
0.687223393	2.9452431127	-27.6432740157497	-11.0204953233487	-11.0204953233487
0.687223393	2.994330498	-30.4739884031684	-12.4521721418905	-12.4521721418905
0.687223393	3.0434178832	-33.2514718453542	-13.8569266009538	-13.8569266009538
0.687223393	3.0925052684	-34.9379765119828	-14.7099019651609	-14.7099019651609
0.687223393	3.1415926536	-34.6051708110112	-14.5415804243946	-14.5415804243946
0.7363107782	-3.1415926536	-34.604252055386	-14.5411157497753	-14.5411157497753
0.7363107782	-3.0925052684	-32.7109019154262	-13.5835251440925	-13.5835251440925
0.7363107782	-3.0434178832	-30.4975335255535	-12.4640804453415	-12.4640804453415
0.7363107782	-2.994330498	-28.6192928026301	-11.5141316569359	-11.5141316569359
0.7363107782	-2.9452431127	-27.3106050527652	-10.8522429398973	-10.8522429398973
0.7363107782	-2.8961557275	-26.5726222784651	-10.4789969369998	-10.4789969369998
0.7363107782	-2.8470683423	-26.3524675758246	-10.3676503505465	-10.3676503505465
0.7363107782	-2.7979809571	-26.5493789938327	-10.4672412925792	-10.4672412925792
0.7363107782	-2.7488935719	-27.0167457449973	-10.7036191293448	-10.7036191293448
0.7363107782	-2.6998061867	-27.5511278519894	-10.9738910007228	-10.9738910007228
0.7363107782	-2.6507188015	-27.9221193083302	-11.1615255675589	-11.1615255675589
0.7363107782	-2.6016314163	-27.9312363509729	-11.1661366504231	-11.1661366504231
0.7363107782	-2.552544031	-27.5049663660602	-10.9505441277186	-10.9505441277186
0.7363107782	-2.5034566458	-26.7430742388024	-10.5652056062229	-10.5652056062229
0.7363107782	-2.4543692606	-25.8395824379052	-10.1082508979569	-10.1082508979569
0.7363107782	-2.4052818754	-24.9508418857816	-9.65875685792637	-9.65875685792637
0.7363107782	-2.3561944902	-24.17913878391	-9.26845628692675	-9.26845628692675
0.7363107782	-2.307107105	-23.5506510766197	-8.95058907811714	-8.95058907811714
0.7363107782	-2.2580197198	-23.030760895564	-8.68764671850891	-8.68764671850891
0.7363107782	-2.2089323346	-22.5285296029208	-8.43363561006948	-8.43363561006948
0.7363107782	-2.1598449493	-21.9569089712201	-8.14452978892291	-8.14452978892291
0.7363107782	-2.1107575641	-21.2339436845414	-7.77887910860397	-7.77887910860397
0.7363107782	-2.0616701789	-20.3277550049602	-7.32056041296032	-7.32056041296032
0.7363107782	-2.0125827937	-19.2706123990972	-6.78589447512014	-6.78589447512014
0.7363107782	-1.9634954085	-18.1428275148224	-6.21550013145396	-6.21550013145396
0.7363107782	-1.9144080233	-17.0259301723861	-5.65061232752574	-5.65061232752574
0.7363107782	-1.8653206381	-16.0012029180703	-5.13234094633219	-5.13234094633219
0.7363107782	-1.8162332529	-15.1133716219897	-4.68330677636297	-4.68330677636297
0.7363107782	-1.7671458676	-14.3720691970451	-4.3083818097047	-4.3083818097047
0.7363107782	-1.7180584824	-13.7616116924765	-3.99963364991855	-3.99963364991855
0.7363107782	-1.6689710972	-13.2434635381512	-3.73757234680198	-3.73757234680198
0.7363107782	-1.619883712	-12.7565662225578	-3.49131663027918	-3.49131663027918
0.7363107782	-1.5707963268	-12.2205058459907	-3.22019594855974	-3.22019594855974
0.7363107782	-1.5217089416	-11.5760606761445	-2.89425801056403	-2.89425801056403
0.7363107782	-1.4726215564	-10.7789783819655	-2.49112152737867	-2.49112152737867
0.7363107782	-1.4235341712	-9.82662201939677	-2.0094528244744	-2.0094528244744
0.7363107782	-1.3744467859	-8.7471440377987	-1.46349043093546	-1.46349043093546
0.7363107782	-1.3253594007	-7.59714796189906	-0.881862439571447	-0.881862439571447
0.7363107782	-1.2762720155	-6.43649455261045	-0.29484433989122	-0.29484433989122
0.7363107782	-1.2271846303	-5.31266487315729	0.27354959883092	0.27354959883092
0.7363107782	-1.1780972451	-4.2623341019633	0.804770347770838	0.804770347770838
0.7363107782	-1.1290098599	-3.29849475512007	1.29224674447374	1.29224674447374
0.7363107782	-1.0799224747	-2.42799843593518	1.73251348644604	1.73251348644604
0.7363107782	-1.0308350895	-1.63891297628924	2.13160544904198	2.13160544904198
0.7363107782	-0.9817477042	-0.918588667521399	2.49592041464876	2.49592041464876
0.7363107782	-0.932660319	-0.246994291685955	2.83558947614791	2.83558947614791
0.7363107782	-0.8835729338	0.393631724451442	3.15959581911742	3.15959581911742
0.7363107782	-0.8344855486	1.01966890912248	3.47622363887284	3.47622363887284
0.7363107782	-0.7853981634	1.63771976342577	3.78881225068007	3.78881225068007
0.7363107782	-0.7363107782	2.25369404841075	4.10035060599787	4.10035060599787
0.7363107782	-0.687223393	2.86366479924961	4.40885258268824	4.40885258268824
0.7363107782	-0.6381360078	3.45870433034583	4.70980286809068	4.70980286809068
0.7363107782	-0.5890486225	4.03076884677252	4.99913319068294	4.99913319068294
0.7363107782	-0.5399612373	4.56830229231352	5.27099889942147	5.27099889942147
0.7363107782	-0.49087385212	5.06456738706438	5.52199251261116	5.52199251261116
0.7363107782	-0.44178646691	5.512110681932	5.74834433510643	5.74834433510643
0.7363107782	-0.3926990817	5.90723617440348	5.94818505746986	5.94818505746986
0.7363107782	-0.34361169649	6.24828373948011	6.1206750462552	6.1206750462552
0.7363107782	-0.29452431127	6.53294463773917	6.2646466214145	6.2646466214145
0.7363107782	-0.24543692606	6.75976756961615	6.37936576613828	6.37936576613828
0.7363107782	-0.19634954085	6.93396303364675	6.46746776924257	6.46746776924257
0.7363107782	-0.14726215564	7.04503522493022	6.52364421789877	6.52364421789877
[truncated: 6,259 more rows]
