# Supplementary material for: A low-profile wideband compressed single-arm spiral antenna array for mid-band 5G beam steering applications
Source: Sci Rep. 2022 Aug 13;12:13790. doi: 10.1038/s41598-022-16423-9 (PMC9376093; doi:10.1038/s41598-022-16423-9)
Supplement: Supplementary file 1 — Supplementary Information. [file 41598_2022_16423_MOESM1_ESM.zip › Data/Element Farfield Results - Measured/4GHz.txt]

2
Frequency=4000(MHz)
Phi	Theta	Total Directivity dB	D(E Total. dB)	D(Gain . dB)
0	-3.1415926536	-32.8456877280495	-14.9299237712983	-14.9299237712983
0	-3.0925052684	-32.9081730617772	-14.9634662549023	-14.9634662549023
0	-3.0434178832	-31.7531038563545	-14.3434185161299	-14.3434185161299
0	-2.994330498	-29.5480298151115	-13.1597221915465	-13.1597221915465
0	-2.9452431127	-27.0049057757416	-11.7945586995012	-11.7945586995012
0	-2.8961557275	-24.7040819367595	-10.5594633372694	-10.5594633372694
0	-2.8470683423	-22.9254453063256	-9.60468104749772	-9.60468104749772
0	-2.7979809571	-21.7566602510159	-8.97727056226152	-8.97727056226152
0	-2.7488935719	-21.2113578589769	-8.68454912743874	-8.68454912743874
0	-2.6998061867	-21.2882054540176	-8.7258013548476	-8.7258013548476
0	-2.6507188015	-21.9386888519113	-9.07498455363729	-9.07498455363729
0	-2.6016314163	-23.0874271312161	-9.69163381515361	-9.69163381515361
0	-2.552544031	-24.5275661673723	-10.4647086652962	-10.4647086652962
0	-2.5034566458	-25.858301866825	-11.1790551801851	-11.1790551801851
0	-2.4543692606	-26.4934793614542	-11.5200220827871	-11.5200220827871
0	-2.4052818754	-26.0513012444008	-11.2826583470677	-11.2826583470677
0	-2.3561944902	-24.7325016852119	-10.5747192203643	-10.5747192203643
0	-2.307107105	-23.0696079523274	-9.68206837827345	-9.68206837827345
0	-2.2580197198	-21.4620650604239	-8.81913018338011	-8.81913018338011
0	-2.2089323346	-20.0597276934747	-8.06634748491436	-8.06634748491436
0	-2.1598449493	-18.8734123258158	-7.42952662800421	-7.42952662800421
0	-2.1107575641	-17.8022905626584	-6.8545423551333	-6.8545423551333
0	-2.0616701789	-16.7453311666566	-6.28716052174326	-6.28716052174326
0	-2.0125827937	-15.6250185406498	-5.68577031307658	-5.68577031307658
0	-1.9634954085	-14.4231737210276	-5.04061315776198	-5.04061315776198
0	-1.9144080233	-13.1884615052478	-4.37781259669197	-4.37781259669197
0	-1.8653206381	-12.002107944136	-3.74097123731846	-3.74097123731846
0	-1.8162332529	-10.9385353675787	-3.17003941088014	-3.17003941088014
0	-1.7671458676	-10.0493194446799	-2.6927032307748	-2.6927032307748
0	-1.7180584824	-9.3474081883082	-2.31591326417464	-2.31591326417464
0	-1.6689710972	-8.82038368746779	-2.03300350561681	-2.03300350561681
0	-1.619883712	-8.41355816400015	-1.81461724380952	-1.81461724380952
0	-1.5707963268	-8.04396631698163	-1.61621823192636	-1.61621823192636
0	-1.5217089416	-7.62722128917062	-1.39250712359993	-1.39250712359993
0	-1.4726215564	-7.09025602364964	-1.10426110585269	-1.10426110585269
0	-1.4235341712	-6.40377503548889	-0.735754195252897	-0.735754195252897
0	-1.3744467859	-5.58731299579688	-0.29747271469068	-0.29747271469068
0	-1.3253594007	-4.70186100906937	0.177842963005834	0.177842963005834
0	-1.2762720155	-3.81484395064332	0.653998780118365	0.653998780118365
0	-1.2271846303	-2.97880905847428	1.10278707954713	1.10278707954713
0	-1.1780972451	-2.22438535669737	1.50776602640759	1.50776602640759
0	-1.1290098599	-1.54705773604817	1.87135935711014	1.87135935711014
0	-1.0799224747	-0.922896082156224	2.20641289356251	2.20641289356251
0	-1.0308350895	-0.313665113550363	2.53345155297851	2.53345155297851
0	-0.9817477042	0.321736683743947	2.8745388625307	2.8745388625307
0	-0.932660319	1.01279621416437	3.24550356073461	3.24550356073461
0	-0.8835729338	1.76249446426057	3.64794585817567	3.64794585817567
0	-0.8344855486	2.55092861136936	4.07118180610903	4.07118180610903
0	-0.7853981634	3.33674301538818	4.49301146100689	4.49301146100689
0	-0.7363107782	4.07435058789868	4.88896341374648	4.88896341374648
0	-0.687223393	4.72177460767222	5.23650432090847	5.23650432090847
0	-0.6381360078	5.24126257740267	5.51536842657296	5.51536842657296
0	-0.5890486225	5.62760751608407	5.7227605936318	5.7227605936318
0	-0.5399612373	5.86270439238344	5.848961937982	5.848961937982
0	-0.49087385212	5.953150341115	5.89751383922639	5.89751383922639
0	-0.44178646691	5.9182850126754	5.87879793202444	5.87879793202444
0	-0.3926990817	5.77655433082624	5.80271609347947	5.80271609347947
0	-0.34361169649	5.57642191694219	5.69528387201492	5.69528387201492
0	-0.29452431127	5.33802647511391	5.56731183887153	5.56731183887153
0	-0.24543692606	5.09782315468532	5.43836932618213	5.43836932618213
0	-0.19634954085	4.88139886455456	5.32219153260838	5.32219153260838
0	-0.14726215564	4.70856275465218	5.2294121228379	5.2294121228379
0	-0.09817477042	4.58827638507412	5.16484171345303	5.16484171345303
0	-0.049087385212	4.52374892272138	5.13020300355348	5.13020300355348
0	0	4.5103406829852	5.12300538397337	5.12300538397337
0	0.049087385212	4.54395101062851	5.1410475995885	5.1410475995885
0	0.09817477042	4.61211557894966	5.17763872872042	5.17763872872042
0	0.14726215564	4.70321471843136	5.22654126648573	5.22654126648573
0	0.19634954085	4.79940172537032	5.27817500052676	5.27817500052676
0	0.24543692606	4.87614238914263	5.31936982662075	5.31936982662075
0	0.29452431127	4.90661923578447	5.33572997175877	5.33572997175877
0	0.34361169649	4.86595024797295	5.31389862709794	5.31389862709794
0	0.3926990817	4.72649113434708	5.23903617933381	5.23903617933381
0	0.44178646691	4.46612311607836	5.09926914181066	5.09926914181066
0	0.49087385212	4.07342195152084	4.88846491644128	4.88846491644128
0	0.5399612373	3.54349364826251	4.60399638018025	4.60399638018025
0	0.5890486225	2.88235858887346	4.24909530873554	4.24909530873554
0	0.6381360078	2.10939772932807	3.83416550983639	3.83416550983639
0	0.687223393	1.25597542009378	3.37604354573733	3.37604354573733
0	0.7363107782	0.359161976133474	2.89462897298476	2.89462897298476
0	0.7853981634	-0.545129142303319	2.40920034191546	2.40920034191546
0	0.8344855486	-1.42879983344121	1.93484087385317	1.93484087385317
0	0.8835729338	-2.28596143114925	1.47471163836995	1.47471163836995
0	0.932660319	-3.12978575892189	1.02174192547293	1.02174192547293
0	0.9817477042	-4.00252512184042	0.553250456758539	0.553250456758539
0	1.0308350895	-4.94731331138856	0.0460827668937931	0.0460827668937931
0	1.0799224747	-6.00671670762091	-0.522611019762236	-0.522611019762236
0	1.1290098599	-7.20413803563648	-1.16539361954778	-1.16539361954778
0	1.1780972451	-8.53447985465713	-1.87952869717386	-1.87952869717386
0	1.2271846303	-9.94813546165728	-2.63838709146593	-2.63838709146593
0	1.2762720155	-11.3533839708166	-3.39273250767723	-3.39273250767723
0	1.3253594007	-12.6229658777453	-4.07425131787645	-4.07425131787645
0	1.3744467859	-13.6300196683531	-4.6148435375954	-4.6148435375954
0	1.4235341712	-14.3315041312898	-4.99140439904493	-4.99140439904493
0	1.4726215564	-14.7803679938576	-5.23235708109653	-5.23235708109653
0	1.5217089416	-15.1043880265261	-5.40629288306392	-5.40629288306392
0	1.5707963268	-15.4536409575984	-5.59377384884015	-5.59377384884015
0	1.619883712	-15.9298188184991	-5.84938884101445	-5.84938884101445
0	1.6689710972	-16.5860274202094	-6.20164536187331	-6.20164536187331
0	1.7180584824	-17.3972628148966	-6.63712114958063	-6.63712114958063
0	1.7671458676	-18.2957005287398	-7.11940763967229	-7.11940763967229
0	1.8162332529	-19.1458250998863	-7.57575935915324	-7.57575935915324
0	1.8653206381	-19.8189978696933	-7.93712234222164	-7.93712234222164
0	1.9144080233	-20.2366226546807	-8.16130570921909	-8.16130570921909
0	1.9634954085	-20.429359314412	-8.26476784766402	-8.26476784766402
0	2.0125827937	-20.5072824867873	-8.3065974511219	-8.3065974511219
0	2.0616701789	-20.6238363343115	-8.36916422137544	-8.36916422137544
0	2.1107575641	-20.8954453386246	-8.51496548433347	-8.51496548433347
0	2.1598449493	-21.4160827187904	-8.79444660007665	-8.79444660007665
0	2.2089323346	-22.2166835561099	-9.2242136967222	-9.2242136967222
0	2.2580197198	-23.2970307684766	-9.80415024335695	-9.80415024335695
0	2.307107105	-24.6548691394016	-10.5330456269043	-10.5330456269043
0	2.3561944902	-26.2530983411579	-11.390984179795	-11.390984179795
0	2.4052818754	-28.086445772671	-12.3751355396936	-12.3751355396936
0	2.4543692606	-30.1945354573096	-13.506770108387	-13.506770108387
0	2.5034566458	-32.678721358856	-14.8402952718254	-14.8402952718254
0	2.552544031	-35.7296835152515	-16.4780691621446	-16.4780691621446
0	2.6016314163	-39.577044657029	-18.543354571019	-18.543354571019
0	2.6507188015	-44.191758250716	-21.0205591535795	-21.0205591535795
0	2.6998061867	-47.8258412336471	-22.9713556301013	-22.9713556301013
0	2.7488935719	-46.51372069722	-22.267001840918	-22.267001840918
0	2.7979809571	-41.938594066758	-19.8110477660477	-19.8110477660477
0	2.8470683423	-37.7268536224476	-17.5501614689059	-17.5501614689059
0	2.8961557275	-34.6918004648765	-15.9209276199115	-15.9209276199115
0	2.9452431127	-32.7795299528	-14.8944099001354	-14.8944099001354
0	2.994330498	-31.8423458565379	-14.3913241309255	-14.3913241309255
0	3.0434178832	-31.7271231923412	-14.3294719474762	-14.3294719474762
0	3.0925052684	-32.2077998687219	-14.5875019294644	-14.5875019294644
0	3.1415926536	-32.8456877280495	-14.9299237712983	-14.9299237712983
0.049087385212	-3.1415926536	-32.8438045750676	-14.9289128840349	-14.9289128840349
0.049087385212	-3.0925052684	-33.0662111291438	-15.0483019910214	-15.0483019910214
0.049087385212	-3.0434178832	-32.1242230650672	-14.5426374244836	-14.5426374244836
0.049087385212	-2.994330498	-30.023205805172	-13.4147993737385	-13.4147993737385
0.049087385212	-2.9452431127	-27.4751334344002	-12.046979589168	-12.046979589168
0.049087385212	-2.8961557275	-25.1191322411251	-10.7822647083825	-10.7822647083825
0.049087385212	-2.8470683423	-23.2595429337198	-9.78402655980337	-9.78402655980337
0.049087385212	-2.7979809571	-22.0103267638341	-9.11344019342885	-9.11344019342885
0.049087385212	-2.7488935719	-21.3994307080816	-8.78550770573374	-8.78550770573374
0.049087385212	-2.6998061867	-21.3960829131946	-8.7837105903403	-8.7837105903403
0.049087385212	-2.6507188015	-21.9801861654832	-9.09726054829158	-9.09726054829158
0.049087385212	-2.6016314163	-23.0625199621978	-9.67826350473715	-9.67826350473715
0.049087385212	-2.552544031	-24.4421457090622	-10.4188544759788	-10.4188544759788
0.049087385212	-2.5034566458	-25.7392995868718	-11.1151740774362	-11.1151740774362
0.049087385212	-2.4543692606	-26.4101265907783	-11.4752778399873	-11.4752778399873
0.049087385212	-2.4052818754	-26.0694704427294	-11.29241167638	-11.29241167638
0.049087385212	-2.3561944902	-24.8720114848967	-10.6496088766939	-10.6496088766939
0.049087385212	-2.307107105	-23.310387515182	-9.81132022118438	-9.81132022118438
0.049087385212	-2.2580197198	-21.7823101376618	-8.99103956773743	-8.99103956773743
0.049087385212	-2.2089323346	-20.4424142252449	-8.2717757982732	-8.2717757982732
0.049087385212	-2.1598449493	-19.2864772635539	-7.65126224298579	-7.65126224298579
0.049087385212	-2.1107575641	-18.227556589788	-7.08282758450349	-7.08282758450349
0.049087385212	-2.0616701789	-17.1505349032237	-6.50467619909054	-6.50467619909054
0.049087385212	-2.0125827937	-15.9781203300191	-5.87531736794313	-5.87531736794313
0.049087385212	-1.9634954085	-14.7010011267699	-5.18975249408117	-5.18975249408117
0.049087385212	-1.9144080233	-13.3862562662856	-4.4839899527731	-4.4839899527731
0.049087385212	-1.8653206381	-12.123560680278	-3.8061677589286	-3.8061677589286
0.049087385212	-1.8162332529	-11.0009217030301	-3.20352875164459	-3.20352875164459
0.049087385212	-1.7671458676	-10.0685526805508	-2.70302774150979	-2.70302774150979
0.049087385212	-1.7180584824	-9.34609483390572	-2.31520824803912	-2.31520824803912
0.049087385212	-1.6689710972	-8.8143187544	-2.02974781494751	-2.02974781494751
0.049087385212	-1.619883712	-8.41596865136012	-1.81591120717541	-1.81591120717541
0.049087385212	-1.5707963268	-8.06973448026635	-1.63005072897675	-1.63005072897675
0.049087385212	-1.5217089416	-7.67426769567629	-1.41776190299692	-1.41776190299692
0.049087385212	-1.4726215564	-7.15341359255255	-1.13816444913356	-1.13816444913356
0.049087385212	-1.4235341712	-6.47014976491419	-0.771384528655062	-0.771384528655062
0.049087385212	-1.3744467859	-5.64518056017793	-0.328536353366428	-0.328536353366428
0.049087385212	-1.3253594007	-4.73809022028235	0.158394915750614	0.158394915750614
0.049087385212	-1.2762720155	-3.82490404324306	0.648598465021203	0.648598465021203
0.049087385212	-1.2271846303	-2.96888184852852	1.10811606247758	1.10811606247758
0.049087385212	-1.1780972451	-2.20072400885676	1.52046757290887	1.52046757290887
0.049087385212	-1.1290098599	-1.52374523624029	1.88387363999739	1.88387363999739
0.049087385212	-1.0799224747	-0.912314031496519	2.21209339872386	2.21209339872386
0.049087385212	-1.0308350895	-0.323126247684328	2.52837276220265	2.52837276220265
0.049087385212	-0.9817477042	0.285139255118499	2.85489315406791	2.85489315406791
0.049087385212	-0.932660319	0.947246246875971	3.21031596435254	3.21031596435254
0.049087385212	-0.8835729338	1.67561890309863	3.60131056134657	3.60131056134657
0.049087385212	-0.8344855486	2.45097151967608	4.01752426906475	4.01752426906475
0.049087385212	-0.7853981634	3.23619147848963	4.4390348223853	4.4390348223853
0.049087385212	-0.7363107782	3.9817752981676	4.83926847010633	4.83926847010633
0.049087385212	-0.687223393	4.6404858073579	5.19286802917306	5.19286802917306
0.049087385212	-0.6381360078	5.18221024769421	5.48366879911075	5.48366879911075
0.049087385212	-0.5890486225	5.58824713265599	5.70163171526917	5.70163171526917
0.049087385212	-0.5399612373	5.83900030647508	5.83623744944214	5.83623744944214
0.049087385212	-0.49087385212	5.94397762319759	5.8925898719209	5.8925898719209
0.049087385212	-0.44178646691	5.92146342540297	5.88050412210843	5.88050412210843
0.049087385212	-0.3926990817	5.79861336173674	5.81455750711196	5.81455750711196
0.049087385212	-0.34361169649	5.59687991065969	5.7062658397488	5.7062658397488
0.049087385212	-0.29452431127	5.35419861635642	5.57599313654742	5.57599313654742
0.049087385212	-0.24543692606	5.10825053206032	5.44396680184189	5.44396680184189
0.049087385212	-0.19634954085	4.88684402968902	5.32511452831549	5.32511452831549
0.049087385212	-0.14726215564	4.70962148624125	5.22998045599464	5.22998045599464
0.049087385212	-0.09817477042	4.58659619778963	5.16393977933378	5.16393977933378
0.049087385212	-0.049087385212	4.52115850275238	5.1288124513366	5.1288124513366
0.049087385212	0	4.51125093622533	5.12349401310537	5.12349401310537
0.049087385212	0.049087385212	4.54911598570689	5.14382018767511	5.14382018767511
0.049087385212	0.09817477042	4.62495055179614	5.18452861536383	5.18452861536383
0.049087385212	0.14726215564	4.72590083920658	5.23871930553495	5.23871930553495
0.049087385212	0.19634954085	4.83187498161932	5.29560682973079	5.29560682973079
0.049087385212	0.24543692606	4.92037139370368	5.34311220858148	5.34311220858148
0.049087385212	0.29452431127	4.96478818587063	5.36695539600033	5.36695539600033
0.049087385212	0.34361169649	4.93409168594078	5.35047733972425	5.35047733972425
0.049087385212	0.3926990817	4.8032553765891	5.28024366248485	5.28024366248485
0.049087385212	0.44178646691	4.55744339443035	5.14829038818307	5.14829038818307
0.049087385212	0.49087385212	4.17065802536587	4.94066179558208	4.94066179558208
0.049087385212	0.5399612373	3.64518252893426	4.65858355142747	4.65858355142747
0.049087385212	0.5890486225	2.98404611930931	4.30368175516844	4.30368175516844
0.049087385212	0.6381360078	2.20765981252829	3.88691315665212	3.88691315665212
0.049087385212	0.687223393	1.34864602409411	3.42578965462095	3.42578965462095
0.049087385212	0.7363107782	0.441588639695651	2.93887607620276	2.93887607620276
0.049087385212	0.7853981634	-0.470291856752674	2.44937342372189	2.44937342372189
0.049087385212	0.8344855486	-1.35649033090651	1.97365702731645	1.97365702731645
0.049087385212	0.8835729338	-2.20691137500532	1.51714615946337	1.51714615946337
0.049087385212	0.932660319	-3.03646331396643	1.07183794629981	1.07183794629981
0.049087385212	0.9817477042	-3.88190563805248	0.617999683751589	0.617999683751589
0.049087385212	1.0308350895	-4.79352499761387	0.128637211041329	0.128637211041329
0.049087385212	1.0799224747	-5.81578952177069	-0.420120217219136	-0.420120217219136
0.049087385212	1.1290098599	-6.97563422870635	-1.04273147244634	-1.04273147244634
0.049087385212	1.1780972451	-8.28205742005916	-1.74402689429219	-1.74402689429219
0.049087385212	1.2271846303	-9.6862624338947	-2.49781215626087	-2.49781215626087
0.049087385212	1.2762720155	-11.1082671866945	-3.2611524196474	-3.2611524196474
0.049087385212	1.3253594007	-12.4222566434455	-3.96650945592211	-3.96650945592211
0.049087385212	1.3744467859	-13.4991974529551	-4.54461742607072	-4.54461742607072
0.049087385212	1.4235341712	-14.2771859834562	-4.96224610742017	-4.96224610742017
0.049087385212	1.4726215564	-14.7829626000285	-5.23374988049047	-5.23374988049047
0.049087385212	1.5217089416	-15.1423889912507	-5.42669201771146	-5.42669201771146
0.049087385212	1.5707963268	-15.4933868357472	-5.61510966296794	-5.61510966296794
0.049087385212	1.619883712	-15.958024612846	-5.86452987232492	-5.86452987232492
0.049087385212	1.6689710972	-16.5817712409873	-6.19936062058676	-6.19936062058676
0.049087385212	1.7180584824	-17.3661249761595	-6.62040618011511	-6.62040618011511
0.049087385212	1.7671458676	-18.2444080795413	-7.09187356033544	-7.09187356033544
0.049087385212	1.8162332529	-19.1039872499653	-7.55330056264406	-7.55330056264406
0.049087385212	1.8653206381	-19.8193693072334	-7.93732173201208	-7.93732173201208
0.049087385212	1.9144080233	-20.3001309832559	-8.19539734229297	-8.19539734229297
0.049087385212	1.9634954085	-20.5709434143037	-8.34077100017801	-8.34077100017801
0.049087385212	2.0125827937	-20.721082526245	-8.42136653196382	-8.42136653196382
0.049087385212	2.0616701789	-20.8888609119165	-8.51143092651446	-8.51143092651446
0.049087385212	2.1107575641	-21.2004216525248	-8.67867850942767	-8.67867850942767
0.049087385212	2.1598449493	-21.7307874087794	-8.96338187295265	-8.96338187295265
0.049087385212	2.2089323346	-22.5183345407243	-9.38614166608588	-9.38614166608588
0.049087385212	2.2580197198	-23.5686188439244	-9.94994027158067	-9.94994027158067
0.049087385212	2.307107105	-24.8511601037356	-10.6384157363362	-10.6384157363362
0.049087385212	2.3561944902	-26.3447789918623	-11.440198876102	-11.440198876102
0.049087385212	2.4052818754	-28.0369318279515	-12.3485561717069	-12.3485561717069
0.049087385212	2.4543692606	-29.9763310530124	-13.3896367393737	-13.3896367393737
0.049087385212	2.5034566458	-32.2889502597944	-14.6310639223293	-14.6310639223293
0.049087385212	2.552544031	-35.2003887603952	-16.1939407182799	-16.1939407182799
0.049087385212	2.6016314163	-39.0330086139772	-18.2513129195566	-18.2513129195566
0.049087385212	2.6507188015	-44.0943493389914	-20.9682694940789	-20.9682694940789
0.049087385212	2.6998061867	-49.4051936491857	-23.8191610164643	-23.8191610164643
0.049087385212	2.7488935719	-49.3869338750574	-23.809359065546	-23.809359065546
0.049087385212	2.7979809571	-43.9900906781633	-20.912302850184	-20.912302850184
0.049087385212	2.8470683423	-38.9539488550096	-18.2088731899321	-18.2088731899321
0.049087385212	2.8961557275	-35.4069057939308	-16.3048002399956	-16.3048002399956
0.049087385212	2.9452431127	-33.1696616585757	-15.1038348253727	-15.1038348253727
0.049087385212	2.994330498	-32.0131443874576	-14.4830097566743	-14.4830097566743
0.049087385212	3.0434178832	-31.7535403905274	-14.3436528501642	-14.3436528501642
0.049087385212	3.0925052684	-32.1661033433427	-14.5651189967755	-14.5651189967755
0.049087385212	3.1415926536	-32.8438045750676	-14.9289128840349	-14.9289128840349
0.09817477042	-3.1415926536	-32.8437508272375	-14.928884031893	-14.928884031893
0.09817477042	-3.0925052684	-33.2390185885678	-15.1410660210516	-15.1410660210516
0.09817477042	-3.0434178832	-32.5113429892226	-14.7504456081659	-14.7504456081659
0.09817477042	-2.994330498	-30.5385228804213	-13.6914245194519	-13.6914245194519
0.09817477042	-2.9452431127	-27.9950151670214	-12.3260550689985	-12.3260550689985
0.09817477042	-2.8961557275	-25.5710701487894	-11.0248675553782	-11.0248675553782
0.09817477042	-2.8470683423	-23.6362617992669	-9.98625139589004	-9.98625139589004
0.09817477042	-2.7979809571	-22.3026618915793	-9.27036735768117	-9.27036735768117
0.09817477042	-2.7488935719	-21.6086513486727	-8.89781853914011	-8.89781853914011
0.09817477042	-2.6998061867	-21.5310731083751	-8.8561740971892	-8.8561740971892
0.09817477042	-2.6507188015	-22.0411472267265	-9.12998479373044	-9.12998479373044
0.09817477042	-2.6016314163	-23.041844942853	-9.66716503640846	-9.66716503640846
0.09817477042	-2.552544031	-24.3488041511447	-10.3687481952049	-10.3687481952049
0.09817477042	-2.5034566458	-25.6001357391379	-11.0404701300873	-11.0404701300873
0.09817477042	-2.4543692606	-26.2721544262073	-11.4012135949584	-11.4012135949584
0.09817477042	-2.4052818754	-26.0123875362466	-11.2617692465402	-11.2617692465402
0.09817477042	-2.3561944902	-24.9382525648901	-10.6851674663186	-10.6851674663186
0.09817477042	-2.307107105	-23.4951226168052	-9.91048707759055	-9.91048707759055
0.09817477042	-2.2580197198	-22.0553192706253	-9.1375924277423	-9.1375924277423
0.09817477042	-2.2089323346	-20.7935442539386	-8.46026440076079	-8.46026440076079
0.09817477042	-2.1598449493	-19.6941387028213	-7.870097229163	-7.870097229163
0.09817477042	-2.1107575641	-18.6592422293995	-7.31455889847584	-7.31455889847584
0.09817477042	-2.0616701789	-17.5683980751847	-6.72898753357538	-6.72898753357538
0.09817477042	-2.0125827937	-16.3405391774177	-6.06986587271062	-6.06986587271062
0.09817477042	-1.9634954085	-14.9903462366412	-5.34507459968169	-5.34507459968169
0.09817477042	-1.9144080233	-13.5899408409459	-4.5933289944063	-4.5933289944063
0.09817477042	-1.8653206381	-12.249710184571	-3.8738855324758	-3.8738855324758
0.09817477042	-1.8162332529	-11.0605983962796	-3.23556354101745	-3.23556354101745
0.09817477042	-1.7671458676	-10.0844062609954	-2.71153803393207	-2.71153803393207
0.09817477042	-1.7180584824	-9.33609501847349	-2.30984029006934	-2.30984029006934
0.09817477042	-1.6689710972	-8.79690375523949	-2.02039934405113	-2.02039934405113
0.09817477042	-1.619883712	-8.40824892668262	-1.81176721492996	-1.81176721492996
0.09817477042	-1.5707963268	-8.07907226943469	-1.63506330747143	-1.63506330747143
0.09817477042	-1.5217089416	-7.7094436752692	-1.43664456951014	-1.43664456951014
0.09817477042	-1.4726215564	-7.20964762839909	-1.16835120037322	-1.16835120037322
0.09817477042	-1.4235341712	-6.53261940946384	-0.804918590218713	-0.804918590218713
0.09817477042	-1.3744467859	-5.70038613808613	-0.358171022517764	-0.358171022517764
0.09817477042	-1.3253594007	-4.77380541745112	0.139222794166611	0.139222794166611
0.09817477042	-1.2762720155	-3.83865359447608	0.641217627482517	0.641217627482517
0.09817477042	-1.2271846303	-2.96144048787546	1.11211062732673	1.11211062732673
0.09817477042	-1.1780972451	-2.17842828281634	1.53243604583738	1.53243604583738
0.09817477042	-1.1290098599	-1.49790215631983	1.89774635272522	1.89774635272522
0.09817477042	-1.0799224747	-0.896721313754487	2.22046365855927	2.22046365855927
0.09817477042	-1.0308350895	-0.327976955757628	2.52576887443716	2.52576887443716
0.09817477042	-0.9817477042	0.251474625811963	2.83682178901018	2.83682178901018
0.09817477042	-0.932660319	0.886064923045562	3.17747348070044	3.17747348070044
0.09817477042	-0.8835729338	1.59010162225718	3.55540439714207	3.55540439714207
0.09817477042	-0.8344855486	2.35125908856391	3.96399806721611	3.96399806721611
0.09817477042	-0.7853981634	3.13326383579437	4.3837826766171	4.3837826766171
0.09817477042	-0.7363107782	3.88701768238447	4.78840204139197	4.78840204139197
0.09817477042	-0.687223393	4.56487286485935	5.15227857029212	5.15227857029212
0.09817477042	-0.6381360078	5.12169389407709	5.45118327526259	5.45118327526259
0.09817477042	-0.5890486225	5.54833653661031	5.68020747963463	5.68020747963463
0.09817477042	-0.5399612373	5.81632007813041	5.82406257348326	5.82406257348326
0.09817477042	-0.49087385212	5.93626818808683	5.88845140317357	5.88845140317357
0.09817477042	-0.44178646691	5.92633777218653	5.88312069926844	5.88312069926844
0.09817477042	-0.3926990817	5.80540646466061	5.81820408351398	5.81820408351398
0.09817477042	-0.34361169649	5.61165739384438	5.71419847702317	5.71419847702317
0.09817477042	-0.29452431127	5.36717651214856	5.5829597450434	5.5829597450434
0.09817477042	-0.24543692606	5.12034047042013	5.45045674972268	5.45045674972268
0.09817477042	-0.19634954085	4.89310079493599	5.32847319559292	5.32847319559292
0.09817477042	-0.14726215564	4.71064817121319	5.23053158634449	5.23053158634449
0.09817477042	-0.09817477042	4.58422547030181	5.16266715929407	5.16266715929407
0.09817477042	-0.049087385212	4.51886028314713	5.1275787539419	5.1275787539419
0.09817477042	0	4.51074807564706	5.1232240746783	5.1232240746783
0.09817477042	0.049087385212	4.55428239123625	5.14659354363596	5.14659354363596
0.09817477042	0.09817477042	4.63859499667345	5.19185303121118	5.19185303121118
0.09817477042	0.14726215564	4.74871834468795	5.25096787264394	5.25096787264394
0.09817477042	0.19634954085	4.86636416180243	5.31412081840286	5.31412081840286
0.09817477042	0.24543692606	4.96738989575326	5.36835200870726	5.36835200870726
0.09817477042	0.29452431127	5.02373959269206	5.39860084748106	5.39860084748106
0.09817477042	0.34361169649	5.00451262834861	5.38827970333779	5.38827970333779
0.09817477042	0.3926990817	4.88954603052755	5.32656497777967	5.32656497777967
0.09817477042	0.44178646691	4.65242577486349	5.19927747184377	5.19927747184377
0.09817477042	0.49087385212	4.26973525823988	4.99384701939287	4.99384701939287
0.09817477042	0.5399612373	3.75186711784605	4.71585244735688	4.71585244735688
0.09817477042	0.5890486225	3.0929559776804	4.36214518843805	4.36214518843805
0.09817477042	0.6381360078	2.3148219272804	3.94443839117674	3.94443839117674
0.09817477042	0.687223393	1.44805336588774	3.47915208278295	3.47915208278295
0.09817477042	0.7363107782	0.532896384159876	2.98789059431272	2.98789059431272
0.09817477042	0.7853981634	-0.386365824625024	2.49442539653926	2.49442539653926
0.09817477042	0.8344855486	-1.27589855733204	2.01691915112159	2.01691915112159
0.09817477042	0.8835729338	-2.11990339577763	1.56385253906557	1.56385253906557
0.09817477042	0.932660319	-2.93511453487776	1.12624254907706	1.12624254907706
0.09817477042	0.9817477042	-3.75642482250038	0.685358501367989	0.685358501367989
0.09817477042	1.0308350895	-4.63292329214593	0.214849122718026	0.214849122718026
0.09817477042	1.0799224747	-5.61685730118658	-0.31333226636471	-0.31333226636471
0.09817477042	1.1290098599	-6.74389063694599	-0.918330190366103	-0.918330190366103
0.09817477042	1.1780972451	-8.01872834552319	-1.60267034487289	-1.60267034487289
0.09817477042	1.2271846303	-9.40972912292095	-2.34936749739582	-2.34936749739582
0.09817477042	1.2762720155	-10.8389778410137	-3.11659636267612	-3.11659636267612
0.09817477042	1.3253594007	-12.1929361687042	-3.84340891688081	-3.84340891688081
0.09817477042	1.3744467859	-13.3372925423275	-4.45770594642996	-4.45770594642996
0.09817477042	1.4235341712	-14.187423590547	-4.91406114284066	-4.91406114284066
0.09817477042	1.4726215564	-14.75982663895	-5.22133036460024	-5.22133036460024
0.09817477042	1.5217089416	-15.1556543183048	-5.43381292094855	-5.43381292094855
0.09817477042	1.5707963268	-15.5155695553043	-5.62701747337154	-5.62701747337154
0.09817477042	1.619883712	-15.9620291646632	-5.86667953858508	-5.86667953858508
0.09817477042	1.6689710972	-16.5661959302202	-6.19099970491481	-6.19099970491481
0.09817477042	1.7180584824	-17.3276859917635	-6.59977191400922	-6.59977191400922
0.09817477042	1.7671458676	-18.1888299386632	-7.0620388972565	-7.0620388972565
0.09817477042	1.8162332529	-19.0562839559401	-7.52769316227926	-7.52769316227926
0.09817477042	1.8653206381	-19.8034267543886	-7.92876367869782	-7.92876367869782
0.09817477042	1.9144080233	-20.3496257838159	-8.22196643358566	-8.22196643358566
0.09817477042	1.9634954085	-20.6949760490048	-8.4073524260522	-8.4073524260522
0.09817477042	2.0125827937	-20.9152294268438	-8.52558569575141	-8.52558569575141
0.09817477042	2.0616701789	-21.1487170629111	-8.65092319076486	-8.65092319076486
0.09817477042	2.1107575641	-21.4980653276629	-8.83845533220407	-8.83845533220407
0.09817477042	2.1598449493	-22.0505995747531	-9.13505886807374	-9.13505886807374
0.09817477042	2.2089323346	-22.8362042675379	-9.55677594878486	-9.55677594878486
0.09817477042	2.2580197198	-23.8574604338845	-10.1049920848204	-10.1049920848204
0.09817477042	2.307107105	-25.081546389293	-10.7620884087037	-10.7620884087037
0.09817477042	2.3561944902	-26.4829993849239	-11.5143963716007	-11.5143963716007
0.09817477042	2.4052818754	-28.0421009913231	-12.3513310080933	-12.3513310080933
0.09817477042	2.4543692606	-29.8225250264787	-13.3070727869161	-13.3070727869161
0.09817477042	2.5034566458	-31.9618859933873	-14.4554939583246	-14.4554939583246
0.09817477042	2.552544031	-34.7135030420778	-15.9325776871594	-15.9325776871594
0.09817477042	2.6016314163	-38.4571959397544	-17.9422133912062	-17.9422133912062
0.09817477042	2.6507188015	-43.7220642113573	-20.768424713797	-20.768424713797
0.09817477042	2.6998061867	-50.4813133611725	-24.3968282167785	-24.3968282167785
0.09817477042	2.7488935719	-52.5920808634782	-25.5299002532716	-25.5299002532716
0.09817477042	2.7979809571	-46.2219575656068	-22.1103817274525	-22.1103817274525
0.09817477042	2.8470683423	-40.2003601584123	-18.8779538879777	-18.8779538879777
0.09817477042	2.8961557275	-36.107797795986	-16.6810430650642	-16.6810430650642
0.09817477042	2.9452431127	-33.5447064426852	-15.3051610049936	-15.3051610049936
0.09817477042	2.994330498	-32.1761128740161	-14.5704921699422	-14.5704921699422
0.09817477042	3.0434178832	-31.777971592051	-14.3567676585143	-14.3567676585143
0.09817477042	3.0925052684	-32.1269427820165	-14.5440973840571	-14.5440973840571
0.09817477042	3.1415926536	-32.8437508272375	-14.928884031893	-14.928884031893
0.14726215564	-3.1415926536	-32.843954573049	-14.9289934038069	-14.9289934038069
0.14726215564	-3.0925052684	-33.4157297646713	-15.2359255884649	-15.2359255884649
0.14726215564	-3.0434178832	-32.9259469039265	-14.9730073547621	-14.9730073547621
0.14726215564	-2.994330498	-31.1073015091031	-13.9967481320289	-13.9967481320289
0.14726215564	-2.9452431127	-28.5685751147404	-12.6339453209106	-12.6339453209106
0.14726215564	-2.8961557275	-26.0738007000248	-11.2947361831989	-11.2947361831989
0.14726215564	-2.8470683423	-24.0481721212961	-10.2073672065723	-10.2073672065723
0.14726215564	-2.7979809571	-22.6290538132702	-9.44557640320669	-9.44557640320669
0.14726215564	-2.7488935719	-21.8475466796641	-9.02605891563796	-9.02605891563796
0.14726215564	-2.6998061867	-21.6942036963734	-8.94374352743469	-8.94374352743469
0.14726215564	-2.6507188015	-22.1195339592826	-9.17206323893786	-9.17206323893786
0.14726215564	-2.6016314163	-23.0349932898225	-9.6634870299752	-9.6634870299752
0.14726215564	-2.552544031	-24.2527320329785	-10.3171761341125	-10.3171761341125
0.14726215564	-2.5034566458	-25.4294628625118	-10.94885195628	-10.94885195628
0.14726215564	-2.4543692606	-26.0893025785259	-11.3030576800116	-11.3030576800116
0.14726215564	-2.4052818754	-25.8937296128589	-11.1980729963601	-11.1980729963601
0.14726215564	-2.3561944902	-24.9336091165608	-10.6826748367661	-10.6826748367661
0.14726215564	-2.307107105	-23.6089991323853	-9.97161664078317	-9.97161664078317
0.14726215564	-2.2580197198	-22.2842244659005	-9.26047004239717	-9.26047004239717
0.14726215564	-2.2089323346	-21.1117404122919	-8.63107391377249	-8.63107391377249
0.14726215564	-2.1598449493	-20.0789429052137	-8.0766623201925	-8.0766623201925
0.14726215564	-2.1107575641	-19.0832754428536	-7.54218234643229	-7.54218234643229
0.14726215564	-2.0616701789	-17.9890844259768	-6.95481436656204	-6.95481436656204
0.14726215564	-2.0125827937	-16.7172959363839	-6.27211105020084	-6.27211105020084
0.14726215564	-1.9634954085	-15.2902918018508	-5.50608709017997	-5.50608709017997
0.14726215564	-1.9144080233	-13.7986907250648	-4.70538712305284	-4.70538712305284
0.14726215564	-1.8653206381	-12.3757790762037	-3.941560032687	-3.941560032687
0.14726215564	-1.8162332529	-11.1188251076948	-3.26681997186995	-3.26681997186995
0.14726215564	-1.7671458676	-10.0920009535429	-2.71561490821689	-2.71561490821689
0.14726215564	-1.7180584824	-9.31762457052326	-2.29992524824164	-2.29992524824164
0.14726215564	-1.6689710972	-8.76772275473774	-2.00473481651349	-2.00473481651349
0.14726215564	-1.619883712	-8.38468728394076	-1.79911919069447	-1.79911919069447
0.14726215564	-1.5707963268	-8.0779481528514	-1.63445987527679	-1.63445987527679
0.14726215564	-1.5217089416	-7.73475488776178	-1.45023177276855	-1.45023177276855
0.14726215564	-1.4726215564	-7.25652823520575	-1.19351697754595	-1.19351697754595
0.14726215564	-1.4235341712	-6.59082317434665	-0.836162703241719	-0.836162703241719
0.14726215564	-1.3744467859	-5.75144462432782	-0.385579509204686	-0.385579509204686
0.14726215564	-1.3253594007	-4.80955744435232	0.120030902172135	0.120030902172135
0.14726215564	-1.2762720155	-3.85316573821402	0.633427425936837	0.633427425936837
0.14726215564	-1.2271846303	-2.95328799304756	1.11648693305773	1.11648693305773
0.14726215564	-1.1780972451	-2.15725820947843	1.54380026197368	1.54380026197368
0.14726215564	-1.1290098599	-1.47268822293254	1.91128133600496	1.91128133600496
0.14726215564	-1.0799224747	-0.877724050342248	2.23066149793229	2.23066149793229
0.14726215564	-1.0308350895	-0.33041096461878	2.52446228459525	2.52446228459525
0.14726215564	-0.9817477042	0.22316398840925	2.82162447734925	2.82162447734925
0.14726215564	-0.932660319	0.828634735984262	3.14664462866503	3.14664462866503
0.14726215564	-0.8835729338	1.50726561974604	3.51093755844111	3.51093755844111
0.14726215564	-0.8344855486	2.25259479599041	3.91103451211433	3.91103451211433
0.14726215564	-0.7853981634	3.03043650682982	4.32858437983182	4.32858437983182
0.14726215564	-0.7363107782	3.78897831326325	4.73577394876437	4.73577394876437
0.14726215564	-0.687223393	4.47479614036276	5.10392487072336	5.10392487072336
0.14726215564	-0.6381360078	5.05815596093668	5.41707575028917	5.41707575028917
0.14726215564	-0.5890486225	5.49781189202956	5.6530855621967	5.6530855621967
0.14726215564	-0.5399612373	5.794990678552	5.81261283011214	5.81261283011214
0.14726215564	-0.49087385212	5.93062052799921	5.88541970702044	5.88541970702044
0.14726215564	-0.44178646691	5.93367959510373	5.88706183169315	5.88706183169315
0.14726215564	-0.3926990817	5.82290958898809	5.82759986050271	5.82759986050271
0.14726215564	-0.34361169649	5.62742216846562	5.72266109797286	5.72266109797286
0.14726215564	-0.29452431127	5.38772640296681	5.59399104366521	5.59399104366521
0.14726215564	-0.24543692606	5.13349822145426	5.45751990553858	5.45751990553858
0.14726215564	-0.19634954085	4.89965358292258	5.33199076956569	5.33199076956569
0.14726215564	-0.14726215564	4.71211793674172	5.23132056486475	5.23132056486475
0.14726215564	-0.09817477042	4.58211560928624	5.16153457386483	5.16153457386483
0.14726215564	-0.049087385212	4.51613977233141	5.12611836821637	5.12611836821637
0.14726215564	0	4.51150135261787	5.12362843805343	5.12362843805343
0.14726215564	0.049087385212	4.55974384106386	5.14952528105925	5.14952528105925
0.14726215564	0.09817477042	4.65146524699054	5.19876185500206	5.19876185500206
0.14726215564	0.14726215564	4.7721735277523	5.26355874871722	5.26355874871722
0.14726215564	0.19634954085	4.90166066328021	5.33306818175141	5.33306818175141
0.14726215564	0.24543692606	5.01737791822975	5.39518586433836	5.39518586433836
0.14726215564	0.29452431127	5.08672506576409	5.43241180873815	5.43241180873815
0.14726215564	0.34361169649	5.08457915756764	5.43125987297658	5.43125987297658
0.14726215564	0.3926990817	4.97777259100077	5.37392549874608	5.37392549874608
0.14726215564	0.44178646691	4.74871411623749	5.25096560278761	5.25096560278761
0.14726215564	0.49087385212	4.37598007995482	5.05087984578227	5.05087984578227
0.14726215564	0.5399612373	3.86432375584047	4.77621981216154	4.77621981216154
0.14726215564	0.5890486225	3.20694404552388	4.423334633522	4.423334633522
0.14726215564	0.6381360078	2.42633737449283	4.00430051940043	4.00430051940043
0.14726215564	0.687223393	1.5543349914188	3.5362046656708	3.5362046656708
0.14726215564	0.7363107782	0.632362587928349	3.04128461991861	3.04128461991861
0.14726215564	0.7853981634	-0.293601087392222	2.54422203667907	2.54422203667907
0.14726215564	0.8344855486	-1.18569577248807	2.06534052060396	2.06534052060396
0.14726215564	0.8835729338	-2.02591135800174	1.61430800113827	1.61430800113827
0.14726215564	0.932660319	-2.82551072003871	1.18507850213748	1.18507850213748
0.14726215564	0.9817477042	-3.6219210715411	0.757560882183936	0.757560882183936
0.14726215564	1.0308350895	-4.46816554514965	0.303292021196034	0.303292021196034
0.14726215564	1.0799224747	-5.41606788566918	-0.205547362675396	-0.205547362675396
0.14726215564	1.1290098599	-6.5051547747444	-0.790175417624334	-0.790175417624334
0.14726215564	1.1780972451	-7.749889957338	-1.45835636445782	-1.45835636445782
0.14726215564	1.2271846303	-9.12216256734573	-2.19500012988755	-2.19500012988755
0.14726215564	1.2762720155	-10.557856810977	-2.96568899004657	-2.96568899004657
0.14726215564	1.3253594007	-11.940666653617	-3.70798920206486	-3.70798920206486
0.14726215564	1.3744467859	-13.1465083814221	-4.35529192049313	-4.35529192049313
0.14726215564	1.4235341712	-14.0672596250004	-4.84955644063818	-4.84955644063818
0.14726215564	1.4726215564	-14.7036833361771	-5.19119231939214	-5.19119231939214
0.14726215564	1.5217089416	-15.1398313915554	-5.42531908360473	-5.42531908360473
0.14726215564	1.5707963268	-15.5154539810366	-5.62695543244534	-5.62695543244534
0.14726215564	1.619883712	-15.9549855292378	-5.86289847490703	-5.86289847490703
0.14726215564	1.6689710972	-16.5361380142618	-6.1748644441575	-6.1748644441575
0.14726215564	1.7180584824	-17.2769165710028	-6.57251859932148	-6.57251859932148
0.14726215564	1.7671458676	-18.1274316762932	-7.02907995975882	-7.02907995975882
0.14726215564	1.8162332529	-18.9978549565235	-7.49632814207363	-7.49632814207363
0.14726215564	1.8653206381	-19.7811193786359	-7.9167889521373	-7.9167889521373
0.14726215564	1.9144080233	-20.3855406600101	-8.24124574400963	-8.24124574400963
0.14726215564	1.9634954085	-20.799664899914	-8.46354999843673	-8.46354999843673
0.14726215564	2.0125827937	-21.0972851834356	-8.62331426445994	-8.62331426445994
0.14726215564	2.0616701789	-21.3867010466087	-8.77867435083644	-8.77867435083644
0.14726215564	2.1107575641	-21.7846914030579	-8.99231784458641	-8.99231784458641
0.14726215564	2.1598449493	-22.3680032381302	-9.30544296526125	-9.30544296526125
0.14726215564	2.2089323346	-23.1593659361294	-9.73025097601899	-9.73025097601899
0.14726215564	2.2580197198	-24.1651359012795	-10.2701540309084	-10.2701540309084
0.14726215564	2.307107105	-25.3404458298457	-10.9010671053311	-10.9010671053311
0.14726215564	2.3561944902	-26.6558684220084	-11.6071934568704	-11.6071934568704
0.14726215564	2.4052818754	-28.091189261644	-12.3776818716344	-12.3776818716344
0.14726215564	2.4543692606	-29.7202895492503	-13.2521921995191	-13.2521921995191
0.14726215564	2.5034566458	-31.6969442108776	-14.3132716980651	-14.3132716980651
0.14726215564	2.552544031	-34.282423013358	-15.7011714685685	-15.7011714685685
0.14726215564	2.6016314163	-37.8874627570553	-17.6363773685872	-17.6363773685872
0.14726215564	2.6507188015	-43.1701239419631	-20.472140028543	-20.472140028543
0.14726215564	2.6998061867	-50.9283472360778	-24.6367985510134	-24.6367985510134
0.14726215564	2.7488935719	-56.1176121799456	-27.4224255759831	-27.4224255759831
0.14726215564	2.7979809571	-48.6394847833512	-23.4081241291594	-23.4081241291594
0.14726215564	2.8470683423	-41.4470103251708	-19.5471628092353	-19.5471628092353
0.14726215564	2.8961557275	-36.7826353947643	-17.0432997378217	-17.0432997378217
0.14726215564	2.9452431127	-33.8981441145334	-15.4948883634909	-15.4948883634909
0.14726215564	2.994330498	-32.3273095968098	-14.651655433267	-14.651655433267
0.14726215564	3.0434178832	-31.7996450081875	-14.3684020719363	-14.3684020719363
0.14726215564	3.0925052684	-32.0870236048246	-14.5226685420143	-14.5226685420143
0.14726215564	3.1415926536	-32.843954573049	-14.9289934038069	-14.9289934038069
0.19634954085	-3.1415926536	-32.8439876361909	-14.9290111522902	-14.9290111522902
0.19634954085	-3.0925052684	-33.5866021396801	-15.327650854142	-15.327650854142
0.19634954085	-3.0434178832	-33.3694252197449	-15.2110690445957	-15.2110690445957
0.19634954085	-2.994330498	-31.7134033751728	-14.322107071353	-14.322107071353
0.19634954085	-2.9452431127	-29.1928172216321	-12.9690420449922	-12.9690420449922
0.19634954085	-2.8961557275	-26.6276880925051	-11.5920660952333	-11.5920660952333
0.19634954085	-2.8470683423	-24.4996903540837	-10.4497447697002	-10.4497447697002
0.19634954085	-2.7979809571	-22.9849728680501	-9.63663578221723	-9.63663578221723
0.19634954085	-2.7488935719	-22.1179647357358	-9.17122087078598	-9.17122087078598
0.19634954085	-2.6998061867	-21.8765250991547	-9.04161469653316	-9.04161469653316
0.19634954085	-2.6507188015	-22.2095586901051	-9.22038902800572	-9.22038902800572
0.19634954085	-2.6016314163	-23.0318635781936	-9.6618069829188	-9.6618069829188
0.19634954085	-2.552544031	-24.1525873465515	-10.2634178951449	-10.2634178951449
0.19634954085	-2.5034566458	-25.2470401942424	-10.8509264272899	-10.8509264272899
0.19634954085	-2.4543692606	-25.8694614517262	-11.1850457090219	-11.1850457090219
0.19634954085	-2.4052818754	-25.7159198769387	-11.1026237157703	-11.1026237157703
0.19634954085	-2.3561944902	-24.8558076730533	-10.6409105780588	-10.6409105780588
0.19634954085	-2.307107105	-23.6571225549658	-9.99744956855316	-9.99744956855316
0.19634954085	-2.2580197198	-22.4563303666304	-9.35285747171826	-9.35285747171826
0.19634954085	-2.2089323346	-21.3897044239813	-8.78028658094339	-8.78028658094339
0.19634954085	-2.1598449493	-20.4408518450785	-8.27093710368701	-8.27093710368701
0.19634954085	-2.1107575641	-19.4969483310022	-7.76424431266231	-7.76424431266231
0.19634954085	-2.0616701789	-18.4092260876386	-7.18034880731626	-7.18034880731626
0.19634954085	-2.0125827937	-17.0960465429645	-6.47542653646469	-6.47542653646469
0.19634954085	-1.9634954085	-15.589584232633	-5.66674897439171	-5.66674897439171
0.19634954085	-1.9144080233	-14.0117503763945	-4.81975875932396	-4.81975875932396
0.19634954085	-1.8653206381	-12.5033352232174	-4.0100329000711	-4.0100329000711
0.19634954085	-1.8162332529	-11.1742007396511	-3.29654592700442	-3.29654592700442
0.19634954085	-1.7671458676	-10.0973424931143	-2.71848227713058	-2.71848227713058
0.19634954085	-1.7180584824	-9.2910535273637	-2.28566176069426	-2.28566176069426
0.19634954085	-1.6689710972	-8.72741873513732	-1.98309938887041	-1.98309938887041
0.19634954085	-1.619883712	-8.35199233161436	-1.78156835377138	-1.78156835377138
0.19634954085	-1.5707963268	-8.06396915239254	-1.62695586808474	-1.62695586808474
0.19634954085	-1.5217089416	-7.74582446111183	-1.45617398289125	-1.45617398289125
0.19634954085	-1.4726215564	-7.29347579541606	-1.21335063864089	-1.21335063864089
0.19634954085	-1.4235341712	-6.64149017760956	-0.863361039632347	-0.863361039632347
0.19634954085	-1.3744467859	-5.80130616218521	-0.412345467170701	-0.412345467170701
0.19634954085	-1.3253594007	-4.8453870264844	0.100797378087294	0.100797378087294
0.19634954085	-1.2762720155	-3.86623878504408	0.626409739820898	0.626409739820898
0.19634954085	-1.2271846303	-2.94707515683737	1.11982201897761	1.11982201897761
0.19634954085	-1.1780972451	-2.13566629022603	1.55539092740339	1.55539092740339
0.19634954085	-1.1290098599	-1.44561010147037	1.9258170260779	1.9258170260779
0.19634954085	-1.0799224747	-0.858114489949507	2.2411880218174	2.2411880218174
0.19634954085	-1.0308350895	-0.328919091094125	2.52526313081394	2.52526313081394
0.19634954085	-0.9817477042	0.199059761569318	2.80868519087465	2.80868519087465
0.19634954085	-0.932660319	0.773657025587786	3.1171322800939	3.1171322800939
0.19634954085	-0.8835729338	1.42629185797323	3.46747038119198	3.46747038119198
0.19634954085	-0.8344855486	2.15405177985873	3.85813605889837	3.85813605889837
0.19634954085	-0.7853981634	2.92512305928325	4.27205152040919	4.27205152040919
0.19634954085	-0.7363107782	3.68910439231814	4.68216105825217	4.68216105825217
0.19634954085	-0.687223393	4.38926584093528	5.05801171806761	5.05801171806761
0.19634954085	-0.6381360078	4.99271857827128	5.38194858997499	5.38194858997499
0.19634954085	-0.5890486225	5.4469080549616	5.62576009206846	5.62576009206846
0.19634954085	-0.5399612373	5.76525263003465	5.79664927602195	5.79664927602195
0.19634954085	-0.49087385212	5.91778969789594	5.87853204422521	5.87853204422521
0.19634954085	-0.44178646691	5.93417583248216	5.88732821474877	5.88732821474877
0.19634954085	-0.3926990817	5.83391832217062	5.83350941127641	5.83350941127641
0.19634954085	-0.34361169649	5.64616026719252	5.73271981626434	5.73271981626434
0.19634954085	-0.29452431127	5.4009340332356	5.60108097493881	5.60108097493881
0.19634954085	-0.24543692606	5.14758247420063	5.46508041275899	5.46508041275899
0.19634954085	-0.19634954085	4.90751082011693	5.33620857931465	5.33620857931465
0.19634954085	-0.14726215564	4.71421011710397	5.23244365921843	5.23244365921843
0.19634954085	-0.09817477042	4.58121549221832	5.16105138588789	5.16105138588789
0.19634954085	-0.049087385212	4.51428051896274	5.12512031040162	5.12512031040162
0.19634954085	0	4.51102241537181	5.12337134180757	5.12337134180757
0.19634954085	0.049087385212	4.56566050659278	5.15270138086787	5.15270138086787
0.19634954085	0.09817477042	4.66516761491897	5.20611736427368	5.20611736427368
0.19634954085	0.14726215564	4.79683105289609	5.27679504887772	5.27679504887772
0.19634954085	0.19634954085	4.94037520429266	5.35385036822101	5.35385036822101
0.19634954085	0.24543692606	5.06218741011628	5.41923985520691	5.41923985520691
0.19634954085	0.29452431127	5.15026390339084	5.466519819245	5.466519819245
0.19634954085	0.34361169649	5.15727666054657	5.47028430729174	5.47028430729174
0.19634954085	0.3926990817	5.06780046796431	5.42225297668044	5.42225297668044
0.19634954085	0.44178646691	4.84737505309344	5.30392735652106	5.30392735652106
0.19634954085	0.49087385212	4.48518491796597	5.10950162580543	5.10950162580543
0.19634954085	0.5399612373	3.97846964406859	4.83749397612828	4.83749397612828
0.19634954085	0.5890486225	3.32627416686682	4.48739172339918	4.48739172339918
0.19634954085	0.6381360078	2.5445207957714	4.06774205414149	4.06774205414149
0.19634954085	0.687223393	1.66830797893464	3.59738601554885	3.59738601554885
0.19634954085	0.7363107782	0.739864223151615	3.098992110969	3.098992110969
0.19634954085	0.7853981634	-0.193302932353755	2.59806265847271	2.59806265847271
0.19634954085	0.8344855486	-1.08768221894833	2.11795475528015	2.11795475528015
0.19634954085	0.8835729338	-1.92398574932423	1.66902224932945	1.66902224932945
0.19634954085	0.932660319	-2.70971066487575	1.24724063235134	1.24724063235134
0.19634954085	0.9817477042	-3.48321781446538	0.832017581840027	0.832017581840027
0.19634954085	1.0308350895	-4.29704499480027	0.395150508811745	0.395150508811745
0.19634954085	1.0799224747	-5.20881931261152	-0.0942951463710289	-0.0942951463710289
0.19634954085	1.1290098599	-6.26163013357482	-0.659450001014091	-0.659450001014091
0.19634954085	1.1780972451	-7.47348421102315	-1.30998018302937	-1.30998018302937
0.19634954085	1.2271846303	-8.8280521395037	-2.03711997441576	-2.03711997441576
0.19634954085	1.2762720155	-10.2635429134335	-2.80769961087834	-2.80769961087834
0.19634954085	1.3253594007	-11.6710534904149	-3.56325931800091	-3.56325931800091
0.19634954085	1.3744467859	-12.924276996467	-4.23599684529006	-4.23599684529006
0.19634954085	1.4235341712	-13.913168001781	-4.76683917825041	-4.76683917825041
0.19634954085	1.4726215564	-14.6132590395793	-5.14265204113666	-5.14265204113666
0.19634954085	1.5217089416	-15.090937188408	-5.39907239642939	-5.39907239642939
0.19634954085	1.5707963268	-15.4874564024718	-5.61192617255447	-5.61192617255447
0.19634954085	1.619883712	-15.9235354809734	-5.84601590958621	-5.84601590958621
0.19634954085	1.6689710972	-16.4916078016019	-6.15096037197101	-6.15096037197101
0.19634954085	1.7180584824	-17.216246146299	-6.53995036923506	-6.53995036923506
0.19634954085	1.7671458676	-18.0543393576577	-6.98984358614687	-6.98984358614687
0.19634954085	1.8162332529	-18.9365293294881	-7.46340819563791	-7.46340819563791
0.19634954085	1.8653206381	-19.749112256086	-7.89960734616207	-7.89960734616207
0.19634954085	1.9144080233	-20.4057819856237	-8.25211140306932	-8.25211140306932
0.19634954085	1.9634954085	-20.897443788886	-8.51603826383428	-8.51603826383428
0.19634954085	2.0125827937	-21.2621075046156	-8.71179182672812	-8.71179182672812
0.19634954085	2.0616701789	-21.6156496911557	-8.90157528930828	-8.90157528930828
0.19634954085	2.1107575641	-22.0595499455684	-9.13986347818641	-9.13986347818641
0.19634954085	2.1598449493	-22.6744816012277	-9.4699622989333	-9.4699622989333
0.19634954085	2.2089323346	-23.4893350555565	-9.90738028169605	-9.90738028169605
0.19634954085	2.2580197198	-24.4848848572759	-10.4417970945532	-10.4417970945532
0.19634954085	2.307107105	-25.621606074444	-11.051995528561	-11.051995528561
0.19634954085	2.3561944902	-26.8570395776538	-11.7151832808381	-11.7151832808381
0.19634954085	2.4052818754	-28.1908198665469	-12.4311641487071	-12.4311641487071
0.19634954085	2.4543692606	-29.677123663534	-13.229020505819	-13.229020505819
0.19634954085	2.5034566458	-31.495273407624	-14.2050136604109	-14.2050136604109
0.19634954085	2.552544031	-33.9132272533596	-15.5029850784573	-15.5029850784573
0.19634954085	2.6016314163	-37.3521044960886	-17.3489940000521	-17.3489940000521
0.19634954085	2.6507188015	-42.5281043622509	-20.1275002556365	-20.1275002556365
0.19634954085	2.6998061867	-50.7655040108999	-24.5493833787692	-24.5493833787692
0.19634954085	2.7488935719	-59.7663181359481	-29.381071747869	-29.381071747869
0.19634954085	2.7979809571	-51.2261163130119	-24.7966426901892	-24.7966426901892
0.19634954085	2.8470683423	-42.6632019671166	-20.2000214206172	-20.2000214206172
0.19634954085	2.8961557275	-37.4184181954067	-17.3845915721446	-17.3845915721446
0.19634954085	2.9452431127	-34.226927410899	-15.6713811125838	-15.6713811125838
0.19634954085	2.994330498	-32.465689528606	-14.7259385700685	-14.7259385700685
0.19634954085	3.0434178832	-31.8160616034735	-14.3772145939372	-14.3772145939372
0.19634954085	3.0925052684	-32.0490627263211	-14.5022909258789	-14.5022909258789
0.19634954085	3.1415926536	-32.8439876361909	-14.9290111522902	-14.9290111522902
0.24543692606	-3.1415926536	-32.8441626925341	-14.9291051235338	-14.9291051235338
0.24543692606	-3.0925052684	-33.7605154213231	-15.4210084958478	-15.4210084958478
0.24543692606	-3.0434178832	-33.8195249313039	-15.4526851374359	-15.4526851374359
0.24543692606	-2.994330498	-32.3702007753708	-14.674679662599	-14.674679662599
0.24543692606	-2.9452431127	-29.8635541916859	-13.3290974768576	-13.3290974768576
0.24543692606	-2.8961557275	-27.2246364599282	-11.912511384266	-11.912511384266
0.24543692606	-2.8470683423	-24.9954303679317	-10.7158608371725	-10.7158608371725
0.24543692606	-2.7979809571	-23.3725880953976	-9.84470984747858	-9.84470984747858
0.24543692606	-2.7488935719	-22.4050801445058	-9.32534606011556	-9.32534606011556
0.24543692606	-2.6998061867	-22.0727462224016	-9.146947314871	-9.146947314871
0.24543692606	-2.6507188015	-22.311643213779	-9.27518858267353	-9.27518858267353
0.24543692606	-2.6016314163	-23.0300334638448	-9.66082456709612	-9.66082456709612
0.24543692606	-2.552544031	-24.0487770349548	-10.2076919276751	-10.2076919276751
0.24543692606	-2.5034566458	-25.0431536534272	-10.7414789690726	-10.7414789690726
0.24543692606	-2.4543692606	-25.6128229079013	-11.0472806746557	-11.0472806746557
0.24543692606	-2.4052818754	-25.4827049421379	-10.9774326083524	-10.9774326083524
0.24543692606	-2.3561944902	-24.7200964051505	-10.5680599952591	-10.5680599952591
0.24543692606	-2.307107105	-23.648794743447	-9.99297915182233	-9.99297915182233
0.24543692606	-2.2580197198	-22.5716645611736	-9.41476952529383	-9.41476952529383
0.24543692606	-2.2089323346	-21.6211134564721	-8.90450826969914	-8.90450826969914
0.24543692606	-2.1598449493	-20.773857112602	-8.44969623098249	-8.44969623098249
0.24543692606	-2.1107575641	-19.8943294469884	-7.97756076265625	-7.97756076265625
0.24543692606	-2.0616701789	-18.8200381795239	-7.40087508179223	-7.40087508179223
0.24543692606	-2.0125827937	-17.4740763550297	-6.67835509612084	-6.67835509612084
0.24543692606	-1.9634954085	-15.8914951337939	-5.8288164684403	-5.8288164684403
0.24543692606	-1.9144080233	-14.2194257126317	-4.93124006453766	-4.93124006453766
0.24543692606	-1.8653206381	-12.6250753574424	-4.07538369861175	-4.07538369861175
0.24543692606	-1.8162332529	-11.2251170605835	-3.32387809854228	-3.32387809854228
0.24543692606	-1.7671458676	-10.0975237361836	-2.71857956944414	-2.71857956944414
0.24543692606	-1.7180584824	-9.25619355251707	-2.26694872733155	-2.26694872733155
0.24543692606	-1.6689710972	-8.68103524250788	-1.9582004654239	-1.9582004654239
0.24543692606	-1.619883712	-8.30466278372023	-1.75616158246184	-1.75616158246184
0.24543692606	-1.5707963268	-8.03568037766679	-1.61177029243351	-1.61177029243351
0.24543692606	-1.5217089416	-7.74653648372606	-1.45655620069243	-1.45655620069243
0.24543692606	-1.4726215564	-7.31911780702156	-1.22711541675022	-1.22711541675022
0.24543692606	-1.4235341712	-6.68525674162424	-0.886855180869714	-0.886855180869714
0.24543692606	-1.3744467859	-5.84742192386337	-0.437100671115251	-0.437100671115251
0.24543692606	-1.3253594007	-4.87935710324631	0.0825620470930466	0.0825620470930466
0.24543692606	-1.2762720155	-3.88249281743609	0.617684482508797	0.617684482508797
0.24543692606	-1.2271846303	-2.94110099162375	1.12302898494499	1.12302898494499
0.24543692606	-1.1780972451	-2.11533516532622	1.56630479123218	1.56630479123218
0.24543692606	-1.1290098599	-1.41936525441171	1.93990540969747	1.93990540969747
0.24543692606	-1.0799224747	-0.837837320835123	2.25207292187278	2.25207292187278
0.24543692606	-1.0308350895	-0.323529781845133	2.52815614276309	2.52815614276309
0.24543692606	-0.9817477042	0.176712853313523	2.79668924304095	2.79668924304095
0.24543692606	-0.932660319	0.723093411275479	3.08998944348176	3.08998944348176
0.24543692606	-0.8835729338	1.3490838122975	3.42602466182597	3.42602466182597
0.24543692606	-0.8344855486	2.0578353203284	3.80648651453827	3.80648651453827
0.24543692606	-0.7853981634	2.82153838656681	4.21644667717748	4.21644667717748
0.24543692606	-0.7363107782	3.58777201554465	4.62776526033127	4.62776526033127
0.24543692606	-0.687223393	4.30768838229611	5.01422047289672	5.01422047289672
0.24543692606	-0.6381360078	4.91361309950136	5.33948431769976	5.33948431769976
0.24543692606	-0.5890486225	5.39558651926802	5.59821039893515	5.59821039893515
0.24543692606	-0.5399612373	5.72662097333056	5.77591158232191	5.77591158232191
0.24543692606	-0.49087385212	5.90730066432437	5.8729014711674	5.8729014711674
0.24543692606	-0.44178646691	5.93845801472233	5.88962691460377	5.88962691460377
0.24543692606	-0.3926990817	5.83940308200746	5.83645366164563	5.83645366164563
0.24543692606	-0.34361169649	5.65862659064284	5.73941180980887	5.73941180980887
0.24543692606	-0.29452431127	5.41662119715483	5.60950193402092	5.60950193402092
0.24543692606	-0.24543692606	5.15375063247574	5.46839151530845	5.46839151530845
0.24543692606	-0.19634954085	4.91797482504101	5.3418257168517	5.3418257168517
0.24543692606	-0.14726215564	4.71721243950869	5.23405532301257	5.23405532301257
0.24543692606	-0.09817477042	4.58034880357789	5.16058614248152	5.16058614248152
0.24543692606	-0.049087385212	4.51194691158478	5.12386761664864	5.12386761664864
0.24543692606	0	4.511365489076	5.1235555057291	5.1235555057291
0.24543692606	0.049087385212	4.57113713650886	5.15564126704924	5.15564126704924
0.24543692606	0.09817477042	4.67910689257521	5.21360004803869	5.21360004803869
0.24543692606	0.14726215564	4.82129471254741	5.28992728093593	5.28992728093593
0.24543692606	0.19634954085	4.97272929281148	5.37121822750767	5.37121822750767
0.24543692606	0.24543692606	5.1160487785442	5.44815294504095	5.44815294504095
0.24543692606	0.29452431127	5.2147357311983	5.50112866420326	5.50112866420326
0.24543692606	0.34361169649	5.23980226310874	5.51458452152935	5.51458452152935
0.24543692606	0.3926990817	5.1591802659068	5.47130617350857	5.47130617350857
0.24543692606	0.44178646691	4.94777005231416	5.3578199648242	5.3578199648242
0.24543692606	0.49087385212	4.59628110423247	5.1691386923616	5.1691386923616
0.24543692606	0.5399612373	4.1029144631762	4.90429666494325	4.90429666494325
0.24543692606	0.5890486225	3.44833938976557	4.55291703139439	4.55291703139439
0.24543692606	0.6381360078	2.66783417185728	4.13393737788788	4.13393737788788
0.24543692606	0.687223393	1.78764168853999	3.66144503162576	3.66144503162576
0.24543692606	0.7363107782	0.853653470173681	3.16007482790181	3.16007482790181
0.24543692606	0.7853981634	-0.0843241766187576	2.6565630762403	2.6565630762403
0.24543692606	0.8344855486	-0.981379359589203	2.17501873660804	2.17501873660804
0.24543692606	0.8835729338	-1.81299537246931	1.72860251678987	1.72860251678987
0.24543692606	0.932660319	-2.58629406994371	1.31349136456317	1.31349136456317
0.24543692606	0.9817477042	-3.33797871782003	0.909982757461975	0.909982757461975
0.24543692606	1.0308350895	-4.1218296686212	0.489207095452225	0.489207095452225
0.24543692606	1.0799224747	-4.99877851128563	0.0184559539964946	0.0184559539964946
0.24543692606	1.1290098599	-6.01703910836066	-0.528152143365338	-0.528152143365338
0.24543692606	1.1780972451	-7.1983854632502	-1.16230560587424	-1.16230560587424
0.24543692606	1.2271846303	-8.53131857812414	-1.87783170589688	-1.87783170589688
0.24543692606	1.2762720155	-9.96038518712361	-2.64496281397703	-2.64496281397703
0.24543692606	1.3253594007	-11.3859068266961	-3.41019096224588	-3.41019096224588
0.24543692606	1.3744467859	-12.6832558179217	-4.10661530169798	-4.10661530169798
0.24543692606	1.4235341712	-13.732700618578	-4.66996325743818	-4.66996325743818
0.24543692606	1.4726215564	-14.4882047652822	-5.07552219329923	-5.07552219329923
0.24543692606	1.5217089416	-15.0159467232291	-5.35881708692468	-5.35881708692468
0.24543692606	1.5707963268	-15.4329980037988	-5.58269259347903	-5.58269259347903
0.24543692606	1.619883712	-15.8731230644659	-5.81895423681824	-5.81895423681824
0.24543692606	1.6689710972	-16.428059143625	-6.11684708984419	-6.11684708984419
0.24543692606	1.7180584824	-17.1380787307593	-6.49798965465317	-6.49798965465317
0.24543692606	1.7671458676	-17.9725386997285	-6.94593252632382	-6.94593252632382
0.24543692606	1.8162332529	-18.8593629068464	-7.42198481975399	-7.42198481975399
0.24543692606	1.8653206381	-19.706475506524	-7.87671969576816	-7.87671969576816
0.24543692606	1.9144080233	-20.4204509553765	-8.25998578971441	-8.25998578971441
0.24543692606	1.9634954085	-20.9700170427059	-8.55499600049206	-8.55499600049206
0.24543692606	2.0125827937	-21.4098279815866	-8.79108902146436	-8.79108902146436
0.24543692606	2.0616701789	-21.8227990413648	-9.0127742422215	-9.0127742422215
0.24543692606	2.1107575641	-22.3250299557249	-9.28237466211719	-9.28237466211719
0.24543692606	2.1598449493	-22.9733855873941	-9.6304156638593	-9.6304156638593
0.24543692606	2.2089323346	-23.8099967153332	-10.0795132899367	-10.0795132899367
0.24543692606	2.2580197198	-24.802675045304	-10.6123886803783	-10.6123886803783
0.24543692606	2.307107105	-25.9174088731348	-11.2107841583588	-11.2107841583588
0.24543692606	2.3561944902	-27.0934071183848	-11.842066725104	-11.842066725104
0.24543692606	2.4052818754	-28.3298613498522	-12.5058024101327	-12.5058024101327
0.24543692606	2.4543692606	-29.6851162592114	-13.2333109767738	-13.2333109767738
0.24543692606	2.5034566458	-31.3554418878782	-14.1299513029171	-14.1299513029171
0.24543692606	2.552544031	-33.607863153749	-15.3390638877816	-15.3390638877816
0.24543692606	2.6016314163	-36.869907589143	-17.0901479496242	-17.0901479496242
0.24543692606	2.6507188015	-41.8595655981675	-19.7686248332761	-19.7686248332761
0.24543692606	2.6998061867	-50.1401086252897	-24.2136675680924	-24.2136675680924
0.24543692606	2.7488935719	-62.8724968591506	-31.0484862062431	-31.0484862062431
0.24543692606	2.7979809571	-53.9003941296613	-26.2322102780687	-26.2322102780687
0.24543692606	2.8470683423	-43.808953738606	-20.8150675077012	-20.8150675077012
0.24543692606	2.8961557275	-38.0011223576474	-17.6973904905768	-17.6973904905768
0.24543692606	2.9452431127	-34.5227223757731	-15.8301655371442	-15.8301655371442
0.24543692606	2.994330498	-32.5869531675587	-14.7910335832287	-14.7910335832287
0.24543692606	3.0434178832	-31.8279024347739	-14.3835708197275	-14.3835708197275
0.24543692606	3.0925052684	-32.0097449671882	-14.4811849284811	-14.4811849284811
0.24543692606	3.1415926536	-32.8441626925341	-14.9291051235338	-14.9291051235338
0.29452431127	-3.1415926536	-32.8443467725879	-14.9292039387568	-14.9292039387568
0.29452431127	-3.0925052684	-33.9331252980061	-15.5136664623355	-15.5136664623355
0.29452431127	-3.0434178832	-34.2876403639559	-15.7039721721328	-15.7039721721328
0.29452431127	-2.994330498	-33.0600772852826	-15.0450093086451	-15.0450093086451
0.29452431127	-2.9452431127	-30.5928970799034	-13.7206128999213	-13.7206128999213
0.29452431127	-2.8961557275	-27.8652859868296	-12.2564157050079	-12.2564157050079
0.29452431127	-2.8470683423	-25.5157089042596	-10.9951493234964	-10.9951493234964
0.29452431127	-2.7979809571	-23.7873886753525	-10.0673771651034	-10.0673771651034
0.29452431127	-2.7488935719	-22.7126920000363	-9.49047385899188	-9.49047385899188
0.29452431127	-2.6998061867	-22.2805343942666	-9.25848919089339	-9.25848919089339
0.29452431127	-2.6507188015	-22.4246764700716	-9.33586547947008	-9.33586547947008
0.29452431127	-2.6016314163	-23.0400163147816	-9.66618341842798	-9.66618341842798
0.29452431127	-2.552544031	-23.9408277337087	-10.1497441269499	-10.1497441269499
0.29452431127	-2.5034566458	-24.8266057018569	-10.6252347933327	-10.6252347933327
0.29452431127	-2.4543692606	-25.3398163936397	-10.900729220385	-10.900729220385
0.29452431127	-2.4052818754	-25.2199517595867	-10.8363852010359	-10.8363852010359
0.29452431127	-2.3561944902	-24.536651190733	-10.4695855576634	-10.4695855576634
0.29452431127	-2.307107105	-23.5829101130814	-9.95761190639131	-9.95761190639131
0.29452431127	-2.2580197198	-22.6289512223038	-9.44552133179067	-9.44552133179067
0.29452431127	-2.2089323346	-21.8019018212098	-9.00155649523032	-9.00155649523032
0.29452431127	-2.1598449493	-21.0633510919531	-8.60509825056894	-8.60509825056894
0.29452431127	-2.1107575641	-20.261469099317	-8.17464342244087	-8.17464342244087
0.29452431127	-2.0616701789	-19.2176495521581	-7.61431513486837	-7.61431513486837
0.29452431127	-2.0125827937	-17.8409787650436	-6.8753104028775	-6.8753104028775
0.29452431127	-1.9634954085	-16.1850350717209	-5.98639038167127	-5.98639038167127
0.29452431127	-1.9144080233	-14.4243572482594	-5.04124848193164	-5.04124848193164
0.29452431127	-1.8653206381	-12.7406042340861	-4.13740025864949	-4.13740025864949
0.29452431127	-1.8162332529	-11.2745934289394	-3.35043729532263	-3.35043729532263
0.29452431127	-1.7671458676	-10.0914481541629	-2.71531816235616	-2.71531816235616
0.29452431127	-1.7180584824	-9.21658594011468	-2.24568713504515	-2.24568713504515
0.29452431127	-1.6689710972	-8.62487521029689	-1.92805343975796	-1.92805343975796
0.29452431127	-1.619883712	-8.25091295405287	-1.72730836727077	-1.72730836727077
0.29452431127	-1.5707963268	-7.99782670569992	-1.59145022537857	-1.59145022537857
0.29452431127	-1.5217089416	-7.73452722182764	-1.45010956039635	-1.45010956039635
0.29452431127	-1.4726215564	-7.33558541558839	-1.23595532297135	-1.23595532297135
0.29452431127	-1.4235341712	-6.72147162850368	-0.906295538740975	-0.906295538740975
0.29452431127	-1.3744467859	-5.88832389395667	-0.459057081994029	-0.459057081994029
0.29452431127	-1.3253594007	-4.91347056506807	0.0642497461807046	0.0642497461807046
0.29452431127	-1.2762720155	-3.89689005263982	0.609955964519801	0.609955964519801
0.29452431127	-1.2271846303	-2.93842930713079	1.12446316042192	1.12446316042192
0.29452431127	-1.1780972451	-2.09707489436856	1.57610700885128	1.57610700885128
0.29452431127	-1.1290098599	-1.39465557522554	1.95316970644545	1.95316970644545
0.29452431127	-1.0799224747	-0.815018066656388	2.26432242769249	2.26432242769249
0.29452431127	-1.0308350895	-0.318133747035192	2.53105276503173	2.53105276503173
0.29452431127	-0.9817477042	0.158988038128671	2.78717446113531	2.78717446113531
0.29452431127	-0.932660319	0.675606139252948	3.06449800496032	3.06449800496032
0.29452431127	-0.8835729338	1.27383409568339	3.38563018467189	3.38563018467189
0.29452431127	-0.8344855486	1.96378208888254	3.75599820335445	3.75599820335445
0.29452431127	-0.7853981634	2.71653420493037	4.16007983345967	4.16007983345967
0.29452431127	-0.7363107782	3.48510494142854	4.57265298926282	4.57265298926282
0.29452431127	-0.687223393	4.20918896817431	4.9613454254884	4.9613454254884
0.29452431127	-0.6381360078	4.84106804638851	5.30054171934239	5.30054171934239
0.29452431127	-0.5890486225	5.34368307181434	5.5703483322494	5.5703483322494
0.29452431127	-0.5399612373	5.68931006664785	5.75588287476781	5.75588287476781
0.29452431127	-0.49087385212	5.890329576566	5.86379129444406	5.86379129444406
0.29452431127	-0.44178646691	5.9268478762975	5.88339452606519	5.88339452606519
0.29452431127	-0.3926990817	5.8492586959253	5.84174421141986	5.84174421141986
0.29452431127	-0.34361169649	5.6655161964048	5.7431101894849	5.7431101894849
0.29452431127	-0.29452431127	5.42589394986873	5.61447960057584	5.61447960057584
0.29452431127	-0.24543692606	5.17027840954742	5.47726372032622	5.47726372032622
0.29452431127	-0.19634954085	4.92033642654966	5.34309343801373	5.34309343801373
0.29452431127	-0.14726215564	4.72320643356453	5.23727293321557	5.23727293321557
0.29452431127	-0.09817477042	4.5792639685805	5.16000379686629	5.16000379686629
0.29452431127	-0.049087385212	4.50953669107221	5.12257379652796	5.12257379652796
0.29452431127	0	4.5113446901258	5.12354434073398	5.12354434073398
0.29452431127	0.049087385212	4.57532788948721	5.15789088715494	5.15789088715494
0.29452431127	0.09817477042	4.69250650335298	5.2207930355447	5.2207930355447
0.29452431127	0.14726215564	4.84869547353614	5.30463616574728	5.30463616574728
0.29452431127	0.19634954085	5.01363809224458	5.39317830441501	5.39317830441501
0.29452431127	0.24543692606	5.16013641110723	5.47181943770667	5.47181943770667
0.29452431127	0.29452431127	5.27888953809107	5.5355667937203	5.5355667937203
0.29452431127	0.34361169649	5.3133929460641	5.55408841995117	5.55408841995117
0.29452431127	0.3926990817	5.25199650161033	5.52113045832125	5.52113045832125
0.29452431127	0.44178646691	5.05008698063822	5.412744275634	5.412744275634
0.29452431127	0.49087385212	4.71007910190659	5.23022610669435	5.23022610669435
0.29452431127	0.5399612373	4.22015574745138	4.9672324551663	4.9672324551663
0.29452431127	0.5890486225	3.57422909241199	4.6204953419356	4.6204953419356
0.29452431127	0.6381360078	2.79530275799403	4.20236324209372	4.20236324209372
0.29452431127	0.687223393	1.91395217799956	3.72924922292871	3.72924922292871
0.29452431127	0.7363107782	0.975540356241915	3.22550440366905	3.22550440366905
0.29452431127	0.7853981634	0.0338388102732825	2.7199936416861	2.7199936416861
0.29452431127	0.8344855486	-0.865601415818428	2.23716899730044	2.23716899730044
0.29452431127	0.8835729338	-1.69330173859713	1.79285474226646	1.79285474226646
0.29452431127	0.932660319	-2.45517439118241	1.38387715611818	1.38387715611818
0.29452431127	0.9817477042	-3.18498180447076	0.99211237334646	0.99211237334646
0.29452431127	1.0308350895	-3.94262902272327	0.585403024452766	0.585403024452766
0.29452431127	1.0799224747	-4.78632574109713	0.132501813008978	0.132501813008978
0.29452431127	1.1290098599	-5.77124808437538	-0.396210119530639	-0.396210119530639
0.29452431127	1.1780972451	-6.92002918454434	-1.01288236753113	-1.01288236753113
0.29452431127	1.2271846303	-8.22990715483099	-1.71603233441707	-1.71603233441707
0.29452431127	1.2762720155	-9.65238630688673	-2.4796272580305	-2.4796272580305
0.29452431127	1.3253594007	-11.0929874320118	-3.25295016016762	-3.25295016016762
0.29452431127	1.3744467859	-12.4212465426747	-3.96596722806606	-3.96596722806606
0.29452431127	1.4235341712	-13.5241921730565	-4.55803473440809	-4.55803473440809
0.29452431127	1.4726215564	-14.3407864820716	-4.99638721789749	-4.99638721789749
0.29452431127	1.5217089416	-14.9105271761822	-5.30222727268502	-5.30222727268502
0.29452431127	1.5707963268	-15.3516379527945	-5.53901805396678	-5.53901805396678
0.29452431127	1.619883712	-15.7976009605022	-5.77841354058103	-5.77841354058103
0.29452431127	1.6689710972	-16.3497150892283	-6.07479155451618	-6.07479155451618
0.29452431127	1.7180584824	-17.0480871230817	-6.44968164627842	-6.44968164627842
0.29452431127	1.7671458676	-17.8777316067072	-6.89503953794579	-6.89503953794579
0.29452431127	1.8162332529	-18.7775977143401	-7.37809279797227	-7.37809279797227
0.29452431127	1.8653206381	-19.653099303456	-7.84806704546703	-7.84806704546703
0.29452431127	1.9144080233	-20.4170986122584	-8.25818623280455	-8.25818623280455
0.29452431127	1.9634954085	-21.0358886692985	-8.59035626542361	-8.59035626542361
0.29452431127	2.0125827937	-21.5366511403967	-8.85916841659931	-8.85916841659931
0.29452431127	2.0616701789	-22.012898943048	-9.11482095390438	-9.11482095390438
0.29452431127	2.1107575641	-22.5611508590404	-9.40912571001142	-9.40912571001142
0.29452431127	2.1598449493	-23.2553671325839	-9.78178496593198	-9.78178496593198
0.29452431127	2.2089323346	-24.1176302917195	-10.2446527486923	-10.2446527486923
0.29452431127	2.2580197198	-25.1224022624653	-10.7840200744923	-10.7840200744923
0.29452431127	2.307107105	-26.2177875050017	-11.3720291215093	-11.3720291215093
0.29452431127	2.3561944902	-27.3488008088075	-11.9791635150624	-11.9791635150624
0.29452431127	2.4052818754	-28.4952870343888	-12.5946038612928	-12.5946038612928
0.29452431127	2.4543692606	-29.7400024438731	-13.2627741938084	-13.2627741938084
0.29452431127	2.5034566458	-31.2657270549436	-14.0817918688033	-14.0817918688033
0.29452431127	2.552544031	-33.3661508571353	-15.2093113480677	-15.2093113480677
0.29452431127	2.6016314163	-36.4462515134199	-16.8627269513532	-16.8627269513532
0.29452431127	2.6507188015	-41.2114600422277	-19.4207180736122	-19.4207180736122
0.29452431127	2.6998061867	-49.2425014080668	-23.7318268933242	-23.7318268933242
0.29452431127	2.7488935719	-64.208104957262	-31.7654482525276	-31.7654482525276
0.29452431127	2.7979809571	-56.4733343064291	-27.6133792427607	-27.6133792427607
0.29452431127	2.8470683423	-44.8350602073143	-21.3658873137139	-21.3658873137139
0.29452431127	2.8961557275	-38.5142640493101	-17.972847877971	-17.972847877971
0.29452431127	2.9452431127	-34.7813497965176	-15.9689982119867	-15.9689982119867
0.29452431127	2.994330498	-32.6908727002394	-14.8468181811995	-14.8468181811995
0.29452431127	3.0434178832	-31.8301897864236	-14.3847986831417	-14.3847986831417
0.29452431127	3.0925052684	-31.9699495503391	-14.4598225216964	-14.4598225216964
0.29452431127	3.1415926536	-32.8443467725879	-14.9292039387568	-14.9292039387568
0.34361169649	-3.1415926536	-32.8440151002178	-14.9290258951365	-14.9290258951365
0.34361169649	-3.0925052684	-34.1048037165006	-15.605824416754	-15.605824416754
0.34361169649	-3.0434178832	-34.7674030495534	-15.9615115186546	-15.9615115186546
0.34361169649	-2.994330498	-33.8067192729646	-15.4458109869872	-15.4458109869872
0.34361169649	-2.9452431127	-31.3838251457038	-14.1451875976353	-14.1451875976353
0.34361169649	-2.8961557275	-28.5584972025151	-12.6285354401368	-12.6285354401368
0.34361169649	-2.8470683423	-26.0787574427609	-11.2973969909763	-11.2973969909763
0.34361169649	-2.7979809571	-24.2172035450556	-10.2981042391168	-10.2981042391168
0.34361169649	-2.7488935719	-23.0345398847902	-9.66324363956729	-9.66324363956729
0.34361169649	-2.6998061867	-22.496335784985	-9.37433260850913	-9.37433260850913
0.34361169649	-2.6507188015	-22.5383008903023	-9.39685971644098	-9.39685971644098
0.34361169649	-2.6016314163	-23.0416677721624	-9.66706993017103	-9.66706993017103
0.34361169649	-2.552544031	-23.8293417874555	-10.0898978350094	-10.0898978350094
0.34361169649	-2.5034566458	-24.6096531180427	-10.5087734086959	-10.5087734086959
0.34361169649	-2.4543692606	-25.0486271061439	-10.7444171497152	-10.7444171497152
0.34361169649	-2.4052818754	-24.9327344291097	-10.6822052995525	-10.6822052995525
0.34361169649	-2.3561944902	-24.3164655447483	-10.3513886468099	-10.3513886468099
0.34361169649	-2.307107105	-23.4664089378465	-9.89507341092317	-9.89507341092317
0.34361169649	-2.2580197198	-22.636262154587	-9.44944588194683	-9.44944588194683
0.34361169649	-2.2089323346	-21.9323563418896	-9.07158522613265	-9.07158522613265
0.34361169649	-2.1598449493	-21.3088223433746	-8.73686861866721	-8.73686861866721
0.34361169649	-2.1107575641	-20.5909713508686	-8.35152211077904	-8.35152211077904
0.34361169649	-2.0616701789	-19.5903231978421	-7.81436847385584	-7.81436847385584
0.34361169649	-2.0125827937	-18.1910657045045	-7.06323906911447	-7.06323906911447
0.34361169649	-1.9634954085	-16.4671780657237	-6.13784635038772	-6.13784635038772
0.34361169649	-1.9144080233	-14.6228791676269	-5.14781618075235	-5.14781618075235
0.34361169649	-1.8653206381	-12.8539705195015	-4.19825592737897	-4.19825592737897
0.34361169649	-1.8162332529	-11.317346367118	-3.37338731642879	-3.37338731642879
0.34361169649	-1.7671458676	-10.0823419604652	-2.7104299056313	-2.7104299056313
0.34361169649	-1.7180584824	-9.17286666624227	-2.22221837942593	-2.22221837942593
0.34361169649	-1.6689710972	-8.56566245237896	-1.89626769351771	-1.89626769351771
0.34361169649	-1.619883712	-8.19123145376445	-1.69527099745202	-1.69527099745202
0.34361169649	-1.5707963268	-7.948804968024	-1.56513507694076	-1.56513507694076
0.34361169649	-1.5217089416	-7.71221581059826	-1.43813266756893	-1.43813266756893
0.34361169649	-1.4726215564	-7.34112839672809	-1.23893082686808	-1.23893082686808
0.34361169649	-1.4235341712	-6.74812779045971	-0.920604718543874	-0.920604718543874
0.34361169649	-1.3744467859	-5.92463532491075	-0.478549265275313	-0.478549265275313
0.34361169649	-1.3253594007	-4.9441267539988	0.0477933290789099	0.0477933290789099
0.34361169649	-1.2762720155	-3.9132423262523	0.601177970760112	0.601177970760112
0.34361169649	-1.2271846303	-2.93678149855264	1.1253477134669	1.1253477134669
0.34361169649	-1.1780972451	-2.07973170869619	1.58541692985755	1.58541692985755
0.34361169649	-1.1290098599	-1.37211904660596	1.96526744357215	1.96526744357215
0.34361169649	-1.0799224747	-0.795335699007723	2.27488803492793	2.27488803492793
0.34361169649	-1.0308350895	-0.310154156593772	2.5353362547017	2.5353362547017
0.34361169649	-0.9817477042	0.143030507595073	2.77860836771225	2.77860836771225
0.34361169649	-0.932660319	0.631290261816213	3.04070898914433	3.04070898914433
0.34361169649	-0.8835729338	1.20240256178088	3.3472853297789	3.3472853297789
0.34361169649	-0.8344855486	1.86944112959836	3.70535543822561	3.70535543822561
0.34361169649	-0.7853981634	2.61212437621944	4.10403204178287	4.10403204178287
0.34361169649	-0.7363107782	3.38167648686753	4.51713200482812	4.51713200482812
0.34361169649	-0.687223393	4.12269208063843	4.91491340282198	4.91491340282198
0.34361169649	-0.6381360078	4.76369176428028	5.25900568969968	5.25900568969968
0.34361169649	-0.5890486225	5.29008475142943	5.54157644810546	5.54157644810546
0.34361169649	-0.5399612373	5.65326230443179	5.73653223036924	5.73653223036924
0.34361169649	-0.49087385212	5.86613184765038	5.85080181552183	5.85080181552183
0.34361169649	-0.44178646691	5.92972865879657	5.88494094654463	5.88494094654463
0.34361169649	-0.3926990817	5.85313872511656	5.84382703322406	5.84382703322406
0.34361169649	-0.34361169649	5.6765144693719	5.74901412515528	5.74901412515528
0.34361169649	-0.29452431127	5.43913434386751	5.62158711960661	5.62158711960661
0.34361169649	-0.24543692606	5.18087339265331	5.48295116769847	5.48295116769847
0.34361169649	-0.19634954085	4.93252239608206	5.34963493597579	5.34963493597579
0.34361169649	-0.14726215564	4.72342637263975	5.23739099776583	5.23739099776583
0.34361169649	-0.09817477042	4.57428452999837	5.15733080582929	5.15733080582929
0.34361169649	-0.049087385212	4.50809481111007	5.12179978713881	5.12179978713881
0.34361169649	0	4.51120859233468	5.12347128266331	5.12347128266331
0.34361169649	0.049087385212	4.58109379124035	5.16098605610865	5.16098605610865
0.34361169649	0.09817477042	4.7053868589619	5.22770728391389	5.22770728391389
0.34361169649	0.14726215564	4.86745661348905	5.31470725270032	5.31470725270032
0.34361169649	0.19634954085	5.04579809571131	5.41044197773851	5.41044197773851
0.34361169649	0.24543692606	5.21381608650044	5.50063499368317	5.50063499368317
0.34361169649	0.29452431127	5.33400340647339	5.56515223267498	5.56515223267498
0.34361169649	0.34361169649	5.38802343685579	5.59415049315129	5.59415049315129
0.34361169649	0.3926990817	5.33592775784087	5.56618523546685	5.56618523546685
0.34361169649	0.44178646691	5.15486933396353	5.46899204064893	5.46899204064893
0.34361169649	0.49087385212	4.82630604887102	5.29261739486252	5.29261739486252
0.34361169649	0.5399612373	4.34078628966666	5.03198761838624	5.03198761838624
0.34361169649	0.5890486225	3.70353652369409	4.68990830870549	4.68990830870549
0.34361169649	0.6381360078	2.92499873563117	4.27198478276352	4.27198478276352
0.34361169649	0.687223393	2.04361421179846	3.79885254235251	3.79885254235251
0.34361169649	0.7363107782	1.10267344587997	3.29375017144049	3.29375017144049
0.34361169649	0.7853981634	0.158739388296533	2.78704098448695	2.78704098448695
0.34361169649	0.8344855486	-0.742087349879535	2.30347205250479	2.30347205250479
0.34361169649	0.8835729338	-1.56615635123912	1.86110711152413	1.86110711152413
0.34361169649	0.932660319	-2.315123258242	1.45905740322764	1.45905740322764
0.34361169649	0.9817477042	-3.02669556556035	1.07708132936608	1.07708132936608
0.34361169649	1.0308350895	-3.75711976586664	0.684985451804553	0.684985451804553
0.34361169649	1.0799224747	-4.57191221756736	0.247600215600525	0.247600215600525
0.34361169649	1.1290098599	-5.52400047438549	-0.263486192019307	-0.263486192019307
0.34361169649	1.1780972451	-6.64393541749976	-0.86467365835472	-0.86467365835472
0.34361169649	1.2271846303	-7.93102508201789	-1.5555907327041	-1.5555907327041
0.34361169649	1.2762720155	-9.34427144084122	-2.31422944024022	-2.31422944024022
0.34361169649	1.3253594007	-10.7915032729157	-3.09111174369383	-3.09111174369383
0.34361169649	1.3744467859	-12.1496048843341	-3.82014843623979	-3.82014843623979
0.34361169649	1.4235341712	-13.2963070638666	-4.43570470778305	-4.43570470778305
0.34361169649	1.4726215564	-14.1630558961332	-4.90098042546942	-4.90098042546942
0.34361169649	1.5217089416	-14.7754559043595	-5.22972024343204	-5.22972024343204
0.34361169649	1.5707963268	-15.2439968636405	-5.48123570325084	-5.48123570325084
0.34361169649	1.619883712	-15.6997343120663	-5.72587816540259	-5.72587816540259
0.34361169649	1.6689710972	-16.2483853991402	-6.02039719882334	-6.02039719882334
0.34361169649	1.7180584824	-16.9403098802803	-6.39182620750782	-6.39182620750782
0.34361169649	1.7671458676	-17.7693150464029	-6.83684090989251	-6.83684090989251
0.34361169649	1.8162332529	-18.6845237027218	-7.32813013757799	-7.32813013757799
0.34361169649	1.8653206381	-19.5911994649316	-7.81483885902829	-7.81483885902829
0.34361169649	1.9144080233	-20.4021265633728	-8.25014915155201	-8.25014915155201
0.34361169649	1.9634954085	-21.0776709497914	-8.61278523194677	-8.61278523194677
0.34361169649	2.0125827937	-21.6461580934083	-8.91795237367818	-8.91795237367818
0.34361169649	2.0616701789	-22.1795452610273	-9.20427764805974	-9.20427764805974
0.34361169649	2.1107575641	-22.7740986269863	-9.52343728664387	-9.52343728664387
0.34361169649	2.1598449493	-23.5115062353043	-9.91928189746421	-9.91928189746421
0.34361169649	2.2089323346	-24.396048116207	-10.3941090251621	-10.3941090251621
0.34361169649	2.2580197198	-25.4267437754064	-10.9473923348103	-10.9473923348103
0.34361169649	2.307107105	-26.5188234427075	-11.5336269301838	-11.5336269301838
0.34361169649	2.3561944902	-27.6124793375415	-12.1207076534888	-12.1207076534888
0.34361169649	2.4052818754	-28.6878824169094	-12.697990161325	-12.697990161325
0.34361169649	2.4543692606	-29.8356470152638	-13.3141167453527	-13.3141167453527
0.34361169649	2.5034566458	-31.2335860346705	-14.0645383857664	-14.0645383857664
0.34361169649	2.552544031	-33.1843428388305	-15.1117157666849	-15.1117157666849
0.34361169649	2.6016314163	-36.0881697968319	-16.6705066431468	-16.6705066431468
0.34361169649	2.6507188015	-40.6131517193094	-19.0995427527114	-19.0995427527114
0.34361169649	2.6998061867	-48.2346445948235	-23.1908036064736	-23.1908036064736
0.34361169649	2.7488935719	-63.1950292420497	-31.2216234293277	-31.2216234293277
0.34361169649	2.7979809571	-58.5382483078553	-28.7218368584021	-28.7218368584021
0.34361169649	2.8470683423	-45.6829458200459	-21.8210371475453	-21.8210371475453
0.34361169649	2.8961557275	-38.9434670219066	-18.2032464821269	-18.2032464821269
0.34361169649	2.9452431127	-34.9967722694011	-16.0846382243471	-16.0846382243471
0.34361169649	2.994330498	-32.7743825895175	-14.8916467661613	-14.8916467661613
0.34361169649	3.0434178832	-31.8296716273537	-14.384520532397	-14.384520532397
0.34361169649	3.0925052684	-31.9360664132478	-14.4416338604133	-14.4416338604133
0.34361169649	3.1415926536	-32.8440151002178	-14.9290258951365	-14.9290258951365
0.3926990817	-3.1415926536	-32.8454675880054	-14.9298055988668	-14.9298055988668
0.3926990817	-3.0925052684	-34.2730042194124	-15.6961154062473	-15.6961154062473
0.3926990817	-3.0434178832	-35.2590818654716	-16.2254475119104	-16.2254475119104
0.3926990817	-2.994330498	-34.5956996354377	-15.8693401464441	-15.8693401464441
0.3926990817	-2.9452431127	-32.2261612178099	-14.5973584064005	-14.5973584064005
0.3926990817	-2.8961557275	-29.288440676646	-13.020373261145	-13.020373261145
0.3926990817	-2.8470683423	-26.6627787047713	-11.6109029360785	-11.6109029360785
0.3926990817	-2.7979809571	-24.666164012435	-10.5391087791823	-10.5391087791823
0.3926990817	-2.7488935719	-23.3672796020829	-9.84186021798403	-9.84186021798403
0.3926990817	-2.6998061867	-22.7167315846813	-9.49264233107384	-9.49264233107384
0.3926990817	-2.6507188015	-22.6503296500178	-9.45699739374464	-9.45699739374464
0.3926990817	-2.6016314163	-23.0422420415243	-9.66737820124054	-9.66737820124054
0.3926990817	-2.552544031	-23.7133721902367	-10.0276446936528	-10.0276446936528
0.3926990817	-2.5034566458	-24.3834946981975	-10.3873702787613	-10.3873702787613
0.3926990817	-2.4543692606	-24.7514663790819	-10.5848995762212	-10.5848995762212
0.3926990817	-2.4052818754	-24.6257277870074	-10.517402382697	-10.517402382697
0.3926990817	-2.3561944902	-24.0710299441798	-10.2196374162929	-10.2196374162929
0.3926990817	-2.307107105	-23.3149746698133	-9.8137826319587	-9.8137826319587
0.3926990817	-2.2580197198	-22.5978579088834	-9.42883026376912	-9.42883026376912
0.3926990817	-2.2089323346	-22.0110346143033	-9.11382017159882	-9.11382017159882
0.3926990817	-2.1598449493	-21.5018679387512	-8.84049659552892	-8.84049659552892
0.3926990817	-2.1107575641	-20.8817473396022	-8.50761232031553	-8.50761232031553
0.3926990817	-2.0616701789	-19.9250928186849	-7.99407471607817	-7.99407471607817
0.3926990817	-2.0125827937	-18.5163430659391	-7.23784981233618	-7.23784981233618
0.3926990817	-1.9634954085	-16.7343281503725	-6.28125403983325	-6.28125403983325
0.3926990817	-1.9144080233	-14.8046014552366	-5.24536574140895	-5.24536574140895
0.3926990817	-1.8653206381	-12.9614838417303	-4.25596969208061	-4.25596969208061
0.3926990817	-1.8162332529	-11.3564818252593	-3.39439545361432	-3.39439545361432
0.3926990817	-1.7671458676	-10.0742224126665	-2.70607128605355	-2.70607128605355
0.3926990817	-1.7180584824	-9.12977684933651	-2.19908751989725	-2.19908751989725
0.3926990817	-1.6689710972	-8.50161922980985	-1.86188892629646	-1.86188892629646
0.3926990817	-1.619883712	-8.12293065074803	-1.6586067367585	-1.6586067367585
0.3926990817	-1.5707963268	-7.89535582781425	-1.53644327356587	-1.53644327356587
0.3926990817	-1.5217089416	-7.68119582787547	-1.42148096388423	-1.42148096388423
0.3926990817	-1.4726215564	-7.33855852578336	-1.23755130548466	-1.23755130548466
0.3926990817	-1.4235341712	-6.76753874280376	-0.931024628495456	-0.931024628495456
0.3926990817	-1.3744467859	-5.95503878303785	-0.494870015039974	-0.494870015039974
0.3926990817	-1.3253594007	-4.97011984334479	0.0338400904356946	0.0338400904356946
0.3926990817	-1.2762720155	-3.92933343593297	0.59254017128888	0.59254017128888
0.3926990817	-1.2271846303	-2.93641920248365	1.12554219606351	1.12554219606351
0.3926990817	-1.1780972451	-2.06778201899056	1.5918315914607	1.5918315914607
0.3926990817	-1.1290098599	-1.3502146152887	1.97702586726105	1.97702586726105
0.3926990817	-1.0799224747	-0.776275373415621	2.28511972643885	2.28511972643885
0.3926990817	-1.0308350895	-0.304689878858899	2.53826951016174	2.53826951016174
0.3926990817	-0.9817477042	0.128750701679672	2.77094288643512	2.77094288643512
0.3926990817	-0.932660319	0.589153468236009	3.01808971797351	3.01808971797351
0.3926990817	-0.8835729338	1.13177551677857	3.30937232911689	3.30937232911689
0.3926990817	-0.8344855486	1.77794191038939	3.65623813538037	3.65623813538037
0.3926990817	-0.7853981634	2.50934396513547	4.04885893078353	4.04885893078353
0.3926990817	-0.7363107782	3.27780869017103	4.46137517902879	4.46137517902879
0.3926990817	-0.687223393	4.02678641178846	4.86343069267206	4.86343069267206
0.3926990817	-0.6381360078	4.6919268264359	5.22048186166874	5.22048186166874
0.3926990817	-0.5890486225	5.22424238492146	5.50623189015428	5.50623189015428
0.3926990817	-0.5399612373	5.61811558740651	5.71766527216926	5.71766527216926
0.3926990817	-0.49087385212	5.84487572288865	5.83939140649033	5.83939140649033
0.3926990817	-0.44178646691	5.91632697189196	5.87774684456189	5.87774684456189
0.3926990817	-0.3926990817	5.85241751578771	5.84343988394206	5.84343988394206
0.3926990817	-0.34361169649	5.69271588333423	5.75771113659416	5.75771113659416
0.3926990817	-0.29452431127	5.45680537959029	5.63107303239022	5.63107303239022
0.3926990817	-0.24543692606	5.1944172899308	5.49022160902064	5.49022160902064
0.3926990817	-0.19634954085	4.9371806588191	5.35213551798694	5.35213551798694
0.3926990817	-0.14726215564	4.72402510549481	5.237712400978	5.237712400978
0.3926990817	-0.09817477042	4.57506146666231	5.15774786986267	5.15774786986267
0.3926990817	-0.049087385212	4.50216829722293	5.11861840067533	5.11861840067533
0.3926990817	0	4.50915744460011	5.12237021485825	5.12237021485825
0.3926990817	0.049087385212	4.59013486229408	5.16583935462672	5.16583935462672
0.3926990817	0.09817477042	4.71883863310317	5.234928273011	5.234928273011
0.3926990817	0.14726215564	4.8950921398601	5.32954216090817	5.32954216090817
0.3926990817	0.19634954085	5.08764507798591	5.4329056765472	5.4329056765472
0.3926990817	0.24543692606	5.26756574369355	5.52948811628908	5.52948811628908
0.3926990817	0.29452431127	5.39900291802616	5.60004434127799	5.60004434127799
0.3926990817	0.34361169649	5.46314257006074	5.63447487238641	5.63447487238641
0.3926990817	0.3926990817	5.43187468974169	5.61769009585786	5.61769009585786
0.3926990817	0.44178646691	5.26132830988898	5.52613982624022	5.52613982624022
0.3926990817	0.49087385212	4.93562510395186	5.35130048726026	5.35130048726026
0.3926990817	0.5399612373	4.46532101816965	5.09883857107755	5.09883857107755
0.3926990817	0.5890486225	3.82509425079088	4.7551611900591	4.7551611900591
0.3926990817	0.6381360078	3.05776418889999	4.34325403546279	4.34325403546279
0.3926990817	0.687223393	2.17827627714218	3.87113990723315	3.87113990723315
0.3926990817	0.7363107782	1.23688267758667	3.36579445264151	3.36579445264151
0.3926990817	0.7853981634	0.290492217746855	2.85776665494375	2.85776665494375
0.3926990817	0.8344855486	-0.610520345528573	2.37409797098818	2.37409797098818
0.3926990817	0.8835729338	-1.43060141033935	1.93387377709683	1.93387377709683
0.3926990817	0.932660319	-2.16899848922791	1.53749801282961	1.53749801282961
0.3926990817	0.9817477042	-2.86323870020496	1.16482590715814	1.16482590715814
0.3926990817	1.0308350895	-3.57066149658273	0.785077314441114	0.785077314441114
0.3926990817	1.0799224747	-4.35671783551915	0.363117787499323	0.363117787499323
0.3926990817	1.1290098599	-5.27957713629847	-0.132278349777003	-0.132278349777003
0.3926990817	1.1780972451	-6.37216735038775	-0.718787009578839	-0.718787009578839
0.3926990817	1.2271846303	-7.63675064796463	-1.39762253776251	-1.39762253776251
0.3926990817	1.2762720155	-9.03479769322934	-2.14810216707313	-2.14810216707313
0.3926990817	1.3253594007	-10.4852759694784	-2.92672718027958	-2.92672718027958
0.3926990817	1.3744467859	-11.8648881301183	-3.66731085835846	-3.66731085835846
0.3926990817	1.4235341712	-13.0514876791527	-4.30428426545214	-4.30428426545214
0.3926990817	1.4726215564	-13.9603668459732	-4.79217578706716	-4.79217578706716
0.3926990817	1.5217089416	-14.6127637076372	-5.14238614412444	-5.14238614412444
0.3926990817	1.5707963268	-15.1073882734531	-5.4079034327298	-5.4079034327298
0.3926990817	1.619883712	-15.5720667113391	-5.65734546902931	-5.65734546902931
0.3926990817	1.6689710972	-16.1235524949022	-5.9533861836965	-5.9533861836965
0.3926990817	1.7180584824	-16.8177387382562	-6.32602931924001	-6.32602931924001
0.3926990817	1.7671458676	-17.6513235851877	-6.77350242040854	-6.77350242040854
0.3926990817	1.8162332529	-18.5831030885857	-7.27368697333752	-7.27368697333752
0.3926990817	1.8653206381	-19.5178322115557	-7.77545489887935	-7.77545489887935
0.3926990817	1.9144080233	-20.3778181462804	-8.23710025458506	-8.23710025458506
0.3926990817	1.9634954085	-21.1093800448208	-8.62980685504885	-8.62980685504885
0.3926990817	2.0125827937	-21.7321315313937	-8.96410340563977	-8.96410340563977
0.3926990817	2.0616701789	-22.3222578174718	-9.28088656248875	-9.28088656248875
0.3926990817	2.1107575641	-22.9582943827856	-9.62231461913498	-9.62231461913498
0.3926990817	2.1598449493	-23.7312241867748	-10.0372277472344	-10.0372277472344
0.3926990817	2.2089323346	-24.6527693143296	-10.5319184288269	-10.5319184288269
0.3926990817	2.2580197198	-25.6964404358118	-11.0921670406494	-11.0921670406494
0.3926990817	2.307107105	-26.7943889564843	-11.6815520699926	-11.6815520699926
0.3926990817	2.3561944902	-27.8719129813552	-12.2599731134741	-12.2599731134741
0.3926990817	2.4052818754	-28.8939484890999	-12.8086076044181	-12.8086076044181
0.3926990817	2.4543692606	-29.9511369796428	-13.3761124170647	-13.3761124170647
0.3926990817	2.5034566458	-31.2469369377103	-14.0717052266809	-14.0717052266809
0.3926990817	2.552544031	-33.0582245483512	-15.044014748891	-15.044014748891
0.3926990817	2.6016314163	-35.7939040349517	-16.5125431034772	-16.5125431034772
0.3926990817	2.6507188015	-40.0752886200832	-18.8108147727094	-18.8108147727094
0.3926990817	2.6998061867	-47.2215014045034	-22.646942562251	-22.646942562251
0.3926990817	2.7488935719	-60.7955148421708	-29.9335504110084	-29.9335504110084
0.3926990817	2.7979809571	-59.5639270550235	-29.2724270610522	-29.2724270610522
0.3926990817	2.8470683423	-46.3036941081078	-22.1542583697479	-22.1542583697479
0.3926990817	2.8961557275	-39.2767103135093	-18.382133382106	-18.382133382106
0.3926990817	2.9452431127	-35.1672575983759	-16.1761557215053	-16.1761557215053
0.3926990817	2.994330498	-32.8366183923463	-14.9250553001552	-14.9250553001552
0.3926990817	3.0434178832	-31.8198436462518	-14.379244816076	-14.379244816076
0.3926990817	3.0925052684	-31.8955169018003	-14.4198666513462	-14.4198666513462
0.3926990817	3.1415926536	-32.8454675880054	-14.9298055988668	-14.9298055988668
0.44178646691	-3.1415926536	-32.8480319838707	-14.9311821811963	-14.9311821811963
0.44178646691	-3.0925052684	-34.4368575835346	-15.7840728268393	-15.7840728268393
0.44178646691	-3.0434178832	-35.7579139585372	-16.4932234251459	-16.4932234251459
0.44178646691	-2.994330498	-35.4286471432486	-16.3164711203369	-16.3164711203369
0.44178646691	-2.9452431127	-33.1250732901408	-15.0798995348345	-15.0798995348345
0.44178646691	-2.8961557275	-30.0593287436674	-13.4341903731926	-13.4341903731926
0.44178646691	-2.8470683423	-27.2664017554171	-11.9349312331421	-11.9349312331421
0.44178646691	-2.7979809571	-25.1252119228145	-10.7855283161959	-10.7855283161959
0.44178646691	-2.7488935719	-23.695620444331	-10.0181154551826	-10.0181154551826
0.44178646691	-2.6998061867	-22.9319819333471	-9.60818994617224	-9.60818994617224
0.44178646691	-2.6507188015	-22.7547063779945	-9.51302741675846	-9.51302741675846
0.44178646691	-2.6016314163	-23.0330116277262	-9.66242326245715	-9.66242326245715
0.44178646691	-2.552544031	-23.5897765072409	-9.96129782594668	-9.96129782594668
0.44178646691	-2.5034566458	-24.1523908447493	-10.2633124118566	-10.2633124118566
0.44178646691	-2.4543692606	-24.4529798618655	-10.424670311009	-10.424670311009
0.44178646691	-2.4052818754	-24.315436887114	-10.3508364575236	-10.3508364575236
0.44178646691	-2.3561944902	-23.8048016786546	-10.0767245646116	-10.0767245646116
0.44178646691	-2.307107105	-23.1313545451074	-9.71521430152236	-9.71521430152236
0.44178646691	-2.2580197198	-22.519226391644	-9.38662041674732	-9.38662041674732
0.44178646691	-2.2089323346	-22.0390866978061	-9.12887869005131	-9.12887869005131
0.44178646691	-2.1598449493	-21.6447788200132	-8.91721197185138	-8.91721197185138
0.44178646691	-2.1107575641	-21.1199150623437	-8.63546211255404	-8.63546211255404
0.44178646691	-2.0616701789	-20.2212218563218	-8.15303847280337	-8.15303847280337
0.44178646691	-2.0125827937	-18.809935814836	-7.39545207479703	-7.39545207479703
0.44178646691	-1.9634954085	-16.9734356066974	-6.40960828642023	-6.40960828642023
0.44178646691	-1.9144080233	-14.9743420520528	-5.33648346209583	-5.33648346209583
0.44178646691	-1.8653206381	-13.0583316874744	-4.3079581681621	-4.3079581681621
0.44178646691	-1.8162332529	-11.3916521888006	-3.413275105399	-3.413275105399
0.44178646691	-1.7671458676	-10.0630892906408	-2.70009496263923	-2.70009496263923
0.44178646691	-1.7180584824	-9.08504258038177	-2.17507390912761	-2.17507390912761
0.44178646691	-1.6689710972	-8.43900175327642	-1.82827550768058	-1.82827550768058
0.44178646691	-1.619883712	-8.05600760895989	-1.62268206615202	-1.62268206615202
0.44178646691	-1.5707963268	-7.83627898034736	-1.50473048483107	-1.50473048483107
0.44178646691	-1.5217089416	-7.64287456410161	-1.40090989087983	-1.40090989087983
0.44178646691	-1.4726215564	-7.32670961716578	-1.23119074374449	-1.23119074374449
0.44178646691	-1.4235341712	-6.78088951060421	-0.938191396812607	-0.938191396812607
0.44178646691	-1.3744467859	-5.98062449069879	-0.508604568870666	-0.508604568870666
0.44178646691	-1.3253594007	-4.99652167324096	0.0196674375334149	0.0196674375334149
0.44178646691	-1.2762720155	-3.94350259994651	0.584934083215853	0.584934083215853
0.44178646691	-1.2271846303	-2.93857844769388	1.12438310091685	1.12438310091685
0.44178646691	-1.1780972451	-2.0565019177439	1.59788681415929	1.59788681415929
0.44178646691	-1.1290098599	-1.33171558346189	1.98695625307676	1.98695625307676
0.44178646691	-1.0799224747	-0.758707231379405	2.29455040530454	2.29455040530454
0.44178646691	-1.0308350895	-0.298638338041816	2.54151801179446	2.54151801179446
0.44178646691	-0.9817477042	0.114082455692259	2.76306888831141	2.76306888831141
0.44178646691	-0.932660319	0.548706282784452	2.99637743808482	2.99637743808482
0.44178646691	-0.8835729338	1.06400196994505	3.27299110255019	3.27299110255019
0.44178646691	-0.8344855486	1.68744335563404	3.60765799492231	3.60765799492231
0.44178646691	-0.7853981634	2.40756083444378	3.99422116558793	3.99422116558793
0.44178646691	-0.7363107782	3.1747817148548	4.406069710943	4.406069710943
0.44178646691	-0.687223393	3.92829651864621	4.81056075617987	4.81056075617987
0.44178646691	-0.6381360078	4.60360008658629	5.17306756384159	5.17306756384159
0.44178646691	-0.5890486225	5.16653989075821	5.47525686211312	5.47525686211312
0.44178646691	-0.5399612373	5.57302758781213	5.69346177677434	5.69346177677434
0.44178646691	-0.49087385212	5.81629946527832	5.82405150838666	5.82405150838666
0.44178646691	-0.44178646691	5.90759273549095	5.87305825663579	5.87305825663579
0.44178646691	-0.3926990817	5.85710412955859	5.84595568494991	5.84595568494991
0.44178646691	-0.34361169649	5.69431353863412	5.75856876707325	5.75856876707325
0.44178646691	-0.29452431127	5.46918070094379	5.63771617549004	5.63771617549004
0.44178646691	-0.24543692606	5.20209374639941	5.49434237464472	5.49434237464472
0.44178646691	-0.19634954085	4.94384935186847	5.35571531045861	5.35571531045861
0.44178646691	-0.14726215564	4.72504121198178	5.23825785273678	5.23825785273678
0.44178646691	-0.09817477042	4.57543763641067	5.15794979992952	5.15794979992952
0.44178646691	-0.049087385212	4.50503332951266	5.12015636635255	5.12015636635255
0.44178646691	0	4.51028757907348	5.12297687749061	5.12297687749061
0.44178646691	0.049087385212	4.59291764790662	5.16733316981843	5.16733316981843
0.44178646691	0.09817477042	4.73417619607184	5.24316156430849	5.24316156430849
0.44178646691	0.14726215564	4.91395212456846	5.33966630828981	5.33966630828981
0.44178646691	0.19634954085	5.11937797730687	5.44994007792877	5.44994007792877
0.44178646691	0.24543692606	5.31182727109942	5.55324795669845	5.55324795669845
0.44178646691	0.29452431127	5.46411904897828	5.63499905183985	5.63499905183985
0.44178646691	0.34361169649	5.539845606985	5.67564950017372	5.67564950017372
0.44178646691	0.3926990817	5.51870803340265	5.66430273009159	5.66430273009159
0.44178646691	0.44178646691	5.36000770449613	5.57911148819981	5.57911148819981
0.44178646691	0.49087385212	5.04762961658885	5.41142514859382	5.41142514859382
0.44178646691	0.5399612373	4.58299647991972	5.16200743024597	5.16200743024597
0.44178646691	0.5890486225	3.96175013644468	4.82851884905631	4.82851884905631
0.44178646691	0.6381360078	3.19148141538781	4.41503420545559	4.41503420545559
0.44178646691	0.687223393	2.3147904963534	3.94442151887582	3.94442151887582
0.44178646691	0.7363107782	1.37470191672989	3.43977660642839	3.43977660642839
0.44178646691	0.7853981634	0.428480938978485	2.93183978768254	2.93183978768254
0.44178646691	0.8344855486	-0.471518350939889	2.44871503464544	2.44871503464544
0.44178646691	0.8835729338	-1.28653429841235	2.01120982463617	2.01120982463617
0.44178646691	0.932660319	-2.01593445174361	1.6196636613327	1.6196636613327
0.44178646691	0.9817477042	-2.69399245846001	1.25567825522266	1.25567825522266
0.44178646691	1.0308350895	-3.37915111320614	0.887881180743328	0.887881180743328
0.44178646691	1.0799224747	-4.13983691859981	0.47954070093809	0.47954070093809
0.44178646691	1.1290098599	-5.03599756802533	-0.00152344798422766	-0.00152344798422766
0.44178646691	1.1780972451	-6.10254938262303	-0.57405454639822	-0.57405454639822
0.44178646691	1.2271846303	-7.34532023960259	-1.24118103203623	-1.24118103203623
0.44178646691	1.2762720155	-8.73051582589221	-1.98476192485555	-1.98476192485555
0.44178646691	1.3253594007	-10.180638488364	-2.76319604255772	-2.76319604255772
0.44178646691	1.3744467859	-11.5774412683453	-3.51300774316608	-3.51300774316608
0.44178646691	1.4235341712	-12.7917772256665	-4.16487021245541	-4.16487021245541
0.44178646691	1.4726215564	-13.7381757265026	-4.67290232660589	-4.67290232660589
0.44178646691	1.5217089416	-14.426108801366	-5.04218872563131	-5.04218872563131
0.44178646691	1.5707963268	-14.9430256840967	-5.31967265712712	-5.31967265712712
0.44178646691	1.619883712	-15.4223034802415	-5.57695171222461	-5.57695171222461
0.44178646691	1.6689710972	-15.9762401703952	-5.87430808753128	-5.87430808753128
0.44178646691	1.7180584824	-16.6705069349361	-6.24699444730733	-6.24699444730733
0.44178646691	1.7671458676	-17.5177343700362	-6.70179096763133	-6.70179096763133
0.44178646691	1.8162332529	-18.4625561283732	-7.20897667741347	-7.20897667741347
0.44178646691	1.8653206381	-19.4317690354221	-7.72925569496785	-7.72925569496785
0.44178646691	1.9144080233	-20.3421964446186	-8.21797832192255	-8.21797832192255
0.44178646691	1.9634954085	-21.1268837083299	-8.63920292147333	-8.63920292147333
0.44178646691	2.0125827937	-21.8036490755847	-9.00249443134628	-9.00249443134628
0.44178646691	2.0616701789	-22.4305067717336	-9.33899521866225	-9.33899521866225
0.44178646691	2.1107575641	-23.1111627185379	-9.70437521383191	-9.70437521383191
0.44178646691	2.1598449493	-23.907341181508	-10.1317683546985	-10.1317683546985
0.44178646691	2.2089323346	-24.8591164523742	-10.6426867496738	-10.6426867496738
0.44178646691	2.2580197198	-25.9288384265324	-11.2169196078246	-11.2169196078246
0.44178646691	2.307107105	-27.0416160174903	-11.8142649666921	-11.8142649666921
0.44178646691	2.3561944902	-28.1111365297767	-12.3883896789608	-12.3883896789608
0.44178646691	2.4052818754	-29.0975521096304	-12.9179031894126	-12.9179031894126
0.44178646691	2.4543692606	-30.0901263193462	-13.4507226875074	-13.4507226875074
0.44178646691	2.5034566458	-31.2879183303411	-14.0937042720308	-14.0937042720308
0.44178646691	2.552544031	-32.9796972187503	-15.0018608303879	-15.0018608303879
0.44178646691	2.6016314163	-35.5598314696331	-16.3868916151048	-16.3868916151048
0.44178646691	2.6507188015	-39.6064115751219	-18.5591189001802	-18.5591189001802
0.44178646691	2.6998061867	-46.2652130795153	-22.1336015340775	-22.1336015340775
0.44178646691	2.7488935719	-58.1050339028422	-28.4892848944411	-28.4892848944411
0.44178646691	2.7979809571	-59.2602478214416	-29.1094103160722	-29.1094103160722
0.44178646691	2.8470683423	-46.6512038203705	-22.3408035657226	-22.3408035657226
0.44178646691	2.8961557275	-39.5036872802511	-18.5039759126842	-18.5039759126842
0.44178646691	2.9452431127	-35.2865453939539	-16.2401900906703	-16.2401900906703
0.44178646691	2.994330498	-32.8774285497263	-14.9469624254457	-14.9469624254457
0.44178646691	3.0434178832	-31.8016220294249	-14.3694633482148	-14.3694633482148
0.44178646691	3.0925052684	-31.8555406918274	-14.3984071937812	-14.3984071937812
0.44178646691	3.1415926536	-32.8480319838707	-14.9311821811963	-14.9311821811963
0.49087385212	-3.1415926536	-32.8468098567227	-14.9305261363715	-14.9305261363715
0.49087385212	-3.0925052684	-34.5951451863398	-15.8690425150054	-15.8690425150054
0.49087385212	-3.0434178832	-36.2572106898891	-16.7612487588643	-16.7612487588643
0.49087385212	-2.994330498	-36.2992088356645	-16.7837936031025	-16.7837936031025
0.49087385212	-2.9452431127	-34.0757663897473	-15.5902370141042	-15.5902370141042
0.49087385212	-2.8961557275	-30.8619144003095	-13.8650229321733	-13.8650229321733
0.49087385212	-2.8470683423	-27.8874800536148	-12.2683296066683	-12.2683296066683
0.49087385212	-2.7979809571	-25.5861090258661	-11.0329405103851	-11.0329405103851
0.49087385212	-2.7488935719	-24.0182005034506	-10.1912782711343	-10.1912782711343
0.49087385212	-2.6998061867	-23.1440881085938	-9.72204975104278	-9.72204975104278
0.49087385212	-2.6507188015	-22.8507190107488	-9.56456754574244	-9.56456754574244
0.49087385212	-2.6016314163	-23.0188684147223	-9.65483110503413	-9.65483110503413
0.49087385212	-2.552544031	-23.4607638056935	-9.89204307177975	-9.89204307177975
0.49087385212	-2.5034566458	-23.9256577248257	-10.1416007796414	-10.1416007796414
0.49087385212	-2.4543692606	-24.1557786748258	-10.2651310183681	-10.2651310183681
0.49087385212	-2.4052818754	-24.0035503480696	-10.1834139841513	-10.1834139841513
0.49087385212	-2.3561944902	-23.528364324083	-9.92833141569064	-9.92833141569064
0.49087385212	-2.307107105	-22.9318415380621	-9.60811458118234	-9.60811458118234
0.49087385212	-2.2580197198	-22.4010052159883	-9.32315861524122	-9.32315861524122
0.49087385212	-2.2089323346	-22.0259686072503	-9.12183682420644	-9.12183682420644
0.49087385212	-2.1598449493	-21.7279553917761	-8.96186163006951	-8.96186163006951
0.49087385212	-2.1107575641	-21.306198227471	-8.7354599782804	-8.7354599782804
0.49087385212	-2.0616701789	-20.4680943958845	-8.28556106036972	-8.28556106036972
0.49087385212	-2.0125827937	-19.0631260510345	-7.53136603795794	-7.53136603795794
0.49087385212	-1.9634954085	-17.1885896276349	-6.52510419224455	-6.52510419224455
0.49087385212	-1.9144080233	-15.1261474549496	-5.41797346837227	-5.41797346837227
0.49087385212	-1.8653206381	-13.1452443064691	-4.35461335784723	-4.35461335784723
0.49087385212	-1.8162332529	-11.424618269046	-3.43097148533571	-3.43097148533571
0.49087385212	-1.7671458676	-10.050066970638	-2.69310450697355	-2.69310450697355
0.49087385212	-1.7180584824	-9.04321531727642	-2.15262079568146	-2.15262079568146
0.49087385212	-1.6689710972	-8.37683546817406	-1.7949042911988	-1.7949042911988
0.49087385212	-1.619883712	-7.98705854252921	-1.5856698139596	-1.5856698139596
0.49087385212	-1.5707963268	-7.77529424469613	-1.47199353083502	-1.47199353083502
0.49087385212	-1.5217089416	-7.60022050540659	-1.37801294884455	-1.37801294884455
0.49087385212	-1.4726215564	-7.30921550401541	-1.22179980400704	-1.22179980400704
0.49087385212	-1.4235341712	-6.78716257009946	-0.941558810935461	-0.941558810935461
0.49087385212	-1.3744467859	-6.00185551499632	-0.520001503829803	-0.520001503829803
0.49087385212	-1.3253594007	-5.01946722903303	0.00735013228715209	0.00735013228715209
0.49087385212	-1.2762720155	-3.96048903065144	0.575815670311276	0.575815670311276
0.49087385212	-1.2271846303	-2.94242040452844	1.12232071657092	1.12232071657092
0.49087385212	-1.1780972451	-2.04973437327821	1.60151967063516	1.60151967063516
0.49087385212	-1.1290098599	-1.31909472458179	1.99373120212157	1.99373120212157
0.49087385212	-1.0799224747	-0.747302966872002	2.3006722795498	2.3006722795498
0.49087385212	-1.0308350895	-0.295285453184399	2.54331785951306	2.54331785951306
0.49087385212	-0.9817477042	0.098438897912575	2.75467133725377	2.75467133725377
0.49087385212	-0.932660319	0.508681901089406	2.97489212166459	2.97489212166459
0.49087385212	-0.8835729338	0.997321904975458	3.237196863286	3.237196863286
0.49087385212	-0.8344855486	1.59965753205084	3.56053406403272	3.56053406403272
0.49087385212	-0.7853981634	2.30585218024826	3.93962337980034	3.93962337980034
0.49087385212	-0.7363107782	3.07178798515909	4.35078208929596	4.35078208929596
0.49087385212	-0.687223393	3.83146906485884	4.75858322661706	4.75858322661706
0.49087385212	-0.6381360078	4.51794574109981	5.12708782255372	5.12708782255372
0.49087385212	-0.5890486225	5.09527409297317	5.43700097531346	5.43700097531346
0.49087385212	-0.5399612373	5.51804664604239	5.6639476935836	5.6639476935836
0.49087385212	-0.49087385212	5.79016873558638	5.81002438362055	5.81002438362055
0.49087385212	-0.44178646691	5.89268336792777	5.86505482307469	5.86505482307469
0.49087385212	-0.3926990817	5.8564542853418	5.84560684486718	5.84560684486718
0.49087385212	-0.34361169649	5.70135169617256	5.76234689019033	5.76234689019033
0.49087385212	-0.29452431127	5.47718325025257	5.64201198961098	5.64201198961098
0.49087385212	-0.24543692606	5.2142103298135	5.50084662574265	5.50084662574265
0.49087385212	-0.19634954085	4.95375407402734	5.36103222181677	5.36103222181677
0.49087385212	-0.14726215564	4.72677670337103	5.23918947441495	5.23918947441495
0.49087385212	-0.09817477042	4.57395367499375	5.15715320097539	5.15715320097539
0.49087385212	-0.049087385212	4.5050735227001	5.12017794228485	5.12017794228485
0.49087385212	0	4.50697651342822	5.12119947856367	5.12119947856367
0.49087385212	0.049087385212	4.5983694479848	5.17025972720118	5.17025972720118
0.49087385212	0.09817477042	4.74122372652563	5.24694471886	5.24694471886
0.49087385212	0.14726215564	4.94326741538982	5.35540292363711	5.35540292363711
0.49087385212	0.19634954085	5.15139251621776	5.46712566504887	5.46712566504887
0.49087385212	0.24543692606	5.35644791392536	5.57720057231395	5.57720057231395
0.49087385212	0.29452431127	5.52036757175227	5.66519357974481	5.66519357974481
0.49087385212	0.34361169649	5.61678191973552	5.71694935175532	5.71694935175532
0.49087385212	0.3926990817	5.59736876744613	5.70652826086054	5.70652826086054
0.49087385212	0.44178646691	5.4615579918078	5.63362426174072	5.63362426174072
0.49087385212	0.49087385212	5.16356726559158	5.4736611399658	5.4736611399658
0.49087385212	0.5399612373	4.70504734716716	5.22752503204567	5.22752503204567
0.49087385212	0.5890486225	4.08273700565194	4.89346529063827	4.89346529063827
0.49087385212	0.6381360078	3.32607712644227	4.48728595097522	4.48728595097522
0.49087385212	0.687223393	2.45322365775693	4.01873322963427	4.01873322963427
0.49087385212	0.7363107782	1.51564025793427	3.51543311199519	3.51543311199519
0.49087385212	0.7853981634	0.570591558623063	3.00812557900351	3.00812557900351
0.49087385212	0.8344855486	-0.324751594801529	2.52750026659805	2.52750026659805
0.49087385212	0.8835729338	-1.1359028989372	2.09206961917853	2.09206961917853
0.49087385212	0.932660319	-1.85485273360347	1.70613324655016	1.70613324655016
0.49087385212	0.9817477042	-2.5183518991417	1.34996310943811	1.34996310943811
0.49087385212	1.0308350895	-3.18514343264241	0.992025610421881	0.992025610421881
0.49087385212	1.0799224747	-3.92358828843124	0.595624199242045	0.595624199242045
0.49087385212	1.1290098599	-4.7959582752764	0.12733101371101	0.12733101371101
0.49087385212	1.1780972451	-5.84070254713185	-0.433493671353868	-0.433493671353868
0.49087385212	1.2271846303	-7.06229190826398	-1.08924980918731	-1.08924980918731
0.49087385212	1.2762720155	-8.43331189541324	-1.8252211595208	-1.8252211595208
0.49087385212	1.3253594007	-9.8789012546066	-2.60122177416205	-2.60122177416205
0.49087385212	1.3744467859	-11.2861649090863	-3.3566489318771	-3.3566489318771
0.49087385212	1.4235341712	-12.5233244837759	-4.02076324917126	-4.02076324917126
0.49087385212	1.4726215564	-13.5011297117925	-4.54565467363758	-4.54565467363758
0.49087385212	1.5217089416	-14.2167311282983	-4.92979359629576	-4.92979359629576
0.49087385212	1.5707963268	-14.7558381031064	-5.21918929580607	-5.21918929580607
0.49087385212	1.619883712	-15.2461449222422	-5.4823887933622	-5.4823887933622
0.49087385212	1.6689710972	-15.8092866492618	-5.78468648497028	-5.78468648497028
0.49087385212	1.7180584824	-16.5078111466245	-6.15965842001406	-6.15965842001406
0.49087385212	1.7671458676	-17.3626641842372	-6.61854840726848	-6.61854840726848
0.49087385212	1.8162332529	-18.3350291779951	-7.1405194829499	-7.1405194829499
0.49087385212	1.8653206381	-19.3416032668328	-7.68085419602215	-7.68085419602215
0.49087385212	1.9144080233	-20.2896035015826	-8.18974613007485	-8.18974613007485
0.49087385212	1.9634954085	-21.1269760768759	-8.63925250543576	-8.63925250543576
0.49087385212	2.0125827937	-21.8479912930448	-9.02629758663711	-9.02629758663711
0.49087385212	2.0616701789	-22.5136954557312	-9.38365137879707	-9.38365137879707
0.49087385212	2.1107575641	-23.2236695197502	-9.76476950653806	-9.76476950653806
0.49087385212	2.1598449493	-24.042788194954	-10.2044770841983	-10.2044770841983
0.49087385212	2.2089323346	-25.0177520890647	-10.727843264415	-10.727843264415
0.49087385212	2.2580197198	-26.1059730295093	-11.312006473199	-11.312006473199
0.49087385212	2.307107105	-27.2338460156989	-11.9174551263413	-11.9174551263413
0.49087385212	2.3561944902	-28.310137024803	-12.4952142799253	-12.4952142799253
0.49087385212	2.4052818754	-29.2823323437221	-13.0170942731853	-13.0170942731853
0.49087385212	2.4543692606	-30.2258733764523	-13.5235924821556	-13.5235924821556
0.49087385212	2.5034566458	-31.3475381246385	-14.1257085177216	-14.1257085177216
0.49087385212	2.552544031	-32.9428319215444	-14.982071328543	-14.982071328543
0.49087385212	2.6016314163	-35.3800428422597	-16.290380054294	-16.290380054294
0.49087385212	2.6507188015	-39.2028178400452	-18.3424674808174	-18.3424674808174
0.49087385212	2.6998061867	-45.3878390183288	-21.6626221328933	-21.6626221328933
0.49087385212	2.7488935719	-55.6105560291199	-27.1502349416262	-27.1502349416262
0.49087385212	2.7979809571	-57.8919831532656	-28.3749180366818	-28.3749180366818
0.49087385212	2.8470683423	-46.7127464857405	-22.3738400195745	-22.3738400195745
0.49087385212	2.8961557275	-39.6200404940308	-18.5664349815991	-18.5664349815991
0.49087385212	2.9452431127	-35.3526173007871	-16.2756578671775	-16.2756578671775
0.49087385212	2.994330498	-32.8911387264269	-14.9543221265108	-14.9543221265108
0.49087385212	3.0434178832	-31.7833762164031	-14.3596688916981	-14.3596688916981
0.49087385212	3.0925052684	-31.8162633629577	-14.3773228995794	-14.3773228995794
0.49087385212	3.1415926536	-32.8468098567227	-14.9305261363715	-14.9305261363715
0.5399612373	-3.1415926536	-32.8392075562615	-14.9264451781152	-14.9264451781152
0.5399612373	-3.0925052684	-34.7465072665406	-15.9502945431296	-15.9502945431296
0.5399612373	-3.0434178832	-36.752901878891	-17.0273386168807	-17.0273386168807
0.5399612373	-2.994330498	-37.2027088456602	-17.2687975626477	-17.2687975626477
0.5399612373	-2.9452431127	-35.0706373310174	-16.1242894107994	-16.1242894107994
0.5399612373	-2.8961557275	-31.6856520217239	-14.307209986509	-14.307209986509
0.5399612373	-2.8470683423	-28.5004162098403	-12.5973572319354	-12.5973572319354
0.5399612373	-2.7979809571	-26.0299265151196	-11.2711842704535	-11.2711842704535
0.5399612373	-2.7488935719	-24.3251849239704	-10.3560692593176	-10.3560692593176
0.5399612373	-2.6998061867	-23.3266008008188	-9.82002360540583	-9.82002360540583
0.5399612373	-2.6507188015	-22.9237652481965	-9.60377918270984	-9.60377918270984
0.5399612373	-2.6016314163	-22.9869662882349	-9.63770586154425	-9.63770586154425
0.5399612373	-2.552544031	-23.3249610315588	-9.8191433679127	-9.8191433679127
0.5399612373	-2.5034566458	-23.693466578944	-10.0169592479557	-10.0169592479557
0.5399612373	-2.4543692606	-23.8679897060164	-10.110644258167	-10.110644258167
0.5399612373	-2.4052818754	-23.7044788883824	-10.0228707184839	-10.0228707184839
0.5399612373	-2.3561944902	-23.2580310959744	-9.78321499667708	-9.78321499667708
0.5399612373	-2.307107105	-22.7191614923551	-9.49394671937501	-9.49394671937501
0.5399612373	-2.2580197198	-22.2631228390288	-9.24914256871436	-9.24914256871436
0.5399612373	-2.2089323346	-21.9653404139601	-9.08929126418375	-9.08929126418375
0.5399612373	-2.1598449493	-21.760904165481	-8.97954871975654	-8.97954871975654
0.5399612373	-2.1107575641	-21.424264764598	-8.79883876894214	-8.79883876894214
0.5399612373	-2.0616701789	-20.6512344226971	-8.38387167151818	-8.38387167151818
0.5399612373	-2.0125827937	-19.2696202618178	-7.64221330829	-7.64221330829
0.5399612373	-1.9634954085	-17.3706688156489	-6.62284533907418	-6.62284533907418
0.5399612373	-1.9144080233	-15.2555359595422	-5.48742995575774	-5.48742995575774
0.5399612373	-1.8653206381	-13.2211643052197	-4.39536764627591	-4.39536764627591
0.5399612373	-1.8162332529	-11.4538614560596	-3.44666939494765	-3.44666939494765
0.5399612373	-1.7671458676	-10.0392284425412	-2.68728632326083	-2.68728632326083
0.5399612373	-1.7180584824	-9.00194248845059	-2.13046530571943	-2.13046530571943
0.5399612373	-1.6689710972	-8.31761829515622	-1.76311617490774	-1.76311617490774
0.5399612373	-1.619883712	-7.92373118292385	-1.55167532606105	-1.55167532606105
0.5399612373	-1.5707963268	-7.71233419007456	-1.43819621434713	-1.43819621434713
0.5399612373	-1.5217089416	-7.55284060050626	-1.3525791456068	-1.3525791456068
0.5399612373	-1.4726215564	-7.28727133530203	-1.21002004905721	-1.21002004905721
0.5399612373	-1.4235341712	-6.78658176349821	-0.941247030638594	-0.941247030638594
0.5399612373	-1.3744467859	-6.01707506877061	-0.528171447118544	-0.528171447118544
0.5399612373	-1.3253594007	-5.04136582666099	-0.00440515984405332	-0.00440515984405332
0.5399612373	-1.2762720155	-3.97644481025384	0.567250516798073	0.567250516798073
0.5399612373	-1.2271846303	-2.94981113408069	1.11835333078552	1.11835333078552
0.5399612373	-1.1780972451	-2.04626202783698	1.60338364547663	1.60338364547663
0.5399612373	-1.1290098599	-1.3089271452139	1.99918921672905	1.99918921672905
0.5399612373	-1.0799224747	-0.737418255980919	2.30597844874526	2.30597844874526
0.5399612373	-1.0308350895	-0.296187804758522	2.54283347204044	2.54283347204044
0.5399612373	-0.9817477042	0.0804319985499494	2.7450051309523	2.7450051309523
0.5399612373	-0.932660319	0.467564665018911	2.95282015478123	2.95282015478123
0.5399612373	-0.8835729338	0.932075871635395	3.20217242038125	3.20217242038125
0.5399612373	-0.8344855486	1.51208083586201	3.51352239392144	3.51352239392144
0.5399612373	-0.7853981634	2.20638864566939	3.88623078703066	3.88623078703066
0.5399612373	-0.7363107782	2.96811821002119	4.29513156259893	4.29513156259893
0.5399612373	-0.687223393	3.73401176086927	4.70626758987263	4.70626758987263
0.5399612373	-0.6381360078	4.43475182519112	5.08242885389918	5.08242885389918
0.5399612373	-0.5890486225	5.02974395827969	5.40182402518148	5.40182402518148
0.5399612373	-0.5399612373	5.47246732503922	5.63948045405361	5.63948045405361
0.5399612373	-0.49087385212	5.75573445305794	5.79153986432268	5.79153986432268
0.5399612373	-0.44178646691	5.87172175236137	5.85380250825932	5.85380250825932
0.5399612373	-0.3926990817	5.85119644506912	5.8427844062145	5.8427844062145
0.5399612373	-0.34361169649	5.70383240950065	5.76367855125653	5.76367855125653
0.5399612373	-0.29452431127	5.48033607071069	5.64370444161874	5.64370444161874
0.5399612373	-0.24543692606	5.22083225721795	5.50440131414934	5.50440131414934
0.5399612373	-0.19634954085	4.95678530810408	5.36265940556138	5.36265940556138
0.5399612373	-0.14726215564	4.73037817560551	5.24112276525567	5.24112276525567
0.5399612373	-0.09817477042	4.57217708595163	5.1561995178427	5.1561995178427
0.5399612373	-0.049087385212	4.50295005694874	5.11903805375583	5.11903805375583
0.5399612373	0	4.50763078036274	5.1215506927865	5.1215506927865
0.5399612373	0.049087385212	4.59698131220757	5.1695145679971	5.1695145679971
0.5399612373	0.09817477042	4.75979941112982	5.25691625232388	5.25691625232388
0.5399612373	0.14726215564	4.96378431665791	5.3664165132802	5.3664165132802
0.5399612373	0.19634954085	5.18386186598009	5.48455539722857	5.48455539722857
0.5399612373	0.24543692606	5.40063315688622	5.60091946279806	5.60091946279806
0.5399612373	0.29452431127	5.58651331842046	5.70070099389668	5.70070099389668
0.5399612373	0.34361169649	5.68453037735703	5.75331711028989	5.75331711028989
0.5399612373	0.3926990817	5.68774939412715	5.75504509685556	5.75504509685556
0.5399612373	0.44178646691	5.55482251229281	5.68368918838142	5.68368918838142
0.5399612373	0.49087385212	5.27256765401795	5.53217317028552	5.53217317028552
0.5399612373	0.5399612373	4.82125099063846	5.28990381076579	5.28990381076579
0.5399612373	0.5890486225	4.20921904088621	4.96136156869169	4.96136156869169
0.5399612373	0.6381360078	3.46058900251088	4.55949269339621	4.55949269339621
0.5399612373	0.687223393	2.59326794426188	4.09390980153812	4.09390980153812
0.5399612373	0.7363107782	1.66072939096944	3.5933177862957	3.5933177862957
0.5399612373	0.7853981634	0.719033802197648	3.08781022217	3.08781022217
0.5399612373	0.8344855486	-0.173453939355886	2.60871771114614	2.60871771114614
0.5399612373	0.8835729338	-0.9786525785726	2.17648248821317	2.17648248821317
0.5399612373	0.932660319	-1.68894948982008	1.79519105423818	1.79519105423818
0.5399612373	0.9817477042	-2.33895494095885	1.44626441999309	1.44626441999309
0.5399612373	1.0308350895	-2.99045724202679	1.09653426816698	1.09653426816698
0.5399612373	1.0799224747	-3.70973653840983	0.710421038609568	0.710421038609568
0.5399612373	1.1290098599	-4.55953869018152	0.254242395688276	0.254242395688276
0.5399612373	1.1780972451	-5.58322937362232	-0.295280603011617	-0.295280603011617
0.5399612373	1.2271846303	-6.78644830054912	-0.94117538696616	-0.94117538696616
0.5399612373	1.2762720155	-8.14437589906405	-1.67011866839285	-1.67011866839285
0.5399612373	1.3253594007	-9.58461174600791	-2.44324548711849	-2.44324548711849
0.5399612373	1.3744467859	-10.9944427939915	-3.20005083631255	-3.20005083631255
0.5399612373	1.4235341712	-12.247750690428	-3.87283366484154	-3.87283366484154
0.5399612373	1.4726215564	-13.2473245903476	-4.40941063656869	-4.40941063656869
0.5399612373	1.5217089416	-13.9870917852061	-4.80652188690464	-4.80652188690464
0.5399612373	1.5707963268	-14.5423609462931	-5.10459354020961	-5.10459354020961
0.5399612373	1.619883712	-15.0443800559917	-5.37408026215471	-5.37408026215471
0.5399612373	1.6689710972	-15.6120073248212	-5.67878581819497	-5.67878581819497
0.5399612373	1.7180584824	-16.3211825816091	-6.05947514165733	-6.05947514165733
0.5399612373	1.7671458676	-17.1911928173779	-6.52650159934896	-6.52650159934896
0.5399612373	1.8162332529	-18.1881959157678	-7.06169855014938	-7.06169855014938
0.5399612373	1.8653206381	-19.2302618749463	-7.62108550169034	-7.62108550169034
0.5399612373	1.9144080233	-20.2293776159445	-8.15741653109482	-8.15741653109482
0.5399612373	1.9634954085	-21.1106192241704	-8.63047205359285	-8.63047205359285
0.5399612373	2.0125827937	-21.8734451817752	-9.03996137931387	-9.03996137931387
0.5399612373	2.0616701789	-22.5690310821262	-9.41335585871804	-9.41335585871804
0.5399612373	2.1107575641	-23.292645277278	-9.80179608666369	-9.80179608666369
0.5399612373	2.1598449493	-24.1216389726693	-10.2468046314944	-10.2468046314944
0.5399612373	2.2089323346	-25.1056363366372	-10.7750200298635	-10.7750200298635
0.5399612373	2.2580197198	-26.2130424527366	-11.3694819503844	-11.3694819503844
0.5399612373	2.307107105	-27.3611922686486	-11.9858153213945	-11.9858153213945
0.5399612373	2.3561944902	-28.456188232997	-12.5736154016595	-12.5736154016595
0.5399612373	2.4052818754	-29.4312085163139	-13.0970118519237	-13.0970118519237
0.5399612373	2.4543692606	-30.3522609725337	-13.591438064733	-13.591438064733
0.5399612373	2.5034566458	-31.423567625392	-14.1665215874502	-14.1665215874502
0.5399612373	2.552544031	-32.9382749324438	-14.9796251107976	-14.9796251107976
0.5399612373	2.6016314163	-35.2480273345445	-16.2195133766461	-16.2195133766461
0.5399612373	2.6507188015	-38.8624054123979	-18.159732147712	-18.159732147712
0.5399612373	2.6998061867	-44.5983916790407	-21.2388422976182	-21.2388422976182
0.5399612373	2.7488935719	-53.4205331118875	-25.9746181462736	-25.9746181462736
0.5399612373	2.7979809571	-55.9828782606339	-27.3500996394826	-27.3500996394826
0.5399612373	2.8470683423	-46.4989958926823	-22.2590974818419	-22.2590974818419
0.5399612373	2.8961557275	-39.6225262702288	-18.5677693604427	-18.5677693604427
0.5399612373	2.9452431127	-35.3667061186654	-16.2832208249868	-16.2832208249868
0.5399612373	2.994330498	-32.8779271065199	-14.9472300535766	-14.9472300535766
0.5399612373	3.0434178832	-31.7448409091388	-14.338982918927	-14.338982918927
0.5399612373	3.0925052684	-31.7679558640826	-14.3513911586043	-14.3513911586043
0.5399612373	3.1415926536	-32.8392075562615	-14.9264451781152	-14.9264451781152
0.5890486225	-3.1415926536	-32.8453458113092	-14.9297402284416	-14.9297402284416
0.5890486225	-3.0925052684	-34.8892649228547	-16.0269276674259	-16.0269276674259
0.5890486225	-3.0434178832	-37.2347727356263	-17.2860096416957	-17.2860096416957
0.5890486225	-2.994330498	-38.1290755979204	-17.7660765198878	-17.7660765198878
0.5890486225	-2.9452431127	-36.0988703583903	-16.6762507656347	-16.6762507656347
0.5890486225	-2.8961557275	-32.5155063438569	-14.7526805206843	-14.7526805206843
0.5890486225	-2.8470683423	-29.1024395861495	-12.9205268146895	-12.9205268146895
0.5890486225	-2.7979809571	-26.4489851364825	-11.496137328997	-11.496137328997
0.5890486225	-2.7488935719	-24.6037636948067	-10.5056119327055	-10.5056119327055
0.5890486225	-2.6998061867	-23.4884856509139	-9.90692431643834	-9.90692431643834
0.5890486225	-2.6507188015	-22.978334509262	-9.63307227335004	-9.63307227335004
0.5890486225	-2.6016314163	-22.9397938257675	-9.61238341458785	-9.61238341458785
0.5890486225	-2.552544031	-23.1812038013197	-9.74197366663124	-9.74197366663124
0.5890486225	-2.5034566458	-23.4756241318194	-9.90002017961754	-9.90002017961754
0.5890486225	-2.4543692606	-23.5886919489031	-9.96071562884389	-9.96071562884389
0.5890486225	-2.4052818754	-23.4147897830466	-9.86736395415572	-9.86736395415572
0.5890486225	-2.3561944902	-22.9955220369522	-9.64229863626351	-9.64229863626351
0.5890486225	-2.307107105	-22.5022383737821	-9.37750115184782	-9.37750115184782
0.5890486225	-2.2580197198	-22.1008104824179	-9.16201236974541	-9.16201236974541
0.5890486225	-2.2089323346	-21.8732922727654	-9.03987929688513	-9.03987929688513
0.5890486225	-2.1598449493	-21.7439006961784	-8.97042116043557	-8.97042116043557
0.5890486225	-2.1107575641	-21.4839762258113	-8.83089222195626	-8.83089222195626
0.5890486225	-2.0616701789	-20.7751131833748	-8.4503704969388	-8.4503704969388
0.5890486225	-2.0125827937	-19.4206678119601	-7.72329649488452	-7.72329649488452
0.5890486225	-1.9634954085	-17.5105662867208	-6.69794309961601	-6.69794309961601
0.5890486225	-1.9144080233	-15.3624308495741	-5.54481174252808	-5.54481174252808
0.5890486225	-1.8653206381	-13.2867191189819	-4.43055784427277	-4.43055784427277
0.5890486225	-1.8162332529	-11.4778836745216	-3.45956465885718	-3.45956465885718
0.5890486225	-1.7671458676	-10.0312315458062	-2.68299354347374	-2.68299354347374
0.5890486225	-1.7180584824	-8.96883427685773	-2.1126926288646	-2.1126926288646
0.5890486225	-1.6689710972	-8.26592369883698	-1.73536622070239	-1.73536622070239
0.5890486225	-1.619883712	-7.86142024997668	-1.51822646179101	-1.51822646179101
0.5890486225	-1.5707963268	-7.65507323969758	-1.40745820952931	-1.40745820952931
0.5890486225	-1.5217089416	-7.5072960694565	-1.32813058152226	-1.32813058152226
0.5890486225	-1.4726215564	-7.25921800761581	-1.19496086271996	-1.19496086271996
0.5890486225	-1.4235341712	-6.78303048999976	-0.939340686765745	-0.939340686765745
0.5890486225	-1.3744467859	-6.03078297021642	-0.535529926813859	-0.535529926813859
0.5890486225	-1.3253594007	-5.06037926897492	-0.0146116841437953	-0.0146116841437953
0.5890486225	-1.2762720155	-3.99543891198028	0.557054374636027	0.557054374636027
0.5890486225	-1.2271846303	-2.96116868264769	1.11225653392356	1.11225653392356
0.5890486225	-1.1780972451	-2.04977403963394	1.60149837750912	1.60149837750912
0.5890486225	-1.1290098599	-1.30627264986033	2.00061416497789	2.00061416497789
0.5890486225	-1.0799224747	-0.734777509245699	2.30739601665734	2.30739601665734
0.5890486225	-1.0308350895	-0.300550580956094	2.54049150888934	2.54049150888934
0.5890486225	-0.9817477042	0.0613307186973088	2.73475145496069	2.73475145496069
0.5890486225	-0.932660319	0.425531846531047	2.93025669803312	2.93025669803312
0.5890486225	-0.8835729338	0.866464812344411	3.16695202946368	3.16695202946368
0.5890486225	-0.8344855486	1.4263471368428	3.46750005520451	3.46750005520451
0.5890486225	-0.7853981634	2.10646326528339	3.83259027279703	3.83259027279703
0.5890486225	-0.7363107782	2.86578462244507	4.24019830900759	4.24019830900759
0.5890486225	-0.687223393	3.63720660476115	4.65430202983125	4.65430202983125
0.5890486225	-0.6381360078	4.35311996856274	5.03860840757736	5.03860840757736
0.5890486225	-0.5890486225	4.95932753278769	5.36402408627413	5.36402408627413
0.5890486225	-0.5399612373	5.42510731377804	5.61405732983485	5.61405732983485
0.5890486225	-0.49087385212	5.72291538195481	5.77392239973219	5.77392239973219
0.5890486225	-0.44178646691	5.85387640351084	5.84422302319433	5.84422302319433
0.5890486225	-0.3926990817	5.84028405076233	5.83692657069889	5.83692657069889
0.5890486225	-0.34361169649	5.70195373444468	5.76267006776924	5.76267006776924
0.5890486225	-0.29452431127	5.48913165974822	5.64842596399011	5.64842596399011
0.5890486225	-0.24543692606	5.22182608669124	5.50493480748009	5.50493480748009
0.5890486225	-0.19634954085	4.96384774381916	5.36645056134218	5.36645056134218
0.5890486225	-0.14726215564	4.73613139566686	5.24421112660489	5.24421112660489
0.5890486225	-0.09817477042	4.57998925968254	5.16039313726742	5.16039313726742
0.5890486225	-0.049087385212	4.49866187736344	5.11673613449175	5.11673613449175
0.5890486225	0	4.51515607328604	5.12559031295712	5.12559031295712
0.5890486225	0.049087385212	4.60964572905613	5.17631289920786	5.17631289920786
0.5890486225	0.09817477042	4.77104404336375	5.2629524350541	5.2629524350541
0.5890486225	0.14726215564	4.985181276572	5.37790252342491	5.37790252342491
0.5890486225	0.19634954085	5.21673349070569	5.50220107290341	5.50220107290341
0.5890486225	0.24543692606	5.44551621556054	5.62501294473797	5.62501294473797
0.5890486225	0.29452431127	5.64318834284623	5.73112447032138	5.73112447032138
0.5890486225	0.34361169649	5.75382566188354	5.79051521433122	5.79051521433122
0.5890486225	0.3926990817	5.76960047174322	5.79898322225416	5.79898322225416
0.5890486225	0.44178646691	5.6412154008437	5.73006538379941	5.73006538379941
0.5890486225	0.49087385212	5.37458793383244	5.5869382384831	5.5869382384831
0.5890486225	0.5399612373	4.93186740200758	5.34928333142007	5.34928333142007
0.5890486225	0.5890486225	4.34166935544842	5.03246165313549	5.03246165313549
0.5890486225	0.6381360078	3.59315965622135	4.63065737658129	4.63065737658129
0.5890486225	0.687223393	2.73287835614647	4.16885346707065	4.16885346707065
0.5890486225	0.7363107782	1.80645353194776	3.67154333648261	3.67154333648261
0.5890486225	0.7853981634	0.870031336692546	3.16886656007964	3.16886656007964
0.5890486225	0.8344855486	-0.0171300978193685	2.6926332410606	2.6926332410606
0.5890486225	0.8835729338	-0.815266054253469	2.26418930653569	2.26418930653569
0.5890486225	0.932660319	-1.5183176958199	1.88678717465744	1.88678717465744
0.5890486225	0.9817477042	-2.15803659926945	1.5433824178934	1.5433824178934
0.5890486225	1.0308350895	-2.7932302513828	1.20240684186175	1.20240684186175
0.5890486225	1.0799224747	-3.49654069866201	0.824865781600472	0.824865781600472
0.5890486225	1.1290098599	-4.32908331073009	0.377952158052245	0.377952158052245
0.5890486225	1.1780972451	-5.33476072437366	-0.161901214660534	-0.161901214660534
0.5890486225	1.2271846303	-6.52149870418949	-0.798948932187362	-0.798948932187362
0.5890486225	1.2762720155	-7.86505604548163	-1.52017817755912	-1.52017817755912
0.5890486225	1.3253594007	-9.29676858604453	-2.28872963679672	-2.28872963679672
0.5890486225	1.3744467859	-10.70857063009	-3.04659302792072	-3.04659302792072
0.5890486225	1.4235341712	-11.9690174224028	-3.72320805648118	-3.72320805648118
0.5890486225	1.4726215564	-12.9847252069571	-4.26844578951894	-4.26844578951894
0.5890486225	1.5217089416	-13.7403331918774	-4.67406046632672	-4.67406046632672
0.5890486225	1.5707963268	-14.3083282601373	-4.97896345919936	-4.97896345919936
0.5890486225	1.619883712	-14.8193208175818	-5.25326717908512	-5.25326717908512
0.5890486225	1.6689710972	-15.3946711648621	-5.5621185276954	-5.5621185276954
0.5890486225	1.7180584824	-16.1193978181019	-5.95115592948897	-5.95115592948897
0.5890486225	1.7671458676	-17.0028699031419	-6.42540878466489	-6.42540878466489
0.5890486225	1.8162332529	-18.0264347354272	-6.97486422574661	-6.97486422574661
0.5890486225	1.8653206381	-19.1062933640849	-7.55453849785913	-7.55453849785913
0.5890486225	1.9144080233	-20.1519077231894	-8.11583025072288	-8.11583025072288
0.5890486225	1.9634954085	-21.0825410460746	-8.61539952741396	-8.61539952741396
0.5890486225	2.0125827937	-21.8730208296141	-9.03973358465302	-9.03973358465302
0.5890486225	2.0616701789	-22.5900631935892	-9.42464601613287	-9.42464601613287
0.5890486225	2.1107575641	-23.3158093640365	-9.81423070057937	-9.81423070057937
0.5890486225	2.1598449493	-24.1485619259307	-10.261257026392	-10.261257026392
0.5890486225	2.2089323346	-25.1240721849883	-10.784916498429	-10.784916498429
0.5890486225	2.2580197198	-26.2375114738557	-11.3826170605091	-11.3826170605091
0.5890486225	2.307107105	-27.4091249497657	-12.0115458580588	-12.0115458580588
0.5890486225	2.3561944902	-28.5244110359821	-12.6102377914912	-12.6102377914912
0.5890486225	2.4052818754	-29.5287914958135	-13.1493949519989	-13.1493949519989
0.5890486225	2.4543692606	-30.4544071265954	-13.6462707029445	-13.6462707029445
0.5890486225	2.5034566458	-31.4943751753925	-14.2045314842249	-14.2045314842249
0.5890486225	2.552544031	-32.9501049887721	-14.9859755525214	-14.9859755525214
0.5890486225	2.6016314163	-35.1519486279514	-16.1679377788485	-16.1679377788485
0.5890486225	2.6507188015	-38.5771754725292	-18.0066190888447	-18.0066190888447
0.5890486225	2.6998061867	-43.8907585006823	-20.8589807706538	-20.8589807706538
0.5890486225	2.7488935719	-51.5161941318807	-24.9523581181594	-24.9523581181594
0.5890486225	2.7979809571	-53.9318932952861	-26.2491192098687	-26.2491192098687
0.5890486225	2.8470683423	-46.0490640645198	-22.0175715097666	-22.0175715097666
0.5890486225	2.8961557275	-39.517235294783	-18.511248564172	-18.511248564172
0.5890486225	2.9452431127	-35.3279764927871	-16.2624305408752	-16.2624305408752
0.5890486225	2.994330498	-32.846609254128	-14.9304184517543	-14.9304184517543
0.5890486225	3.0434178832	-31.7054727288081	-14.3178498551426	-14.3178498551426
0.5890486225	3.0925052684	-31.7283419101973	-14.3301261621737	-14.3301261621737
0.5890486225	3.1415926536	-32.8453458113092	-14.9297402284416	-14.9297402284416
0.6381360078	-3.1415926536	-32.8448883192065	-14.929494644071	-14.929494644071
0.6381360078	-3.0925052684	-35.023870459862	-16.0991846875731	-16.0991846875731
0.6381360078	-3.0434178832	-37.6997655540044	-17.5356204392368	-17.5356204392368
0.6381360078	-2.994330498	-39.0592935963756	-18.2654228480555	-18.2654228480555
0.6381360078	-2.9452431127	-37.1419131591367	-17.2361620913018	-17.2361620913018
0.6381360078	-2.8961557275	-33.3303641909986	-15.190100861534	-15.190100861534
0.6381360078	-2.8470683423	-29.6779189474371	-13.229447418755	-13.229447418755
0.6381360078	-2.7979809571	-26.8371164208714	-11.7044884166221	-11.7044884166221
0.6381360078	-2.7488935719	-24.8493942393137	-10.6374678102408	-10.6374678102408
0.6381360078	-2.6998061867	-23.6190869299577	-9.97703182806771	-9.97703182806771
0.6381360078	-2.6507188015	-23.0061744253873	-9.64801689914394	-9.64801689914394
0.6381360078	-2.6016314163	-22.8697021447428	-9.57475780036311	-9.57475780036311
0.6381360078	-2.552544031	-23.024755574062	-9.65799136575206	-9.65799136575206
0.6381360078	-2.5034566458	-23.253490699328	-9.78077768585578	-9.78077768585578
0.6381360078	-2.4543692606	-23.3245072434771	-9.81889977188175	-9.81889977188175
0.6381360078	-2.4052818754	-23.1453504532098	-9.72272738483391	-9.72272738483391
0.6381360078	-2.3561944902	-22.7426186496099	-9.50653865520497	-9.50653865520497
0.6381360078	-2.307107105	-22.289099157794	-9.26308680481412	-9.26308680481412
0.6381360078	-2.2580197198	-21.9340813973843	-9.07251124576314	-9.07251124576314
0.6381360078	-2.2089323346	-21.7495246734132	-8.9734401434982	-8.9734401434982
0.6381360078	-2.1598449493	-21.6771154986798	-8.93457048543007	-8.93457048543007
0.6381360078	-2.1107575641	-21.481785595624	-8.82971627917492	-8.82971627917492
0.6381360078	-2.0616701789	-20.8320326546122	-8.48092519380644	-8.48092519380644
0.6381360078	-2.0125827937	-19.5126059326639	-7.77264940255598	-7.77264940255598
0.6381360078	-1.9634954085	-17.6100489827995	-6.75134597838811	-6.75134597838811
0.6381360078	-1.9144080233	-15.4465039838985	-5.58994268064388	-5.58994268064388
0.6381360078	-1.8653206381	-13.3384845833441	-4.45834584084788	-4.45834584084788
0.6381360078	-1.8162332529	-11.5027907114717	-3.47293489837869	-3.47293489837869
0.6381360078	-1.7671458676	-10.0277175301891	-2.68110719984414	-2.68110719984414
0.6381360078	-1.7180584824	-8.94316170428373	-2.09891144545303	-2.09891144545303
0.6381360078	-1.6689710972	-8.22130441748964	-1.71141433593637	-1.71141433593637
0.6381360078	-1.619883712	-7.80883466274574	-1.48999821858144	-1.48999821858144
0.6381360078	-1.5707963268	-7.601991535787	-1.37896364805591	-1.37896364805591
0.6381360078	-1.5217089416	-7.46152499640036	-1.30356040839636	-1.30356040839636
0.6381360078	-1.4726215564	-7.23212046302719	-1.18041474620194	-1.18041474620194
0.6381360078	-1.4235341712	-6.77545649296605	-0.935274921950814	-0.935274921950814
0.6381360078	-1.3744467859	-6.04024649364004	-0.540610000174043	-0.540610000174043
0.6381360078	-1.3253594007	-5.07896045937635	-0.0245861731510479	-0.0245861731510479
0.6381360078	-1.2762720155	-4.01428293039061	0.546938798054248	0.546938798054248
0.6381360078	-1.2271846303	-2.97659212432679	1.10397714244441	1.10397714244441
0.6381360078	-1.1780972451	-2.05801289445742	1.59707571323983	1.59707571323983
0.6381360078	-1.1290098599	-1.31101586406348	1.99806798053512	1.99806798053512
0.6381360078	-1.0799224747	-0.740346485570077	2.30440655839718	2.30440655839718
0.6381360078	-1.0308350895	-0.312851386169108	2.53388836647882	2.53388836647882
0.6381360078	-0.9817477042	0.0358915725576098	2.72109557619068	2.72109557619068
0.6381360078	-0.932660319	0.38191218475199	2.90684141475386	2.90684141475386
0.6381360078	-0.8835729338	0.799821677483372	3.13117761449244	3.13117761449244
0.6381360078	-0.8344855486	1.34071344537493	3.42153140111166	3.42153140111166
0.6381360078	-0.7853981634	2.00911048990027	3.78033074760484	3.78033074760484
0.6381360078	-0.7363107782	2.76437218104895	4.18575953194052	4.18575953194052
0.6381360078	-0.687223393	3.53982096057836	4.60202486047989	4.60202486047989
0.6381360078	-0.6381360078	4.27017093559178	4.99408089348077	4.99408089348077
0.6381360078	-0.5890486225	4.89332416137033	5.3285930999691	5.3285930999691
0.6381360078	-0.5399612373	5.36569582061345	5.58216490138048	5.58216490138048
0.6381360078	-0.49087385212	5.68013219075604	5.75095613863223	5.75095613863223
0.6381360078	-0.44178646691	5.82934103008939	5.83105229477521	5.83105229477521
0.6381360078	-0.3926990817	5.8238227122349	5.82809003027068	5.82809003027068
0.6381360078	-0.34361169649	5.70506081022739	5.76433796377427	5.76433796377427
0.6381360078	-0.29452431127	5.49275921324007	5.65037325539858	5.65037325539858
0.6381360078	-0.24543692606	5.22800359960284	5.50825093165177	5.50825093165177
0.6381360078	-0.19634954085	4.96396621461261	5.36651415713995	5.36651415713995
0.6381360078	-0.14726215564	4.73335155649105	5.24271889307722	5.24271889307722
0.6381360078	-0.09817477042	4.5789156311916	5.15981680736877	5.15981680736877
0.6381360078	-0.049087385212	4.50207995149011	5.11857097618197	5.11857097618197
0.6381360078	0	4.50765413778471	5.12156323118386	5.12156323118386
0.6381360078	0.049087385212	4.60667444901679	5.17471789913254	5.17471789913254
0.6381360078	0.09817477042	4.78440361738004	5.27012393059815	5.27012393059815
0.6381360078	0.14726215564	4.9983993024554	5.38499803512374	5.38499803512374
0.6381360078	0.19634954085	5.25089464692289	5.5205389764393	5.5205389764393
0.6381360078	0.24543692606	5.49034086025884	5.64907506972232	5.64907506972232
0.6381360078	0.29452431127	5.69009481481216	5.75630413205915	5.75630413205915
0.6381360078	0.34361169649	5.82382201549783	5.82808965625825	5.82808965625825
0.6381360078	0.3926990817	5.84318418851473	5.83848338118874	5.83848338118874
0.6381360078	0.44178646691	5.72978610646398	5.777610643844	5.777610643844
0.6381360078	0.49087385212	5.47075357912175	5.63856050546874	5.63856050546874
0.6381360078	0.5399612373	5.04787239236322	5.41155547201446	5.41155547201446
0.6381360078	0.5890486225	4.45944626896691	5.09568497219195	5.09568497219195
0.6381360078	0.6381360078	3.7218113630123	4.69971834670363	4.69971834670363
0.6381360078	0.687223393	2.87197102942961	4.24351920756837	4.24351920756837
0.6381360078	0.7363107782	1.95419595457069	3.75085231177001	3.75085231177001
0.6381360078	0.7853981634	1.02560681240946	3.25238036295295	3.25238036295295
0.6381360078	0.8344855486	0.14375692874758	2.77899831473091	2.77899831473091
0.6381360078	0.8835729338	-0.646483568430152	2.3547927077759	2.3547927077759
0.6381360078	0.932660319	-1.3422193554146	1.98131776837187	1.98131776837187
0.6381360078	0.9817477042	-1.97212189039097	1.64318249420349	1.64318249420349
0.6381360078	1.0308350895	-2.59618391958263	1.30818243685856	1.30818243685856
0.6381360078	1.0799224747	-3.28536809731319	0.938224438676857	0.938224438676857
0.6381360078	1.1290098599	-4.1045961688279	0.498458136452889	0.498458136452889
0.6381360078	1.1780972451	-5.09351469957646	-0.0323989723177665	-0.0323989723177665
0.6381360078	1.2271846303	-6.26675789444592	-0.662202612301939	-0.662202612301939
0.6381360078	1.2762720155	-7.59805960149104	-1.37685296329541	-1.37685296329541
0.6381360078	1.3253594007	-9.01977480319039	-2.14003779399943	-2.14003779399943
0.6381360078	1.3744467859	-10.4257611296849	-2.89477927476524	-2.89477927476524
0.6381360078	1.4235341712	-11.6889723470751	-3.57287826247744	-3.57287826247744
0.6381360078	1.4726215564	-12.7152975003913	-4.12381545963524	-4.12381545963524
0.6381360078	1.5217089416	-13.476412790407	-4.53238648923566	-4.53238648923566
0.6381360078	1.5707963268	-14.0545003735823	-4.84270720168947	-4.84270720168947
0.6381360078	1.619883712	-14.576348967783	-5.12283850403618	-5.12283850403618
0.6381360078	1.6689710972	-15.160361442446	-5.43633973204022	-5.43633973204022
0.6381360078	1.7180584824	-15.891333629003	-5.82872977174724	-5.82872977174724
0.6381360078	1.7671458676	-16.7978000443275	-6.31532611459519	-6.31532611459519
0.6381360078	1.8162332529	-17.848477552434	-6.87933579472686	-6.87933579472686
0.6381360078	1.8653206381	-18.9710453418818	-7.48193658799368	-7.48193658799368
0.6381360078	1.9144080233	-20.0608250056673	-8.06693652835913	-8.06693652835913
0.6381360078	1.9634954085	-21.0304957791472	-8.58746133122565	-8.58746133122565
0.6381360078	2.0125827937	-21.8537994655668	-9.02941544678065	-9.02941544678065
0.6381360078	2.0616701789	-22.5745732677147	-9.41633093555835	-9.41633093555835
0.6381360078	2.1107575641	-23.2951598741291	-9.80314593659834	-9.80314593659834
0.6381360078	2.1598449493	-24.1061072865592	-10.2384671337872	-10.2384671337872
0.6381360078	2.2089323346	-25.0673361886383	-10.7544602919276	-10.7544602919276
0.6381360078	2.2580197198	-26.1742242510435	-11.3486441182701	-11.3486441182701
0.6381360078	2.307107105	-27.3535282373073	-11.9817012256496	-11.9817012256496
0.6381360078	2.3561944902	-28.5051406822385	-12.5998933556704	-12.5998933556704
0.6381360078	2.4052818754	-29.5403623010229	-13.155606226243	-13.155606226243
0.6381360078	2.4543692606	-30.4996723800081	-13.6705693492004	-13.6705693492004
0.6381360078	2.5034566458	-31.5457516965368	-14.2321106938618	-14.2321106938618
0.6381360078	2.552544031	-32.9609711831385	-14.9918085876454	-14.9918085876454
0.6381360078	2.6016314163	-35.083529212747	-16.1312098464559	-16.1312098464559
0.6381360078	2.6507188015	-38.3354762870238	-17.8768735872486	-17.8768735872486
0.6381360078	2.6998061867	-43.2545094879429	-20.5174386710176	-20.5174386710176
0.6381360078	2.7488935719	-49.8535087414542	-24.0598191154886	-24.0598191154886
0.6381360078	2.7979809571	-51.9428581657137	-25.1813938055032	-25.1813938055032
0.6381360078	2.8470683423	-45.412672099973	-21.6759526727847	-21.6759526727847
0.6381360078	2.8961557275	-39.3104535708644	-18.4002469551487	-18.4002469551487
0.6381360078	2.9452431127	-35.2367890626756	-16.2134806081962	-16.2134806081962
0.6381360078	2.994330498	-32.7870702568179	-14.8984575783472	-14.8984575783472
0.6381360078	3.0434178832	-31.6457737586473	-14.2858031073967	-14.2858031073967
0.6381360078	3.0925052684	-31.6881163783806	-14.3085328672207	-14.3085328672207
0.6381360078	3.1415926536	-32.8448883192065	-14.929494644071	-14.929494644071
0.687223393	-3.1415926536	-32.8469418434668	-14.9305969876086	-14.9305969876086
0.687223393	-3.0925052684	-35.1474400981628	-16.1655175743383	-16.1655175743383
0.687223393	-3.0434178832	-38.1341624100282	-17.7688071496459	-17.7688071496459
0.687223393	-2.994330498	-39.9750796043508	-18.7570220014038	-18.7570220014038
0.687223393	-2.9452431127	-38.1720292735955	-17.7891342980272	-17.7891342980272
0.687223393	-2.8961557275	-34.1022579524003	-15.6044578360622	-15.6044578360622
0.687223393	-2.8470683423	-30.1941891200036	-13.5065841925453	-13.5065841925453
0.687223393	-2.7979809571	-27.170859843406	-11.8836437897385	-11.8836437897385
0.687223393	-2.7488935719	-25.0445731589694	-10.7422409677455	-10.7422409677455
0.687223393	-2.6998061867	-23.7050700242171	-10.0231880435723	-10.0231880435723
0.687223393	-2.6507188015	-23.004028278501	-9.64686483525227	-9.64686483525227
0.687223393	-2.6016314163	-22.7866400413909	-9.53016958944101	-9.53016958944101
0.687223393	-2.552544031	-22.8654523746303	-9.57247649952313	-9.57247649952313
0.687223393	-2.5034566458	-23.038760728055	-9.66550941231041	-9.66550941231041
0.687223393	-2.4543692606	-23.0834359139662	-9.68949130696523	-9.68949130696523
0.687223393	-2.4052818754	-22.8932809836366	-9.5874150555911	-9.5874150555911
0.687223393	-2.3561944902	-22.511322216945	-9.3823774106781	-9.3823774106781
0.687223393	-2.307107105	-22.0812928512273	-9.15153519398041	-9.15153519398041
0.687223393	-2.2580197198	-21.7578788028311	-8.97792468782734	-8.97792468782734
0.687223393	-2.2089323346	-21.6067385152548	-8.89679171924928	-8.89679171924928
0.687223393	-2.1598449493	-21.5661019084108	-8.8749777568765	-8.8749777568765
0.687223393	-2.1107575641	-21.4166270720366	-8.79473881200459	-8.79473881200459
0.687223393	-2.0616701789	-20.8232032367233	-8.47618551191466	-8.47618551191466
0.687223393	-2.0125827937	-19.5511985710487	-7.79336615099959	-7.79336615099959
0.687223393	-1.9634954085	-17.6669784226348	-6.78190602645602	-6.78190602645602
0.687223393	-1.9144080233	-15.5019320414136	-5.61969677811737	-5.61969677811737
0.687223393	-1.8653206381	-13.3848630951296	-4.48324209054894	-4.48324209054894
0.687223393	-1.8162332529	-11.5250832841573	-3.48490167856835	-3.48490167856835
0.687223393	-1.7671458676	-10.0281634107672	-2.68134655108208	-2.68134655108208
0.687223393	-1.7180584824	-8.92435485845882	-2.08881582332717	-2.08881582332717
0.687223393	-1.6689710972	-8.18813304514362	-1.69360775402892	-1.69360775402892
0.687223393	-1.619883712	-7.76386995704186	-1.46586090805029	-1.46586090805029
0.687223393	-1.5707963268	-7.5536638456034	-1.3530210682713	-1.3530210682713
0.687223393	-1.5217089416	-7.41969386351353	-1.28110521762943	-1.28110521762943
0.687223393	-1.4726215564	-7.20469927338243	-1.16569489517149	-1.16569489517149
0.687223393	-1.4235341712	-6.76519349971716	-0.929765688627705	-0.929765688627705
0.687223393	-1.3744467859	-6.04616139760488	-0.543785154365009	-0.543785154365009
0.687223393	-1.3253594007	-5.09758234220493	-0.0345825060853291	-0.0345825060853291
0.687223393	-1.2762720155	-4.03531428555997	0.53564904662216	0.53564904662216
0.687223393	-1.2271846303	-2.99571313389088	1.09371287543114	1.09371287543114
0.687223393	-1.1780972451	-2.0747845627775	1.58807258600859	1.58807258600859
0.687223393	-1.1290098599	-1.32345638403002	1.99138983844788	1.99138983844788
0.687223393	-1.0799224747	-0.752674305993117	2.29778891406781	2.29778891406781
0.687223393	-1.0308350895	-0.33003305380234	2.52466514927737	2.52466514927737
0.687223393	-0.9817477042	0.00674025362027683	2.70544698188614	2.70544698188614
0.687223393	-0.932660319	0.334409549656717	2.88134172924734	2.88134172924734
0.687223393	-0.8835729338	0.733532602965907	3.09559326113344	3.09559326113344
0.687223393	-0.8344855486	1.2555532605654	3.37581692809421	3.37581692809421
0.687223393	-0.7853981634	1.9118229363094	3.72810623384279	3.72810623384279
0.687223393	-0.7363107782	2.66284948637181	4.13126157028324	4.13126157028324
0.687223393	-0.687223393	3.44302776389796	4.55006572032753	4.55006572032753
0.687223393	-0.6381360078	4.17635572736987	4.9437203545214	4.9437203545214
0.687223393	-0.5890486225	4.82043923225503	5.28946805423474	5.28946805423474
0.687223393	-0.5399612373	5.31294989053707	5.55385058521677	5.55385058521677
0.687223393	-0.49087385212	5.6377097065413	5.72818350709901	5.72818350709901
0.687223393	-0.44178646691	5.80716807261208	5.81914972471174	5.81914972471174
0.687223393	-0.3926990817	5.8117588178164	5.82161406292616	5.82161406292616
0.687223393	-0.34361169649	5.70343553368797	5.76346550605623	5.76346550605623
0.687223393	-0.29452431127	5.49155422508374	5.64972641088218	5.64972641088218
0.687223393	-0.24543692606	5.22862226726273	5.5085830359809	5.5085830359809
0.687223393	-0.19634954085	4.96832700700002	5.36885505537044	5.36885505537044
0.687223393	-0.14726215564	4.73295890560427	5.24250811584124	5.24250811584124
0.687223393	-0.09817477042	4.57736302072964	5.15898335721565	5.15898335721565
0.687223393	-0.049087385212	4.49368920403608	5.1140667750821	5.1140667750821
0.687223393	0	4.50734260725545	5.12139599981857	5.12139599981857
0.687223393	0.049087385212	4.61775927193596	5.18066829531093	5.18066829531093
0.687223393	0.09817477042	4.79089835943431	5.27361034518332	5.27361034518332
0.687223393	0.14726215564	5.02271031108306	5.39804832324162	5.39804832324162
0.687223393	0.19634954085	5.27521579440846	5.53359470715395	5.53359470715395
0.687223393	0.24543692606	5.52606254004742	5.66825067121362	5.66825067121362
0.687223393	0.29452431127	5.73810135667334	5.78207431759224	5.78207431759224
0.687223393	0.34361169649	5.88453786801771	5.86068227225549	5.86068227225549
0.687223393	0.3926990817	5.91900744359982	5.8791857370659	5.8791857370659
0.687223393	0.44178646691	5.81159716271198	5.82152728554392	5.82152728554392
0.687223393	0.49087385212	5.56104067644273	5.68702713436973	5.68702713436973
0.687223393	0.5399612373	5.14876935556579	5.46571753744659	5.46571753744659
0.687223393	0.5890486225	4.57272960529166	5.15649611337638	5.15649611337638
0.687223393	0.6381360078	3.84961974185104	4.7683266135703	4.7683266135703
0.687223393	0.687223393	3.00974387052385	4.31747645461788	4.31747645461788
0.687223393	0.7363107782	2.10125645680696	3.8297952283037	3.8297952283037
0.687223393	0.7853981634	1.18125034945597	3.33593070153626	3.33593070153626
0.687223393	0.8344855486	0.30987395230773	2.86817088062264	2.86817088062264
0.687223393	0.8835729338	-0.474557783955763	2.44708344966352	2.44708344966352
0.687223393	0.932660319	-1.16147344644976	2.07834320340197	2.07834320340197
0.687223393	0.9817477042	-1.78280204816621	1.74481046551906	1.74481046551906
0.687223393	1.0308350895	-2.39873654401215	1.4141733144391	1.4141733144391
0.687223393	1.0799224747	-3.07842854084251	1.04931077311449	1.04931077311449
0.687223393	1.1290098599	-3.88608168142476	0.615757959846355	0.615757959846355
0.687223393	1.1780972451	-4.86214418053845	0.0918020421968597	0.0918020421968597
0.687223393	1.2271846303	-6.02117104666367	-0.530370191417783	-0.530370191417783
0.687223393	1.2762720155	-7.34072165114972	-1.23871248352126	-1.23871248352126
0.687223393	1.3253594007	-8.75220169288633	-1.99640302196895	-1.99640302196895
0.687223393	1.3744467859	-10.1524279263106	-2.7480524519152	-2.7480524519152
0.687223393	1.4235341712	-11.4130857131677	-3.4247807435507	-3.4247807435507
0.687223393	1.4726215564	-12.4376040619837	-3.97474803774558	-3.97474803774558
0.687223393	1.5217089416	-13.205388078337	-4.38689887768695	-4.38689887768695
0.687223393	1.5707963268	-13.7849729423471	-4.69802333903438	-4.69802333903438
0.687223393	1.619883712	-14.3126066556472	-4.98126012631594	-4.98126012631594
0.687223393	1.6689710972	-14.902189709588	-5.29775167305464	-5.29775167305464
0.687223393	1.7180584824	-15.6472474897252	-5.69770293974933	-5.69770293974933
0.687223393	1.7671458676	-16.5723077997739	-6.19428059135748	-6.19428059135748
0.687223393	1.8162332529	-17.6545185776383	-6.77521751058246	-6.77521751058246
0.687223393	1.8653206381	-18.8151476363761	-7.39824981033154	-7.39824981033154
0.687223393	1.9144080233	-19.9524861848479	-8.00877963130488	-8.00877963130488
0.687223393	1.9634954085	-20.9641358236748	-8.55183892856568	-8.55183892856568
0.687223393	2.0125827937	-21.8087235751541	-9.00521845166355	-9.00521845166355
0.687223393	2.0616701789	-22.5279484655189	-9.39130247576001	-9.39130247576001
0.687223393	2.1107575641	-23.2255365188164	-9.76577172228746	-9.76577172228746
0.687223393	2.1598449493	-24.0067788489595	-10.1851470618466	-10.1851470618466
0.687223393	2.2089323346	-24.9317911456205	-10.6816989395944	-10.6816989395944
0.687223393	2.2580197198	-26.0178790369708	-11.2647171154563	-11.2647171154563
0.687223393	2.307107105	-27.1961981124752	-11.8972455171215	-11.8972455171215
0.687223393	2.3561944902	-28.3750806350145	-12.5300763803694	-12.5300763803694
0.687223393	2.4052818754	-29.4674208296095	-13.1164508282805	-13.1164508282805
0.687223393	2.4543692606	-30.4805543597822	-13.6603066868808	-13.6603066868808
0.687223393	2.5034566458	-31.5637854801871	-14.2417913318023	-14.2417913318023
0.687223393	2.552544031	-32.9690899132167	-14.9961667682662	-14.9961667682662
0.687223393	2.6016314163	-35.0286296093713	-16.1017394261791	-16.1017394261791
0.687223393	2.6507188015	-38.1275754798872	-17.7652712479699	-17.7652712479699
0.687223393	2.6998061867	-42.6804924776117	-20.2093030652878	-20.2093030652878
0.687223393	2.7488935719	-48.3871201014354	-23.272653328247	-23.272653328247
0.687223393	2.7979809571	-50.0915762500306	-24.1876151121916	-24.1876151121916
0.687223393	2.8470683423	-44.6380254130034	-21.2601179121072	-21.2601179121072
0.687223393	2.8961557275	-39.012689011947	-18.24040524127	-18.24040524127
0.687223393	2.9452431127	-35.0968519423923	-16.1383615637314	-16.1383615637314
0.687223393	2.994330498	-32.6996876490953	-14.8515500960318	-14.8515500960318
0.687223393	3.0434178832	-31.5839938950842	-14.2526393242016	-14.2526393242016
0.687223393	3.0925052684	-31.6464507884146	-14.2861665408381	-14.2861665408381
0.687223393	3.1415926536	-32.8469418434668	-14.9305969876086	-14.9305969876086
0.7363107782	-3.1415926536	-32.8406103602422	-14.9271982112946	-14.9271982112946
0.7363107782	-3.0925052684	-35.2551660625778	-16.2233454865786	-16.2233454865786
0.7363107782	-3.0434178832	-38.5315700224712	-17.982137823089	-17.982137823089
0.7363107782	-2.994330498	-40.8431533486412	-19.2230089394227	-19.2230089394227
0.7363107782	-2.9452431127	-39.1485283941412	-18.3133245965522	-18.3133245965522
0.7363107782	-2.8961557275	-34.7986839048529	-15.9783032602267	-15.9783032602267
0.7363107782	-2.8470683423	-30.6281295439941	-13.7395258876352	-13.7395258876352
0.7363107782	-2.7979809571	-27.4338943244552	-12.0248421996935	-12.0248421996935
0.7363107782	-2.7488935719	-25.186301089496	-10.8183213293648	-10.8183213293648
0.7363107782	-2.6998061867	-23.7492637751851	-10.0469115012032	-10.0469115012032
0.7363107782	-2.6507188015	-22.9675252916319	-9.62726982366307	-9.62726982366307
0.7363107782	-2.6016314163	-22.6803655907825	-9.47312085809257	-9.47312085809257
0.7363107782	-2.552544031	-22.7000802956393	-9.48370382412581	-9.48370382412581
0.7363107782	-2.5034566458	-22.8275705480443	-9.55214131890805	-9.55214131890805
0.7363107782	-2.4543692606	-22.851801922608	-9.5651488590061	-9.5651488590061
0.7363107782	-2.4052818754	-22.6702142340069	-9.46767155186521	-9.46767155186521
0.7363107782	-2.3561944902	-22.3021662243665	-9.27010128069373	-9.27010128069373
0.7363107782	-2.307107105	-21.8969674765886	-9.05258828135692	-9.05258828135692
0.7363107782	-2.2580197198	-21.5852433519233	-8.88525299294989	-8.88525299294989
0.7363107782	-2.2089323346	-21.4449763504927	-8.8099568664034	-8.8099568664034
0.7363107782	-2.1598449493	-21.4248650963465	-8.79916103044943	-8.79916103044943
0.7363107782	-2.1107575641	-21.2981816761831	-8.73115664781722	-8.73115664781722
0.7363107782	-2.0616701789	-20.7526174030929	-8.43829463375219	-8.43829463375219
0.7363107782	-2.0125827937	-19.5262405451513	-7.77996854032032	-7.77996854032032
0.7363107782	-1.9634954085	-17.6811323187431	-6.78950391863044	-6.78950391863044
0.7363107782	-1.9144080233	-15.5314921898682	-5.63556483443901	-5.63556483443901
0.7363107782	-1.8653206381	-13.4138510458445	-4.49880298785975	-4.49880298785975
0.7363107782	-1.8162332529	-11.5464790690534	-3.49638705795669	-3.49638705795669
0.7363107782	-1.7671458676	-10.0368993885334	-2.68603607378294	-2.68603607378294
0.7363107782	-1.7180584824	-8.91620660027661	-2.08444179185174	-2.08444179185174
0.7363107782	-1.6689710972	-8.16763664577651	-1.68260516992323	-1.68260516992323
0.7363107782	-1.619883712	-7.72993906794841	-1.44764661322003	-1.44764661322003
0.7363107782	-1.5707963268	-7.51452409045931	-1.33201062443013	-1.33201062443013
0.7363107782	-1.5217089416	-7.3841012847792	-1.26199891832053	-1.26199891832053
0.7363107782	-1.4726215564	-7.17920285559292	-1.15200827265315	-1.15200827265315
0.7363107782	-1.4235341712	-6.75663547044276	-0.925171689692379	-0.925171689692379
0.7363107782	-1.3744467859	-6.05504101474048	-0.548551783498783	-0.548551783498783
0.7363107782	-1.3253594007	-5.11656037806273	-0.0447700239974411	-0.0447700239974411
0.7363107782	-1.2762720155	-4.06031026600809	0.522231061723515	0.522231061723515
0.7363107782	-1.2271846303	-3.0197421283515	1.08081397412693	1.08081397412693
0.7363107782	-1.1780972451	-2.09594431272191	1.57671391152881	1.57671391152881
0.7363107782	-1.1290098599	-1.34394463517159	1.98039162835615	1.98039162835615
0.7363107782	-1.0799224747	-0.773843222315609	2.28642531902398	2.28642531902398
0.7363107782	-1.0308350895	-0.355200228739294	2.51115526620051	2.51115526620051
0.7363107782	-0.9817477042	-0.0297023452318867	2.6858843869289	2.6858843869289
0.7363107782	-0.932660319	0.28300070988666	2.85374517078774	2.85374517078774
0.7363107782	-0.8835729338	0.66412004750038	3.05833220538305	3.05833220538305
0.7363107782	-0.8344855486	1.170880489309	3.33036410145262	3.33036410145262
0.7363107782	-0.7853981634	1.81514756350805	3.67621034222085	3.67621034222085
0.7363107782	-0.7363107782	2.56178706635695	4.07701068669039	4.07701068669039
0.7363107782	-0.687223393	3.34618058393719	4.49807760164231	4.49807760164231
0.7363107782	-0.6381360078	4.09049313769859	4.89762882656717	4.89762882656717
0.7363107782	-0.5890486225	4.73876858044986	5.2456267824407	5.2456267824407
0.7363107782	-0.5399612373	5.24645759784117	5.51815714318029	5.51815714318029
0.7363107782	-0.49087385212	5.59461366612555	5.70504930675467	5.70504930675467
0.7363107782	-0.44178646691	5.77643773799499	5.80265350578253	5.80265350578253
0.7363107782	-0.3926990817	5.79278922257114	5.81143107598301	5.81143107598301
0.7363107782	-0.34361169649	5.68536784960169	5.75376667016834	5.75376667016834
0.7363107782	-0.29452431127	5.48508269195332	5.64625245497974	5.64625245497974
0.7363107782	-0.24543692606	5.23418908412037	5.511571335027	5.511571335027
0.7363107782	-0.19634954085	4.96590722203236	5.36755610099569	5.36755610099569
0.7363107782	-0.14726215564	4.73561167914204	5.24393213980955	5.24393213980955
[truncated: 6,259 more rows]
