# Supplementary material for: A low-profile wideband compressed single-arm spiral antenna array for mid-band 5G beam steering applications
Source: Sci Rep. 2022 Aug 13;12:13790. doi: 10.1038/s41598-022-16423-9 (PMC9376093; doi:10.1038/s41598-022-16423-9)
Supplement: Supplementary file 1 — Supplementary Information. [file 41598_2022_16423_MOESM1_ESM.zip › Data/Element Farfield Results - Measured/5Ghz.txt]

2
Frequency=5000(MHz)
Phi	Theta	Total Directivity dB	D(E Total. dB)	D(Gain . dB)
0	-3.1415926536	-21.7311520973253	-11.7056721030338	-11.7056721030338
0	-3.0925052684	-20.775425140565	-11.1028414695671	-11.1028414695671
0	-3.0434178832	-18.3101804777191	-9.54787329456516	-9.54787329456516
0	-2.994330498	-15.9845275145277	-8.08095343936225	-8.08095343936225
0	-2.9452431127	-14.4798740154745	-7.13188402621433	-7.13188402621433
0	-2.8961557275	-13.9121549242412	-6.77379173115198	-6.77379173115198
0	-2.8470683423	-14.2031867138051	-6.95736181549539	-6.95736181549539
0	-2.7979809571	-15.1183476488645	-7.53460518223676	-7.53460518223676
0	-2.7488935719	-16.0847998632809	-8.14420083768087	-8.14420083768087
0	-2.6998061867	-16.1773850493994	-8.20259951107043	-8.20259951107043
0	-2.6507188015	-14.9072622585617	-7.40146177903804	-7.40146177903804
0	-2.6016314163	-12.8802655981574	-6.12292121660747	-6.12292121660747
0	-2.552544031	-10.9156792649988	-4.88374635045895	-4.88374635045895
0	-2.5034566458	-9.41660933661253	-3.93819880871833	-3.93819880871833
0	-2.4543692606	-8.48174927250328	-3.34853009563732	-3.34853009563732
0	-2.4052818754	-8.09786242358322	-3.10639111370625	-3.10639111370625
0	-2.3561944902	-8.19273427089781	-3.16623211265503	-3.16623211265503
0	-2.307107105	-8.67007467455554	-3.46731749680246	-3.46731749680246
0	-2.2580197198	-9.39464992030735	-3.92434777234422	-3.92434777234422
0	-2.2089323346	-10.1605496162644	-4.40744369803705	-4.40744369803705
0	-2.1598449493	-10.6940168245203	-4.74393140805908	-4.74393140805908
0	-2.1107575641	-10.697534388833	-4.74615013330054	-4.74615013330054
0	-2.0616701789	-10.0369586347901	-4.32948792926239	-4.32948792926239
0	-2.0125827937	-8.84016815552916	-3.57460500204503	-3.57460500204503
0	-1.9634954085	-7.40726040525076	-2.67078965950437	-2.67078965950437
0	-1.9144080233	-6.02743589712614	-1.80045689717941	-1.80045689717941
0	-1.8653206381	-4.89581421940247	-1.08667959080395	-1.08667959080395
0	-1.8162332529	-4.11474451913562	-0.594015091950033	-0.594015091950033
0	-1.7671458676	-3.71961431356434	-0.344784293926096	-0.344784293926096
0	-1.7180584824	-3.69063441104583	-0.326505042860231	-0.326505042860231
0	-1.6689710972	-3.93294210834706	-0.479342107489131	-0.479342107489131
0	-1.619883712	-4.26310138417209	-0.68759209351565	-0.68759209351565
0	-1.5707963268	-4.42173417984179	-0.787650701286136	-0.787650701286136
0	-1.5217089416	-4.16936871836954	-0.628469640285066	-0.628469640285066
0	-1.4726215564	-3.45351179349204	-0.176938499049664	-0.176938499049664
0	-1.4235341712	-2.4426241736132	0.460685060634051	0.460685060634051
0	-1.3744467859	-1.37888347162261	1.13164602567682	1.13164602567682
0	-1.3253594007	-0.446521998894543	1.71973873693594	1.71973873693594
0	-1.2762720155	0.270889686437763	2.17225055285382	2.17225055285382
0	-1.2271846303	0.768480815202227	2.48610920593324	2.48610920593324
0	-1.1780972451	1.09478260231655	2.69192605732165	2.69192605732165
0	-1.1290098599	1.32499209374663	2.83713210447476	2.83713210447476
0	-1.0799224747	1.53514960759134	2.96969024391267	2.96969024391267
0	-1.0308350895	1.78274256445109	3.12586101838951	3.12586101838951
0	-0.9817477042	2.08324834313033	3.31540687941207	3.31540687941207
0	-0.932660319	2.42091923273067	3.52839486184907	3.52839486184907
0	-0.8835729338	2.75913024622103	3.7417235307389	3.7417235307389
0	-0.8344855486	3.06174340520331	3.93259863479898	3.93259863479898
0	-0.7853981634	3.30282861793758	4.08466460979742	4.08466460979742
0	-0.7363107782	3.47069539899025	4.19054761042243	4.19054761042243
0	-0.687223393	3.56397427734826	4.24938383444214	4.24938383444214
0	-0.6381360078	3.58475121688726	4.26248901635126	4.26248901635126
0	-0.5890486225	3.53673922108813	4.23220515584397	4.23220515584397
0	-0.5399612373	3.42994817524814	4.16484604939947	4.16484604939947
0	-0.49087385212	3.28874956239941	4.07578415925801	4.07578415925801
0	-0.44178646691	3.12787256354303	3.97431000657788	3.97431000657788
0	-0.3926990817	2.97647020283977	3.87881203996147	3.87881203996147
0	-0.34361169649	2.87628881755713	3.8156220174092	3.8156220174092
0	-0.29452431127	2.84647376146815	3.79681598811199	3.79681598811199
0	-0.24543692606	2.88741901756128	3.82264245925365	3.82264245925365
0	-0.19634954085	2.98625637913453	3.88498473061675	3.88498473061675
0	-0.14726215564	3.10545601293212	3.96017062993969	3.96017062993969
0	-0.09817477042	3.20576943425055	4.02344393503048	4.02344393503048
0	-0.049087385212	3.25833022180777	4.05659697380846	4.05659697380846
0	0	3.23798595843493	4.04376470504204	4.04376470504204
0	0.049087385212	3.13610210446094	3.97950083993211	3.97950083993211
0	0.09817477042	2.95250510397039	3.86369590702169	3.86369590702169
0	0.14726215564	2.70314359734746	3.70640960894628	3.70640960894628
0	0.19634954085	2.41915833107722	3.52728416234257	3.52728416234257
0	0.24543692606	2.15179943008083	3.35864589750075	3.35864589750075
0	0.29452431127	1.9636528527496	3.23997129112401	3.23997129112401
0	0.34361169649	1.91425102323482	3.20881078448542	3.20881078448542
0	0.3926990817	2.03464944098016	3.28475282412804	3.28475282412804
0	0.44178646691	2.29888558373427	3.45142139007621	3.45142139007621
0	0.49087385212	2.63584408833972	3.66396003131309	3.66396003131309
0	0.5399612373	2.95241277222957	3.86363766821048	3.86363766821048
0	0.5890486225	3.16105390419751	3.99523934048913	3.99523934048913
0	0.6381360078	3.20126375663147	4.02060195126714	4.02060195126714
0	0.687223393	3.04904371960528	3.92458823030035	3.92458823030035
0	0.7363107782	2.71596840358535	3.71449893405508	3.71449893405508
0	0.7853981634	2.25426605746079	3.423277350507	3.423277350507
0	0.8344855486	1.74943236753604	3.10485040760244	3.10485040760244
0	0.8835729338	1.3054036286751	2.82477656011747	2.82477656011747
0	0.932660319	1.00079063118902	2.63264004566864	2.63264004566864
0	0.9817477042	0.860669583882759	2.54425783659506	2.54425783659506
0	1.0308350895	0.835148520228361	2.52816026933414	2.52816026933414
0	1.0799224747	0.834829971848079	2.52795934299161	2.52795934299161
0	1.1290098599	0.765069950238897	2.48395778196014	2.48395778196014
0	1.1780972451	0.559252329877507	2.35413705692624	2.35413705692624
0	1.2271846303	0.183859361986428	2.11735564249401	2.11735564249401
0	1.2762720155	-0.362824066676183	1.77253172047809	1.77253172047809
0	1.3253594007	-1.05038561217908	1.33884806314164	1.33884806314164
0	1.3744467859	-1.82542683022366	0.84998606638436	0.84998606638436
0	1.4235341712	-2.61610745066443	0.351259420747134	0.351259420747134
0	1.4726215564	-3.3473650361722	-0.109985781536643	-0.109985781536643
0	1.5217089416	-3.96801152870789	-0.501462359242927	-0.501462359242927
0	1.5707963268	-4.4484480013181	-0.804500607850943	-0.804500607850943
0	1.619883712	-4.80768829209559	-1.03109362223054	-1.03109362223054
0	1.6689710972	-5.08810836800479	-1.20797030317103	-1.20797030317103
0	1.7180584824	-5.34239371172708	-1.36836234166393	-1.36836234166393
0	1.7671458676	-5.61675863094776	-1.54141969542476	-1.54141969542476
0	1.8162332529	-5.9503172740013	-1.7518138531577	-1.7518138531577
0	1.8653206381	-6.36590303835332	-2.01394712020847	-2.01394712020847
0	1.9144080233	-6.88014141326661	-2.33830612578961	-2.33830612578961
0	1.9634954085	-7.51193162373746	-2.73681167185815	-2.73681167185815
0	2.0125827937	-8.27547425862736	-3.2184208668418	-3.2184208668418
0	2.0616701789	-9.1639367001116	-3.77882399518594	-3.77882399518594
0	2.1107575641	-10.1442056982222	-4.39713467159702	-4.39713467159702
0	2.1598449493	-11.1006072521117	-5.00039081133601	-5.00039081133601
0	2.2089323346	-11.8423406373749	-5.46824368849806	-5.46824368849806
0	2.2580197198	-12.1644387038362	-5.67140901732947	-5.67140901732947
0	2.307107105	-12.0227890452777	-5.58206262734309	-5.58206262734309
0	2.3561944902	-11.6055597455671	-5.31889269029541	-5.31889269029541
0	2.4052818754	-11.2340971808504	-5.08459040174597	-5.08459040174597
0	2.4543692606	-11.2094401768638	-5.06903784541437	-5.06903784541437
0	2.5034566458	-11.7803255805111	-5.42912731143109	-5.42912731143109
0	2.552544031	-13.1545763504289	-6.29594440423328	-6.29594440423328
0	2.6016314163	-15.5860564491914	-7.82961537357292	-7.82961537357292
0	2.6507188015	-19.4152848372491	-10.2449246400252	-10.2449246400252
0	2.6998061867	-24.8629337383934	-13.6810625607479	-13.6810625607479
0	2.7488935719	-29.1949165747085	-16.4134872756841	-16.4134872756841
0	2.7979809571	-26.1361788561044	-14.4841697195853	-14.4841697195853
0	2.8470683423	-21.4902736894699	-11.5537365714798	-11.5537365714798
0	2.8961557275	-18.5598106224493	-9.70532903777262	-9.70532903777262
0	2.9452431127	-17.25879794235	-8.88470731883412	-8.88470731883412
0	2.994330498	-17.3316434121094	-8.93065504519009	-8.93065504519009
0	3.0434178832	-18.5582437348836	-9.70434071384059	-9.70434071384059
0	3.0925052684	-20.4622302546959	-10.9052918764417	-10.9052918764417
0	3.1415926536	-21.7311520973253	-11.7056721030338	-11.7056721030338
0.049087385212	-3.1415926536	-21.7294667470511	-11.7046090580226	-11.7046090580226
0.049087385212	-3.0925052684	-20.9394105213619	-11.2062762532005	-11.2062762532005
0.049087385212	-3.0434178832	-18.5509413565691	-9.69973469397897	-9.69973469397897
0.049087385212	-2.994330498	-16.2157212684314	-8.2267803161009	-8.2267803161009
0.049087385212	-2.9452431127	-14.6929371350146	-7.26627489424649	-7.26627489424649
0.049087385212	-2.8961557275	-14.1160538081164	-6.90240220139157	-6.90240220139157
0.049087385212	-2.8470683423	-14.4213248177136	-7.09495376101097	-7.09495376101097
0.049087385212	-2.7979809571	-15.3738691222644	-7.69577691709723	-7.69577691709723
0.049087385212	-2.7488935719	-16.3856164267221	-8.33394272809612	-8.33394272809612
0.049087385212	-2.6998061867	-16.4658025213815	-8.38452059858187	-8.38452059858187
0.049087385212	-2.6507188015	-15.0949673431358	-7.5198579111533	-7.5198579111533
0.049087385212	-2.6016314163	-12.960071586405	-6.17325933264518	-6.17325933264518
0.049087385212	-2.552544031	-10.9278786728683	-4.89144120171523	-4.89144120171523
0.049087385212	-2.5034566458	-9.40818003340039	-3.93288197407313	-3.93288197407313
0.049087385212	-2.4543692606	-8.49248838551065	-3.35530385696246	-3.35530385696246
0.049087385212	-2.4052818754	-8.15941269778198	-3.14521432625962	-3.14521432625962
0.049087385212	-2.3561944902	-8.33957913592793	-3.25885541095302	-3.25885541095302
0.049087385212	-2.307107105	-8.92280490740798	-3.62672863958645	-3.62672863958645
0.049087385212	-2.2580197198	-9.7530141186902	-4.1503881860783	-4.1503881860783
0.049087385212	-2.2089323346	-10.58079966381	-4.67251899028904	-4.67251899028904
0.049087385212	-2.1598449493	-11.0839556634331	-4.98988771975707	-4.98988771975707
0.049087385212	-2.1107575641	-10.9698202197395	-4.91789608936915	-4.91789608936915
0.049087385212	-2.0616701789	-10.1701214957568	-4.41348121967134	-4.41348121967134
0.049087385212	-2.0125827937	-8.89246160794701	-3.60758941754595	-3.60758941754595
0.049087385212	-1.9634954085	-7.4521303808655	-2.69909167153002	-2.69909167153002
0.049087385212	-1.9144080233	-6.10848068709319	-1.85157639499145	-1.85157639499145
0.049087385212	-1.8653206381	-5.02351751748509	-1.16722922847441	-1.16722922847441
0.049087385212	-1.8162332529	-4.28052126728988	-0.698579791519287	-0.698579791519287
0.049087385212	-1.7671458676	-3.90857101196905	-0.463969889133341	-0.463969889133341
0.049087385212	-1.7180584824	-3.88297075684661	-0.447822371368764	-0.447822371368764
0.049087385212	-1.6689710972	-4.11466989835846	-0.593968024437657	-0.593968024437657
0.049087385212	-1.619883712	-4.4224251614886	-0.788086542193326	-0.788086542193326
0.049087385212	-1.5707963268	-4.56218869017626	-0.876243244207801	-0.876243244207801
0.049087385212	-1.5217089416	-4.30055220418773	-0.711214427691937	-0.711214427691937
0.049087385212	-1.4726215564	-3.58842992758268	-0.262038938735599	-0.262038938735599
0.049087385212	-1.4235341712	-2.58577895969522	0.370389302240731	0.370389302240731
0.049087385212	-1.3744467859	-1.52599629141111	1.03885371327329	1.03885371327329
0.049087385212	-1.3253594007	-0.590784189169431	1.62874447656319	1.62874447656319
0.049087385212	-1.2762720155	0.136579832725025	2.08753378974302	2.08753378974302
0.049087385212	-1.2271846303	0.647945485364742	2.41008080814967	2.41008080814967
0.049087385212	-1.1780972451	0.98636884633453	2.62354341651315	2.62354341651315
0.049087385212	-1.1290098599	1.22405661504346	2.77346643287736	2.77346643287736
0.049087385212	-1.0799224747	1.43644963333384	2.90743463044071	2.90743463044071
0.049087385212	-1.0308350895	1.68037287256007	3.06129070803681	3.06129070803681
0.049087385212	-0.9817477042	1.97610040859094	3.24782266323386	3.24782266323386
0.049087385212	-0.932660319	2.30954354796182	3.45814396631131	3.45814396631131
0.049087385212	-0.8835729338	2.64707899190142	3.67104651556796	3.67104651556796
0.049087385212	-0.8344855486	2.95293746372003	3.86396862058274	3.86396862058274
0.049087385212	-0.7853981634	3.20027435076531	4.01997787745523	4.01997787745523
0.049087385212	-0.7363107782	3.37588008555449	4.1307422705641	4.1307422705641
0.049087385212	-0.687223393	3.47661134222071	4.19427912786049	4.19427912786049
0.049087385212	-0.6381360078	3.50160167588234	4.21004193392683	4.21004193392683
0.049087385212	-0.5890486225	3.45781143026973	4.18242096821524	4.18242096821524
0.049087385212	-0.5399612373	3.34920304894187	4.11391556627743	4.11391556627743
0.049087385212	-0.49087385212	3.20080621366808	4.02031335323974	4.02031335323974
0.049087385212	-0.44178646691	3.02998281499147	3.91256544793399	3.91256544793399
0.049087385212	-0.3926990817	2.88600691963258	3.82175176983357	3.82175176983357
0.049087385212	-0.34361169649	2.78200051680841	3.75614909403208	3.75614909403208
0.049087385212	-0.29452431127	2.75748453519976	3.74068548842939	3.74068548842939
0.049087385212	-0.24543692606	2.81116821015068	3.77454679531058	3.77454679531058
0.049087385212	-0.19634954085	2.92903592701763	3.8488925798692	3.8488925798692
0.049087385212	-0.14726215564	3.06268675549497	3.9331936587751	3.9331936587751
0.049087385212	-0.09817477042	3.17882355756566	4.00644765822112	4.00644765822112
0.049087385212	-0.049087385212	3.24510726930321	4.04825651550262	4.04825651550262
0.049087385212	0	3.23717900112702	4.04325571177606	4.04325571177606
0.049087385212	0.049087385212	3.14573121726339	3.98557446182732	3.98557446182732
0.049087385212	0.09817477042	2.97152082573811	3.87569019003106	3.87569019003106
0.049087385212	0.14726215564	2.73060701718767	3.72373232927171	3.72373232927171
0.049087385212	0.19634954085	2.4530647695701	3.54867085615787	3.54867085615787
0.049087385212	0.24543692606	2.18915376032139	3.38220737016024	3.38220737016024
0.049087385212	0.29452431127	2.00132795186797	3.26373509071844	3.26373509071844
0.049087385212	0.34361169649	1.94865244765615	3.23050969370774	3.23050969370774
0.049087385212	0.3926990817	2.06034473577754	3.30096028874986	3.30096028874986
0.049087385212	0.44178646691	2.31754673594451	3.46319202616484	3.46319202616484
0.049087385212	0.49087385212	2.64874053354565	3.67209454313989	3.67209454313989
0.049087385212	0.5399612373	2.96331361717422	3.87051344294596	3.87051344294596
0.049087385212	0.5890486225	3.17408617999361	4.00345952829288	4.00345952829288
0.049087385212	0.6381360078	3.2201875066398	4.03253822252578	4.03253822252578
0.049087385212	0.687223393	3.07582947945931	3.94148351243766	3.94148351243766
0.049087385212	0.7363107782	2.75200914696914	3.73723185375665	3.73723185375665
0.049087385212	0.7853981634	2.29918990923915	3.45161334525294	3.45161334525294
0.049087385212	0.8344855486	1.80358638176399	3.13900838386426	3.13900838386426
0.049087385212	0.8835729338	1.36559031372877	2.86273968046322	2.86273968046322
0.049087385212	0.932660319	1.06571953983223	2.67359435259786	2.67359435259786
0.049087385212	0.9817477042	0.927344379158165	2.58631337221412	2.58631337221412
0.049087385212	1.0308350895	0.901571710204894	2.57005710336942	2.57005710336942
0.049087385212	1.0799224747	0.898156606335916	2.56790300568061	2.56790300568061
0.049087385212	1.1290098599	0.823826078396279	2.5210185697789	2.5210185697789
0.049087385212	1.1780972451	0.612218708756917	2.38754592491563	2.38754592491563
0.049087385212	1.2271846303	0.230050495560678	2.14649098299701	2.14649098299701
0.049087385212	1.2762720155	-0.321252075088835	1.79875350887258	1.79875350887258
0.049087385212	1.3253594007	-1.00796287949309	1.36560646169637	1.36560646169637
0.049087385212	1.3744467859	-1.7737969411453	0.882551935243418	0.882551935243418
0.049087385212	1.4235341712	-2.54513632013787	0.396024896148392	0.396024896148392
0.049087385212	1.4726215564	-3.25512437447722	-0.051804419038024	-0.051804419038024
0.049087385212	1.5217089416	-3.84963792913976	-0.426797486071118	-0.426797486071118
0.049087385212	1.5707963268	-4.31700755971035	-0.721593744005507	-0.721593744005507
0.049087385212	1.619883712	-4.6722385797088	-0.945657886277463	-0.945657886277463
0.049087385212	1.6689710972	-4.96068360169357	-1.12759635112187	-1.12759635112187
0.049087385212	1.7180584824	-5.2293103676007	-1.29703432952402	-1.29703432952402
0.049087385212	1.7671458676	-5.51876984144874	-1.47961266609647	-1.47961266609647
0.049087385212	1.8162332529	-5.85827455553122	-1.69375734456095	-1.69375734456095
0.049087385212	1.8653206381	-6.26827081723271	-1.95236499856946	-1.95236499856946
0.049087385212	1.9144080233	-6.76513597181119	-2.26576573898322	-2.26576573898322
0.049087385212	1.9634954085	-7.36803025613652	-2.64604500259766	-2.64604500259766
0.049087385212	2.0125827937	-8.08776446443711	-3.10002176410728	-3.10002176410728
0.049087385212	2.0616701789	-8.93271532110618	-3.63297969374511	-3.63297969374511
0.049087385212	2.1107575641	-9.86233731920794	-4.21934446459963	-4.21934446459963
0.049087385212	2.1598449493	-10.7825910896671	-4.79980016847189	-4.79980016847189
0.049087385212	2.2089323346	-11.5156677055574	-5.26219273531416	-5.26219273531416
0.049087385212	2.2580197198	-11.8759261279263	-5.48942794243287	-5.48942794243287
0.049087385212	2.307107105	-11.8031259047074	-5.44350875560954	-5.44350875560954
0.049087385212	2.3561944902	-11.4589875386634	-5.22644137278114	-5.22644137278114
0.049087385212	2.4052818754	-11.141389345396	-5.02611436653635	-5.02611436653635
0.049087385212	2.4543692606	-11.1428135226839	-5.02701267508624	-5.02701267508624
0.049087385212	2.5034566458	-11.7089993669651	-5.38413786523982	-5.38413786523982
0.049087385212	2.552544031	-13.0585221499019	-6.23535762875176	-6.23535762875176
0.049087385212	2.6016314163	-15.4390341145963	-7.73688013525952	-7.73688013525952
0.049087385212	2.6507188015	-19.1803199718421	-10.0967191116013	-10.0967191116013
0.049087385212	2.6998061867	-24.5251929732853	-13.4680305039063	-13.4680305039063
0.049087385212	2.7488935719	-29.0611190033355	-16.3290936377977	-16.3290936377977
0.049087385212	2.7979809571	-26.3730156361649	-14.6335559696457	-14.6335559696457
0.049087385212	2.8470683423	-21.7072647876824	-11.6906050361252	-11.6906050361252
0.049087385212	2.8961557275	-18.6930675155606	-9.78938163953283	-9.78938163953283
0.049087385212	2.9452431127	-17.3151690289555	-8.92026372708152	-8.92026372708152
0.049087385212	2.994330498	-17.3143274072365	-8.91973286902584	-8.91973286902584
0.049087385212	3.0434178832	-18.4737913068073	-9.65107182741348	-9.65107182741348
0.049087385212	3.0925052684	-20.3630700535816	-10.8427459720601	-10.8427459720601
0.049087385212	3.1415926536	-21.7294667470511	-11.7046090580226	-11.7046090580226
0.09817477042	-3.1415926536	-21.7289684620464	-11.7042947617031	-11.7042947617031
0.09817477042	-3.0925052684	-21.113574062876	-11.3161309740651	-11.3161309740651
0.09817477042	-3.0434178832	-18.8071933998165	-9.86136724024676	-9.86136724024676
0.09817477042	-2.994330498	-16.4753621060035	-8.39055036515127	-8.39055036515127
0.09817477042	-2.9452431127	-14.9328293197909	-7.41758835955108	-7.41758835955108
0.09817477042	-2.8961557275	-14.346519328285	-7.04776974024015	-7.04776974024015
0.09817477042	-2.8470683423	-14.6639935699793	-7.24801856327082	-7.24801856327082
0.09817477042	-2.7979809571	-15.6564486453039	-7.87401568254556	-7.87401568254556
0.09817477042	-2.7488935719	-16.716626546749	-8.54272938931587	-8.54272938931587
0.09817477042	-2.6998061867	-16.7855087868434	-8.58617728427898	-8.58617728427898
0.09817477042	-2.6507188015	-15.3214339293006	-7.66270309787853	-7.66270309787853
0.09817477042	-2.6016314163	-13.0804664428029	-6.24919912594608	-6.24919912594608
0.09817477042	-2.552544031	-10.985304552262	-4.92766292697619	-4.92766292697619
0.09817477042	-2.5034566458	-9.4405833783373	-3.95332058241894	-3.95332058241894
0.09817477042	-2.4543692606	-8.54000461071905	-3.38527500713219	-3.38527500713219
0.09817477042	-2.4052818754	-8.25585902431369	-3.20604843762102	-3.20604843762102
0.09817477042	-2.3561944902	-8.51909752315248	-3.3720877335573	-3.3720877335573
0.09817477042	-2.307107105	-9.20857497533768	-3.80697986077187	-3.80697986077187
0.09817477042	-2.2580197198	-10.1445725987151	-4.39736609633083	-4.39736609633083
0.09817477042	-2.2089323346	-11.0322230221448	-4.95725703931207	-4.95725703931207
0.09817477042	-2.1598449493	-11.5019611518073	-5.25354724255983	-5.25354724255983
0.09817477042	-2.1107575641	-11.2609463866553	-5.10152570280554	-5.10152570280554
0.09817477042	-2.0616701789	-10.3213930999976	-4.50889671084789	-4.50889671084789
0.09817477042	-2.0125827937	-8.96772829113777	-3.65506433910788	-3.65506433910788
0.09817477042	-1.9634954085	-7.521975582213	-2.74314696020331	-2.74314696020331
0.09817477042	-1.9144080233	-6.21323537037452	-1.91765105327581	-1.91765105327581
0.09817477042	-1.8653206381	-5.17264110700769	-1.26128984620718	-1.26128984620718
0.09817477042	-1.8162332529	-4.46653370796539	-0.815908278125135	-0.815908278125135
0.09817477042	-1.7671458676	-4.11432337122387	-0.593749450324431	-0.593749450324431
0.09817477042	-1.7180584824	-4.09229420742678	-0.57985442029247	-0.57985442029247
0.09817477042	-1.6689710972	-4.31111352437133	-0.717876045104202	-0.717876045104202
0.09817477042	-1.619883712	-4.59924842735941	-0.899618900491431	-0.899618900491431
0.09817477042	-1.5707963268	-4.71934355347777	-0.97536963708214	-0.97536963708214
0.09817477042	-1.5217089416	-4.45397570404754	-0.80798724021433	-0.80798724021433
0.09817477042	-1.4726215564	-3.74794157803367	-0.362651889543897	-0.362651889543897
0.09817477042	-1.4235341712	-2.75419729487467	0.264158405471018	0.264158405471018
0.09817477042	-1.3744467859	-1.69771565587818	0.930540672055874	0.930540672055874
0.09817477042	-1.3253594007	-0.757172030695798	1.52379432610546	1.52379432610546
0.09817477042	-1.2762720155	-0.0191991345609157	1.98927525171025	1.98927525171025
0.09817477042	-1.2271846303	0.505594793793908	2.32029223729576	2.32029223729576
0.09817477042	-1.1780972451	0.856262893387321	2.54147828956641	2.54147828956641
0.09817477042	-1.1290098599	1.10259112344564	2.6968513298646	2.6968513298646
0.09817477042	-1.0799224747	1.31688725136755	2.8320199254879	2.8320199254879
0.09817477042	-1.0308350895	1.55807159231966	2.98414842621708	2.98414842621708
0.09817477042	-0.9817477042	1.84864959633722	3.1674322825469	3.1674322825469
0.09817477042	-0.932660319	2.17814737155518	3.37526502301267	3.37526502301267
0.09817477042	-0.8835729338	2.51641588090161	3.58862995776598	3.58862995776598
0.09817477042	-0.8344855486	2.82567362731802	3.78369617605979	3.78369617605979
0.09817477042	-0.7853981634	3.08089549211109	3.9446789309559	3.9446789309559
0.09817477042	-0.7363107782	3.2656368968673	4.06120570386835	4.06120570386835
0.09817477042	-0.687223393	3.37386107690085	4.12946876848587	4.12946876848587
0.09817477042	-0.6381360078	3.4052014749444	4.1492369165663	4.1492369165663
0.09817477042	-0.5890486225	3.36252087720574	4.12231586804973	4.12231586804973
0.09817477042	-0.5399612373	3.26295291174888	4.05951276381083	4.05951276381083
0.09817477042	-0.49087385212	3.1098845247929	3.96296394092821	3.96296394092821
0.09817477042	-0.44178646691	2.93964824957161	3.85558636733907	3.85558636733907
0.09817477042	-0.3926990817	2.78321251475069	3.75691356915977	3.75691356915977
0.09817477042	-0.34361169649	2.68510873664709	3.69503401006463	3.69503401006463
0.09817477042	-0.29452431127	2.66522945854023	3.68249503360357	3.68249503360357
0.09817477042	-0.24543692606	2.73095358277611	3.72395092763994	3.72395092763994
0.09817477042	-0.19634954085	2.86738632661624	3.81000671670498	3.81000671670498
0.09817477042	-0.14726215564	3.01326938766456	3.90202335124873	3.90202335124873
0.09817477042	-0.09817477042	3.15073239598293	3.98872898594559	3.98872898594559
0.09817477042	-0.049087385212	3.23231081390565	4.04018507286006	4.04018507286006
0.09817477042	0	3.23747557624371	4.04344277834794	4.04344277834794
0.09817477042	0.049087385212	3.15699601428365	3.99267980156432	3.99267980156432
0.09817477042	0.09817477042	2.99148764613246	3.8882843843263	3.8882843843263
0.09817477042	0.14726215564	2.75747581643648	3.74067998901604	3.74067998901604
0.09817477042	0.19634954085	2.4856275959113	3.56921005837654	3.56921005837654
0.09817477042	0.24543692606	2.22461044834758	3.40457189336665	3.40457189336665
0.09817477042	0.29452431127	2.03730544023534	3.28642811193085	3.28642811193085
0.09817477042	0.34361169649	1.97988480834185	3.25020969656278	3.25020969656278
0.09817477042	0.3926990817	2.0847923348885	3.31638076167317	3.31638076167317
0.09817477042	0.44178646691	2.33226717225061	3.47247703155319	3.47247703155319
0.09817477042	0.49087385212	2.65668964981572	3.6771084969294	3.6771084969294
0.09817477042	0.5399612373	2.96904598786299	3.87412917087864	3.87412917087864
0.09817477042	0.5890486225	3.18088500928719	4.00774793152446	4.00774793152446
0.09817477042	0.6381360078	3.23375569521217	4.04109644059656	4.04109644059656
0.09817477042	0.687223393	3.09773362658115	3.95529968743576	3.95529968743576
0.09817477042	0.7363107782	2.78264103758107	3.75655310643374	3.75655310643374
0.09817477042	0.7853981634	2.33964005420637	3.47712752201852	3.47712752201852
0.09817477042	0.8344855486	1.85231613296804	3.16974497299071	3.16974497299071
0.09817477042	0.8835729338	1.42008125939957	2.89711017829691	2.89711017829691
0.09817477042	0.932660319	1.12409335235306	2.71041399248651	2.71041399248651
0.09817477042	0.9817477042	0.986734393454064	2.62377398759841	2.62377398759841
0.09817477042	1.0308350895	0.959950046941145	2.60687959693467	2.60687959693467
0.09817477042	1.0799224747	0.955079652754829	2.60380756596201	2.60380756596201
0.09817477042	1.1290098599	0.877242840164344	2.55471151953469	2.55471151953469
0.09817477042	1.1780972451	0.660890068528342	2.4182456832882	2.4182456832882
0.09817477042	1.2271846303	0.272782339947795	2.17344435565106	2.17344435565106
0.09817477042	1.2762720155	-0.282093267212283	1.82345316685653	1.82345316685653
0.09817477042	1.3253594007	-0.96883175612184	1.39028865750898	1.39028865750898
0.09817477042	1.3744467859	-1.72777115649133	0.911582980901906	0.911582980901906
0.09817477042	1.4235341712	-2.48505005042787	0.433924678900904	0.433924678900904
0.09817477042	1.4726215564	-3.17408821605354	-0.000690365624857581	-0.000690365624857581
0.09817477042	1.5217089416	-3.74661313990682	-0.361813969056396	-0.361813969056396
0.09817477042	1.5707963268	-4.19466857058246	-0.644427677073969	-0.644427677073969
0.09817477042	1.619883712	-4.54157530183284	-0.863241223217329	-0.863241223217329
0.09817477042	1.6689710972	-4.83389790632615	-1.04762549698594	-1.04762549698594
0.09817477042	1.7180584824	-5.11223478819857	-1.22318819052455	-1.22318819052455
0.09817477042	1.7671458676	-5.41592380183553	-1.41474189649954	-1.41474189649954
0.09817477042	1.8162332529	-5.7638068057399	-1.63417123260078	-1.63417123260078
0.09817477042	1.8653206381	-6.17201328666497	-1.89164997141904	-1.89164997141904
0.09817477042	1.9144080233	-6.6567868965279	-2.19742389592172	-2.19742389592172
0.09817477042	1.9634954085	-7.23088253075023	-2.55953823454187	-2.55953823454187
0.09817477042	2.0125827937	-7.91330535918825	-2.98998061460607	-2.98998061460607
0.09817477042	2.0616701789	-8.70507217000181	-3.48939238147573	-3.48939238147573
0.09817477042	2.1107575641	-9.58308022075234	-4.04320133881326	-4.04320133881326
0.09817477042	2.1598449493	-10.4598914766293	-4.59625541045181	-4.59625541045181
0.09817477042	2.2089323346	-11.1819167366103	-5.05167726684556	-5.05167726684556
0.09817477042	2.2580197198	-11.5753228687952	-5.29982059501806	-5.29982059501806
0.09817477042	2.307107105	-11.5752659097973	-5.29978466778117	-5.29978466778117
0.09817477042	2.3561944902	-11.312140245863	-5.13381654315219	-5.13381654315219
0.09817477042	2.4052818754	-11.0529898223416	-4.97035582576893	-4.97035582576893
0.09817477042	2.4543692606	-11.0882230886539	-4.99257942436049	-4.99257942436049
0.09817477042	2.5034566458	-11.6588367788078	-5.35249750542649	-5.35249750542649
0.09817477042	2.552544031	-12.983930326781	-6.18830837931359	-6.18830837931359
0.09817477042	2.6016314163	-15.3088355629213	-7.65475660109788	-7.65475660109788
0.09817477042	2.6507188015	-18.9574326060378	-9.95613154004738	-9.95613154004738
0.09817477042	2.6998061867	-24.1713890384255	-13.2448665043289	-13.2448665043289
0.09817477042	2.7488935719	-28.8216288027956	-16.178033726513	-16.178033726513
0.09817477042	2.7979809571	-26.5506267208183	-14.7455852494677	-14.7455852494677
0.09817477042	2.8470683423	-21.9105742986348	-11.8188437557828	-11.8188437557828
0.09817477042	2.8961557275	-18.8310772746782	-9.87643214064608	-9.87643214064608
0.09817477042	2.9452431127	-17.3792927474777	-8.96071015540875	-8.96071015540875
0.09817477042	2.994330498	-17.3054852101916	-8.91415559906598	-8.91415559906598
0.09817477042	3.0434178832	-18.4072759550009	-9.60911686173931	-9.60911686173931
0.09817477042	3.0925052684	-20.2730125364937	-10.785941641398	-10.785941641398
0.09817477042	3.1415926536	-21.7289684620464	-11.7042947617031	-11.7042947617031
0.14726215564	-3.1415926536	-21.7298141475667	-11.7048281830263	-11.7048281830263
0.14726215564	-3.0925052684	-21.2971242874928	-11.4319064028066	-11.4319064028066
0.14726215564	-3.0434178832	-19.0850646337488	-10.0366362234943	-10.0366362234943
0.14726215564	-2.994330498	-16.7618328578987	-8.57124354704087	-8.57124354704087
0.14726215564	-2.9452431127	-15.2015792559058	-7.58710402831642	-7.58710402831642
0.14726215564	-2.8961557275	-14.6041295692312	-7.21025897802784	-7.21025897802784
0.14726215564	-2.8470683423	-14.9334211450769	-7.41796165697621	-7.41796165697621
0.14726215564	-2.7979809571	-15.9657740120804	-8.06912455279574	-8.06912455279574
0.14726215564	-2.7488935719	-17.0780821068473	-8.77071969839193	-8.77071969839193
0.14726215564	-2.6998061867	-17.1457892737024	-8.81342640871	-8.81342640871
0.14726215564	-2.6507188015	-15.5854942206975	-7.82926074450575	-7.82926074450575
0.14726215564	-2.6016314163	-13.2421825321883	-6.35120254011823	-6.35120254011823
0.14726215564	-2.552544031	-11.0823431083358	-4.98887059074972	-4.98887059074972
0.14726215564	-2.5034566458	-9.51684873894287	-4.0014254258789	-4.0014254258789
0.14726215564	-2.4543692606	-8.62837344971304	-3.44101419374051	-3.44101419374051
0.14726215564	-2.4052818754	-8.39160465616428	-3.29167082658891	-3.29167082658891
0.14726215564	-2.3561944902	-8.72959516105996	-3.50486040833164	-3.50486040833164
0.14726215564	-2.307107105	-9.52511789249326	-4.00664124514376	-4.00664124514376
0.14726215564	-2.2580197198	-10.5680495560913	-4.66447678172887	-4.66447678172887
0.14726215564	-2.2089323346	-11.5187197328546	-5.26411782023086	-5.26411782023086
0.14726215564	-2.1598449493	-11.945863365216	-5.53354128334058	-5.53354128334058
0.14726215564	-2.1107575641	-11.5706746376964	-5.29688869477402	-5.29688869477402
0.14726215564	-2.0616701789	-10.4966964361412	-4.61947036415836	-4.61947036415836
0.14726215564	-2.0125827937	-9.07120779824113	-3.72033467220531	-3.72033467220531
0.14726215564	-1.9634954085	-7.61912826905259	-2.80442661265659	-2.80442661265659
0.14726215564	-1.9144080233	-6.34274469648099	-1.99933985418738	-1.99933985418738
0.14726215564	-1.8653206381	-5.34308509713069	-1.36879843724319	-1.36879843724319
0.14726215564	-1.8162332529	-4.67268373857498	-0.945938672959677	-0.945938672959677
0.14726215564	-1.7671458676	-4.33993418233116	-0.736054851689025	-0.736054851689025
0.14726215564	-1.7180584824	-4.31899430460195	-0.72284689551815	-0.72284689551815
0.14726215564	-1.6689710972	-4.52347413553822	-0.851823801675867	-0.851823801675867
0.14726215564	-1.619883712	-4.79292929732675	-1.02178429585557	-1.02178429585557
0.14726215564	-1.5707963268	-4.8973952785223	-1.08767685353052	-1.08767685353052
0.14726215564	-1.5217089416	-4.62748986099297	-0.917432357783703	-0.917432357783703
0.14726215564	-1.4726215564	-3.93037659435658	-0.477723893821397	-0.477723893821397
0.14726215564	-1.4235341712	-2.94723114829852	0.142401119755789	0.142401119755789
0.14726215564	-1.3744467859	-1.89323348617423	0.807216602709823	0.807216602709823
0.14726215564	-1.3253594007	-0.947152264885232	1.40396312943107	1.40396312943107
0.14726215564	-1.2762720155	-0.197537542734245	1.87678720812195	1.87678720812195
0.14726215564	-1.2271846303	0.340993147982434	2.21646874072877	2.21646874072877
0.14726215564	-1.1780972451	0.706647548118626	2.44710749388394	2.44710749388394
0.14726215564	-1.1290098599	0.959778272730832	2.6067712492991	2.6067712492991
0.14726215564	-1.0799224747	1.17636218396955	2.74338287826613	2.74338287826613
0.14726215564	-1.0308350895	1.41467328640375	2.89369906619655	2.89369906619655
0.14726215564	-0.9817477042	1.70004131910107	3.07369670119599	3.07369670119599
0.14726215564	-0.932660319	2.02615177374571	3.27939286845691	3.27939286845691
0.14726215564	-0.8835729338	2.36415058178677	3.49258768745947	3.49258768745947
0.14726215564	-0.8344855486	2.67941039557688	3.69143974652234	3.69143974652234
0.14726215564	-0.7853981634	2.94306476221633	3.8577413536218	3.8577413536218
0.14726215564	-0.7363107782	3.13924859078807	3.98148550546065	3.98148550546065
0.14726215564	-0.687223393	3.25707754371063	4.05580683942385	4.05580683942385
0.14726215564	-0.6381360078	3.29737439974032	4.08122432825292	4.08122432825292
0.14726215564	-0.5890486225	3.2614377849319	4.05855708828823	4.05855708828823
0.14726215564	-0.5399612373	3.15484627460692	3.99132384009233	3.99132384009233
0.14726215564	-0.49087385212	3.00734440599146	3.8982861327576	3.8982861327576
0.14726215564	-0.44178646691	2.8274403898052	3.78481057232307	3.78481057232307
0.14726215564	-0.3926990817	2.67900712678656	3.69118538226212	3.69118538226212
0.14726215564	-0.34361169649	2.58681000930267	3.63303148554144	3.63303148554144
0.14726215564	-0.29452431127	2.5705357158788	3.62276637525597	3.62276637525597
0.14726215564	-0.24543692606	2.6486602050402	3.67204387544292	3.67204387544292
0.14726215564	-0.19634954085	2.80260234495082	3.76914382335494	3.76914382335494
0.14726215564	-0.14726215564	2.9700118851829	3.87473841653097	3.87473841653097
0.14726215564	-0.09817477042	3.12067379557578	3.96976933957756	3.96976933957756
0.14726215564	-0.049087385212	3.21865357696669	4.03157068698648	4.03157068698648
0.14726215564	0	3.2376493074814	4.04355236039052	4.04355236039052
0.14726215564	0.049087385212	3.16793540722252	3.99957989068333	3.99957989068333
0.14726215564	0.09817477042	3.01160684174594	3.90097469022458	3.90097469022458
0.14726215564	0.14726215564	2.78490429490096	3.75798066985465	3.75798066985465
0.14726215564	0.19634954085	2.51770917699437	3.58944571220017	3.58944571220017
0.14726215564	0.24543692606	2.26036005775231	3.42712117852723	3.42712117852723
0.14726215564	0.29452431127	2.07121938619642	3.30781954112772	3.30781954112772
0.14726215564	0.34361169649	2.00882960810526	3.2684668063508	3.2684668063508
0.14726215564	0.3926990817	2.10549106785251	3.32943661430596	3.32943661430596
0.14726215564	0.44178646691	2.34312071439405	3.47932296975699	3.47932296975699
0.14726215564	0.49087385212	2.66128700072595	3.6800083041828	3.6800083041828
0.14726215564	0.5399612373	2.96987447685359	3.87465174538539	3.87465174538539
0.14726215564	0.5890486225	3.18325296025733	4.00924153110669	4.00924153110669
0.14726215564	0.6381360078	3.24136132405145	4.04589373758464	4.04589373758464
0.14726215564	0.687223393	3.11332976407966	3.96513704671641	3.96513704671641
0.14726215564	0.7363107782	2.80942368252798	3.77344642382429	3.77344642382429
0.14726215564	0.7853981634	2.37707772449742	3.50074156192545	3.50074156192545
0.14726215564	0.8344855486	1.89712463541826	3.19800821044121	3.19800821044121
0.14726215564	0.8835729338	1.46940934873603	2.92822417286623	2.92822417286623
0.14726215564	0.932660319	1.17633595010147	2.74336633109311	2.74336633109311
0.14726215564	0.9817477042	1.03843377362061	2.6563836883871	2.6563836883871
0.14726215564	1.0308350895	1.0108795242302	2.63900367676639	2.63900367676639
0.14726215564	1.0799224747	1.00377196771795	2.63452054195014	2.63452054195014
0.14726215564	1.1290098599	0.924368333573182	2.58443621322794	2.58443621322794
0.14726215564	1.1780972451	0.703582739218034	2.4451743468926	2.4451743468926
0.14726215564	1.2271846303	0.312389157184462	2.19842659828374	2.19842659828374
0.14726215564	1.2762720155	-0.245549949773908	1.84650308822217	1.84650308822217
0.14726215564	1.3253594007	-0.932491752327526	1.41321033754798	1.41321033754798
0.14726215564	1.3744467859	-1.68671819609622	0.937477387191919	0.937477387191919
0.14726215564	1.4235341712	-2.43280385557999	0.466879286400025	0.466879286400025
0.14726215564	1.4726215564	-3.10063768890288	0.0456390043876724	0.0456390043876724
0.14726215564	1.5217089416	-3.65297790817375	-0.302752972962083	-0.302752972962083
0.14726215564	1.5707963268	-4.08067014188457	-0.572522469734096	-0.572522469734096
0.14726215564	1.619883712	-4.4170714125068	-0.784709632222028	-0.784709632222028
0.14726215564	1.6689710972	-4.70597686978433	-0.966938519448317	-0.966938519448317
0.14726215564	1.7180584824	-4.99358917011612	-1.14835174000824	-1.14835174000824
0.14726215564	1.7671458676	-5.30766453819385	-1.34645670268124	-1.34645670268124
0.14726215564	1.8162332529	-5.66492733684352	-1.57180240178563	-1.57180240178563
0.14726215564	1.8653206381	-6.07786602857065	-1.83226601156032	-1.83226601156032
0.14726215564	1.9144080233	-6.55325404819832	-2.13211991751905	-2.13211991751905
0.14726215564	1.9634954085	-7.10360959103963	-2.47926004805126	-2.47926004805126
0.14726215564	2.0125827937	-7.7464524003279	-2.88473708854028	-2.88473708854028
0.14726215564	2.0616701789	-8.48691298119063	-3.35178713652856	-3.35178713652856
0.14726215564	2.1107575641	-9.30634463125643	-3.86864867025184	-3.86864867025184
0.14726215564	2.1598449493	-10.1343402563931	-4.39091198372032	-4.39091198372032
0.14726215564	2.2089323346	-10.8352349015176	-4.83300557533155	-4.83300557533155
0.14726215564	2.2580197198	-11.2613249274116	-5.10176446970674	-5.10176446970674
0.14726215564	2.307107105	-11.3359754026457	-5.1488507143247	-5.1488507143247
0.14726215564	2.3561944902	-11.1594507945688	-5.0375067362599	-5.0375067362599
0.14726215564	2.4052818754	-10.9727443332991	-4.91974049191218	-4.91974049191218
0.14726215564	2.4543692606	-11.0459777197542	-4.9659328991006	-4.9659328991006
0.14726215564	2.5034566458	-11.6239900701001	-5.33051773041238	-5.33051773041238
0.14726215564	2.552544031	-12.9274377297224	-6.15267532760349	-6.15267532760349
0.14726215564	2.6016314163	-15.1969951824789	-7.58421259591699	-7.58421259591699
0.14726215564	2.6507188015	-18.7490283366399	-9.82467927028597	-9.82467927028597
0.14726215564	2.6998061867	-23.8116590877495	-13.0179646339683	-13.0179646339683
0.14726215564	2.7488935719	-28.5039105180586	-15.977630971838	-15.977630971838
0.14726215564	2.7979809571	-26.659825919512	-14.8144633130788	-14.8144633130788
0.14726215564	2.8470683423	-22.0970051958439	-11.936436186411	-11.936436186411
0.14726215564	2.8961557275	-18.9656308931022	-9.96130265984202	-9.96130265984202
0.14726215564	2.9452431127	-17.4473173160679	-9.00361706881583	-9.00361706881583
0.14726215564	2.994330498	-17.3090189845672	-8.91638454890388	-8.91638454890388
0.14726215564	3.0434178832	-18.3461926121714	-9.5705881690079	-9.5705881690079
0.14726215564	3.0925052684	-20.1863383552842	-10.7312713705699	-10.7312713705699
0.14726215564	3.1415926536	-21.7298141475667	-11.7048281830263	-11.7048281830263
0.19634954085	-3.1415926536	-21.7320945484262	-11.7062665598398	-11.7062665598398
0.19634954085	-3.0925052684	-21.4889930043949	-11.5529287715222	-11.5529287715222
0.19634954085	-3.0434178832	-19.38885633075	-10.2282546976304	-10.2282546976304
0.19634954085	-2.994330498	-17.0768546669811	-8.76994548317615	-8.76994548317615
0.19634954085	-2.9452431127	-15.4969682742811	-7.77342246142823	-7.77342246142823
0.19634954085	-2.8961557275	-14.8906462182801	-7.39098110982829	-7.39098110982829
0.19634954085	-2.8470683423	-15.2293450852624	-7.60461749529713	-7.60461749529713
0.19634954085	-2.7979809571	-16.3028936929605	-8.28176485695537	-8.28176485695537
0.19634954085	-2.7488935719	-17.473028409564	-9.01983449856365	-9.01983449856365
0.19634954085	-2.6998061867	-17.5386371955136	-9.0612176422693	-9.0612176422693
0.19634954085	-2.6507188015	-15.8900156821728	-8.02133952205497	-8.02133952205497
0.19634954085	-2.6016314163	-13.4438249178906	-6.47838971031038	-6.47838971031038
0.19634954085	-2.552544031	-11.2227376618436	-5.0774253155356	-5.0774253155356
0.19634954085	-2.5034566458	-9.63400737810532	-4.07532395533108	-4.07532395533108
0.19634954085	-2.4543692606	-8.75640160011558	-3.52176873400205	-3.52176873400205
0.19634954085	-2.4052818754	-8.56320788673862	-3.39991061564197	-3.39991061564197
0.19634954085	-2.3561944902	-8.97599135934049	-3.66027632000241	-3.66027632000241
0.19634954085	-2.307107105	-9.87363203039939	-4.2264686728834	-4.2264686728834
0.19634954085	-2.2580197198	-11.023399337667	-4.95169144626724	-4.95169144626724
0.19634954085	-2.2089323346	-12.0372427424166	-5.59117938536752	-5.59117938536752
0.19634954085	-2.1598449493	-12.4160281130777	-5.83010057863129	-5.83010057863129
0.19634954085	-2.1107575641	-11.9054105520641	-5.50802542360117	-5.50802542360117
0.19634954085	-2.0616701789	-10.6919459156893	-4.74262516962604	-4.74262516962604
0.19634954085	-2.0125827937	-9.19774903045459	-3.80015132970912	-3.80015132970912
0.19634954085	-1.9634954085	-7.74337555661653	-2.88279635051831	-2.88279635051831
0.19634954085	-1.9144080233	-6.49762813824711	-2.09703353401186	-2.09703353401186
0.19634954085	-1.8653206381	-5.53995424140188	-1.49297485615821	-1.49297485615821
0.19634954085	-1.8162332529	-4.90149114949126	-1.09026034923853	-1.09026034923853
0.19634954085	-1.7671458676	-4.58608684553192	-0.891317152116158	-0.891317152116158
0.19634954085	-1.7180584824	-4.56504700883533	-0.878046146214181	-0.878046146214181
0.19634954085	-1.6689710972	-4.75413362873215	-0.997313690198574	-0.997313690198574
0.19634954085	-1.619883712	-5.00306547378297	-1.15432897660495	-1.15432897660495
0.19634954085	-1.5707963268	-5.0935787944787	-1.21142080818532	-1.21142080818532
0.19634954085	-1.5217089416	-4.82493776447403	-1.04197383261626	-1.04197383261626
0.19634954085	-1.4726215564	-4.13888277591327	-0.609240445301342	-0.609240445301342
0.19634954085	-1.4235341712	-3.16542108372321	0.00477648119376628	0.00477648119376628
0.19634954085	-1.3744467859	-2.11580120809129	0.666830648496175	0.666830648496175
0.19634954085	-1.3253594007	-1.16299997694133	1.26781586260898	1.26781586260898
0.19634954085	-1.2762720155	-0.398726449666424	1.74988607244245	1.74988607244245
0.19634954085	-1.2271846303	0.155248604089254	2.0993092316597	2.0993092316597
0.19634954085	-1.1780972451	0.532649366738159	2.33735707493667	2.33735707493667
0.19634954085	-1.1290098599	0.795131827319559	2.50291949511006	2.50291949511006
0.19634954085	-1.0799224747	1.0135246561375	2.64067210992295	2.64067210992295
0.19634954085	-1.0308350895	1.24709407386365	2.7879974511727	2.7879974511727
0.19634954085	-0.9817477042	1.52705286516099	2.96458317401809	2.96458317401809
0.19634954085	-0.932660319	1.85087097329735	3.1688334296743	3.1688334296743
0.19634954085	-0.8835729338	2.19117820804252	3.38348430296361	3.38348430296361
0.19634954085	-0.8344855486	2.5124236694877	3.58611184595742	3.58611184595742
0.19634954085	-0.7853981634	2.78781918428939	3.75981925419517	3.75981925419517
0.19634954085	-0.7363107782	2.99589941938811	3.89106713733709	3.89106713733709
0.19634954085	-0.687223393	3.12687887160307	3.97368322929866	3.97368322929866
0.19634954085	-0.6381360078	3.17536277168901	4.00426474632609	4.00426474632609
0.19634954085	-0.5890486225	3.1452107671186	3.98524618470983	3.98524618470983
0.19634954085	-0.5399612373	3.04315720083168	3.92087527251874	3.92087527251874
0.19634954085	-0.49087385212	2.8928263308348	3.82605315523012	3.82605315523012
0.19634954085	-0.44178646691	2.71477739288981	3.71374769676185	3.71374769676185
0.19634954085	-0.3926990817	2.56415236625733	3.61874003837311	3.61874003837311
0.19634954085	-0.34361169649	2.47790383593118	3.56433824944761	3.56433824944761
0.19634954085	-0.29452431127	2.47561991204158	3.56289765046124	3.56289765046124
0.19634954085	-0.24543692606	2.56455062847513	3.61899124470704	3.61899124470704
0.19634954085	-0.19634954085	2.72652442768243	3.72115721092832	3.72115721092832
0.19634954085	-0.14726215564	2.92367446764356	3.84551080652075	3.84551080652075
0.19634954085	-0.09817477042	3.09601705347735	3.95421694843354	3.95421694843354
0.19634954085	-0.049087385212	3.20588263489278	4.02351533702913	4.02351533702913
0.19634954085	0	3.23724956418727	4.04330021985863	4.04330021985863
0.19634954085	0.049087385212	3.17836025947258	4.00615543011041	4.00615543011041
0.19634954085	0.09817477042	3.03050062487937	3.91289205969327	3.91289205969327
0.19634954085	0.14726215564	2.81135858722724	3.77466687681801	3.77466687681801
0.19634954085	0.19634954085	2.54916054029264	3.60928385229487	3.60928385229487
0.19634954085	0.24543692606	2.29467253782909	3.44876398555928	3.44876398555928
0.19634954085	0.29452431127	2.10459542133783	3.32887167977944	3.32887167977944
0.19634954085	0.34361169649	2.03712524235015	3.28631445101075	3.28631445101075
0.19634954085	0.3926990817	2.12417188451664	3.34121965386936	3.34121965386936
0.19634954085	0.44178646691	2.35168029247446	3.48472197607351	3.48472197607351
0.19634954085	0.49087385212	2.66150181502972	3.68014379962102	3.68014379962102
0.19634954085	0.5399612373	2.96602234948741	3.87222199244819	3.87222199244819
0.19634954085	0.5890486225	3.18181027953421	4.00833155140166	4.00833155140166
0.19634954085	0.6381360078	3.24601355079073	4.04882815810342	4.04882815810342
0.19634954085	0.687223393	3.1269971589922	3.97375783979407	3.97375783979407
0.19634954085	0.7363107782	2.83260687116109	3.78806936209199	3.78806936209199
0.19634954085	0.7853981634	2.40989644787277	3.52144217276622	3.52144217276622
0.19634954085	0.8344855486	1.93818324122584	3.22390617760972	3.22390617760972
0.19634954085	0.8835729338	1.51585202015113	2.95751817240346	2.95751817240346
0.19634954085	0.932660319	1.22428411151458	2.77360992767032	2.77360992767032
0.19634954085	0.9817477042	1.08527209822354	2.68592724859661	2.68592724859661
0.19634954085	1.0308350895	1.05692383849418	2.66804641008991	2.66804641008991
0.19634954085	1.0799224747	1.04743892101574	2.66206374027876	2.66206374027876
0.19634954085	1.1290098599	0.966624102402181	2.61108929830692	2.61108929830692
0.19634954085	1.1780972451	0.744975822074608	2.47128328750902	2.47128328750902
0.19634954085	1.2271846303	0.351910319621582	2.22335481362683	2.22335481362683
0.19634954085	1.2762720155	-0.209101399692895	1.86949323449654	1.86949323449654
0.19634954085	1.3253594007	-0.897435730001841	1.43532213840903	1.43532213840903
0.19634954085	1.3744467859	-1.64829747218335	0.961711494193727	0.961711494193727
0.19634954085	1.4235341712	-2.38607171541126	0.496355870127106	0.496355870127106
0.19634954085	1.4726215564	-3.03740638088951	0.0855225393188568	0.0855225393188568
0.19634954085	1.5217089416	-3.566664050179	-0.248309978209371	-0.248309978209371
0.19634954085	1.5707963268	-3.97473050407287	-0.505700394119799	-0.505700394119799
0.19634954085	1.619883712	-4.29477110715827	-0.70756796532133	-0.70756796532133
0.19634954085	1.6689710972	-4.5788136338615	-0.886729529293969	-0.886729529293969
0.19634954085	1.7180584824	-4.86873891289719	-1.06960167534239	-1.06960167534239
0.19634954085	1.7671458676	-5.19272600570626	-1.27395851911625	-1.27395851911625
0.19634954085	1.8162332529	-5.5613787886792	-1.506488520616	-1.506488520616
0.19634954085	1.8653206381	-5.98222218818287	-1.77193807325083	-1.77193807325083
0.19634954085	1.9144080233	-6.45190379125022	-2.0681926220024	-2.0681926220024
0.19634954085	1.9634954085	-6.98517525157309	-2.40455686281639	-2.40455686281639
0.19634954085	2.0125827937	-7.58833210138748	-2.78500174122173	-2.78500174122173
0.19634954085	2.0616701789	-8.27473893023953	-3.21795705395601	-3.21795705395601
0.19634954085	2.1107575641	-9.0342148190259	-3.69700112391896	-3.69700112391896
0.19634954085	2.1598449493	-9.80578019588574	-4.18367071255339	-4.18367071255339
0.19634954085	2.2089323346	-10.4844650048835	-4.61175531395376	-4.61175531395376
0.19634954085	2.2580197198	-10.9376727455555	-4.89761887306839	-4.89761887306839
0.19634954085	2.307107105	-11.0859657598846	-4.99115560040915	-4.99115560040915
0.19634954085	2.3561944902	-11.0044154360539	-4.93971723401535	-4.93971723401535
0.19634954085	2.4052818754	-10.8988228663991	-4.87311407376741	-4.87311407376741
0.19634954085	2.4543692606	-11.0174252762091	-4.94792327040114	-4.94792327040114
0.19634954085	2.5034566458	-11.6102896992124	-5.32187613753637	-5.32187613753637
0.19634954085	2.552544031	-12.8926396651993	-6.13072623520687	-6.13072623520687
0.19634954085	2.6016314163	-15.1079986339786	-7.52807747769176	-7.52807747769176
0.19634954085	2.6507188015	-18.5589492368602	-9.70478571353476	-9.70478571353476
0.19634954085	2.6998061867	-23.449911451429	-12.7897900960255	-12.7897900960255
0.19634954085	2.7488935719	-28.1112310350824	-15.7299459821059	-15.7299459821059
0.19634954085	2.7979809571	-26.6941347750685	-14.8361038339225	-14.8361038339225
0.19634954085	2.8470683423	-22.2595257735886	-12.0389470365448	-12.0389470365448
0.19634954085	2.8961557275	-19.0989500711311	-10.0453945481956	-10.0453945481956
0.19634954085	2.9452431127	-17.5215018285244	-9.05040940455694	-9.05040940455694
0.19634954085	2.994330498	-17.3158933190217	-8.92072057747831	-8.92072057747831
0.19634954085	3.0434178832	-18.2918585057842	-9.53631659851325	-9.53631659851325
0.19634954085	3.0925052684	-20.1046959784911	-10.6797749412061	-10.6797749412061
0.19634954085	3.1415926536	-21.7320945484262	-11.7062665598398	-11.7062665598398
0.24543692606	-3.1415926536	-21.7299889775698	-11.7049384581219	-11.7049384581219
0.24543692606	-3.0925052684	-21.6820218070754	-11.6746828714502	-11.6746828714502
0.24543692606	-3.0434178832	-19.7088645285035	-10.4301018289702	-10.4301018289702
0.24543692606	-2.994330498	-17.4160882747659	-8.98391915968237	-8.98391915968237
0.24543692606	-2.9452431127	-15.8266979386492	-7.98140146739616	-7.98140146739616
0.24543692606	-2.8961557275	-15.2064131140754	-7.59015301397267	-7.59015301397267
0.24543692606	-2.8470683423	-15.5557218646174	-7.81048164850077	-7.81048164850077
0.24543692606	-2.7979809571	-16.6732671905606	-8.51538020974855	-8.51538020974855
0.24543692606	-2.7488935719	-17.9021078552559	-9.29047898779181	-9.29047898779181
0.24543692606	-2.6998061867	-17.9744120310072	-9.33608528963582	-9.33608528963582
0.24543692606	-2.6507188015	-16.2345866537059	-8.23867977344609	-8.23867977344609
0.24543692606	-2.6016314163	-13.6871260479887	-6.63185338876241	-6.63185338876241
0.24543692606	-2.552544031	-11.4033113601454	-5.19132328206748	-5.19132328206748
0.24543692606	-2.5034566458	-9.79228528744211	-4.17515871637278	-4.17515871637278
0.24543692606	-2.4543692606	-8.92745984630933	-3.62966477081807	-3.62966477081807
0.24543692606	-2.4052818754	-8.77252063595826	-3.53193591461695	-3.53193591461695
0.24543692606	-2.3561944902	-9.25938244720167	-3.83902698493423	-3.83902698493423
0.24543692606	-2.307107105	-10.2565901337238	-4.46802184283983	-4.46802184283983
0.24543692606	-2.2580197198	-11.5151752244053	-5.26188209981021	-5.26188209981021
0.24543692606	-2.2089323346	-12.5865529916722	-5.9376601905663	-5.9376601905663
0.24543692606	-2.1598449493	-12.9168048050771	-6.14596854523827	-6.14596854523827
0.24543692606	-2.1107575641	-12.2552409310856	-5.72868307848859	-5.72868307848859
0.24543692606	-2.0616701789	-10.9110464338936	-4.8808241638552	-4.8808241638552
0.24543692606	-2.0125827937	-9.35427327144366	-3.89887995369623	-3.89887995369623
0.24543692606	-1.9634954085	-7.89859446664396	-2.98070162900395	-2.98070162900395
0.24543692606	-1.9144080233	-6.68421423234571	-2.21472385602895	-2.21472385602895
0.24543692606	-1.8653206381	-5.76317612248748	-1.63377342527528	-1.63377342527528
0.24543692606	-1.8162332529	-5.15459059039609	-1.2499043722636	-1.2499043722636
0.24543692606	-1.7671458676	-4.85300114435017	-1.05967498141015	-1.05967498141015
0.24543692606	-1.7180584824	-4.82871116126825	-1.04435392576283	-1.04435392576283
0.24543692606	-1.6689710972	-5.00344896943176	-1.154570868835	-1.154570868835
0.24543692606	-1.619883712	-5.23311729410201	-1.29943557173876	-1.29943557173876
0.24543692606	-1.5707963268	-5.31218493464018	-1.34930797043505	-1.34930797043505
0.24543692606	-1.5217089416	-5.04486522949266	-1.18069442861505	-1.18069442861505
0.24543692606	-1.4726215564	-4.37430535198774	-0.757734677533119	-0.757734677533119
0.24543692606	-1.4235341712	-3.41206660436579	-0.150796692084405	-0.150796692084405
0.24543692606	-1.3744467859	-2.36419347294367	0.510155705605829	0.510155705605829
0.24543692606	-1.3253594007	-1.40352111605208	1.1161056805045	1.1161056805045
0.24543692606	-1.2762720155	-0.625317158214029	1.6069625947638	1.6069625947638
0.24543692606	-1.2271846303	-0.0543088037231756	1.96712961277836	1.96712961277836
0.24543692606	-1.1780972451	0.336294966377406	2.21350533389686	2.21350533389686
0.24543692606	-1.1290098599	0.607037289372424	2.38427771289366	2.38427771289366
0.24543692606	-1.0799224747	0.826589189867075	2.52276141926797	2.52276141926797
0.24543692606	-1.0308350895	1.05675721218916	2.66794130952714	2.66794130952714
0.24543692606	-0.9817477042	1.33219782913204	2.84167716621678	2.84167716621678
0.24543692606	-0.932660319	1.65243736765669	3.04367021716544	3.04367021716544
0.24543692606	-0.8835729338	1.99591790240542	3.26032266887397	3.26032266887397
0.24543692606	-0.8344855486	2.32614150978543	3.46861323242294	3.46861323242294
0.24543692606	-0.7853981634	2.61362659544199	3.64994621154705	3.64994621154705
0.24543692606	-0.7363107782	2.83587083678804	3.79012812840865	3.79012812840865
0.24543692606	-0.687223393	2.98042476139617	3.88130640199947	3.88130640199947
0.24543692606	-0.6381360078	3.04040462501008	3.91913906845495	3.91913906845495
0.24543692606	-0.5890486225	3.01380755143889	3.90236280134658	3.90236280134658
0.24543692606	-0.5399612373	2.91890183896186	3.84250044173911	3.84250044173911
0.24543692606	-0.49087385212	2.76789087739659	3.74724935252699	3.74724935252699
0.24543692606	-0.44178646691	2.59248085627207	3.63660840701119	3.63660840701119
0.24543692606	-0.3926990817	2.43953828276689	3.54013894173349	3.54013894173349
0.24543692606	-0.34361169649	2.35854232557429	3.48905024549312	3.48905024549312
0.24543692606	-0.29452431127	2.37031451461315	3.49647562585452	3.49647562585452
0.24543692606	-0.24543692606	2.48072893700179	3.56612019925656	3.56612019925656
0.24543692606	-0.19634954085	2.65871507252609	3.6783860447132	3.6783860447132
0.24543692606	-0.14726215564	2.8755138932154	3.81513322913289	3.81513322913289
0.24543692606	-0.09817477042	3.05937586569612	3.93110529474952	3.93110529474952
0.24543692606	-0.049087385212	3.18909342288143	4.01292543868983	4.01292543868983
0.24543692606	0	3.23756714278971	4.04350053450784	4.04350053450784
0.24543692606	0.049087385212	3.18926085763413	4.01303104918593	4.01303104918593
0.24543692606	0.09817477042	3.05000659228143	3.92519556814011	3.92519556814011
0.24543692606	0.14726215564	2.83704387564419	3.79086802985407	3.79086802985407
0.24543692606	0.19634954085	2.58085105310667	3.62927283741184	3.62927283741184
0.24543692606	0.24543692606	2.32826244010671	3.46995102221747	3.46995102221747
0.24543692606	0.29452431127	2.13723671398034	3.3494603750984	3.3494603750984
0.24543692606	0.34361169649	2.06424444582165	3.30342005475269	3.30342005475269
0.24543692606	0.3926990817	2.14140975305434	3.35209254506145	3.35209254506145
0.24543692606	0.44178646691	2.35940897385237	3.48959688920425	3.48959688920425
0.24543692606	0.49087385212	2.65943229125542	3.67883843482094	3.67883843482094
0.24543692606	0.5399612373	2.96022824452258	3.86856732524266	3.86856732524266
0.24543692606	0.5890486225	3.17615096037669	4.00476190116988	4.00476190116988
0.24543692606	0.6381360078	3.24579765957117	4.04869198339398	4.04869198339398
0.24543692606	0.687223393	3.1360047794615	3.97943945159243	3.97943945159243
0.24543692606	0.7363107782	2.85351207116565	3.80125544507558	3.80125544507558
0.24543692606	0.7853981634	2.44124722287293	3.5412168661756	3.5412168661756
0.24543692606	0.8344855486	1.97801639274064	3.24903118197502	3.24903118197502
0.24543692606	0.8835729338	1.55985958887031	2.98527621599599	2.98527621599599
0.24543692606	0.932660319	1.26883670156088	2.80171174680415	2.80171174680415
0.24543692606	0.9817477042	1.1283984812604	2.71312947892122	2.71312947892122
0.24543692606	1.0308350895	1.09679156171437	2.6931932207702	2.6931932207702
0.24543692606	1.0799224747	1.08719763978555	2.68714179573414	2.68714179573414
0.24543692606	1.1290098599	1.00573471275584	2.63575855540801	2.63575855540801
0.24543692606	1.1780972451	0.784262748248546	2.496063756894	2.496063756894
0.24543692606	1.2271846303	0.390260596143899	2.24754448550543	2.24754448550543
0.24543692606	1.2762720155	-0.173040990302147	1.89223855865249	1.89223855865249
0.24543692606	1.3253594007	-0.861856896636546	1.45776370553643	1.45776370553643
0.24543692606	1.3744467859	-1.61363109542292	0.983577523727225	0.983577523727225
0.24543692606	1.4235341712	-2.34322665919355	0.523380651836924	0.523380651836924
0.24543692606	1.4726215564	-2.98157129987607	0.120740858755084	0.120740858755084
0.24543692606	1.5217089416	-3.48968089905948	-0.19975238398502	-0.19975238398502
0.24543692606	1.5707963268	-3.8753274060669	-0.443001281035645	-0.443001281035645
0.24543692606	1.619883712	-4.17709784640961	-0.633344835150695	-0.633344835150695
0.24543692606	1.6689710972	-4.45020020968615	-0.805605824014415	-0.805605824014415
0.24543692606	1.7180584824	-4.73820190792494	-0.98726465968992	-0.98726465968992
0.24543692606	1.7671458676	-5.06941993179798	-1.1961824575344	-1.1961824575344
0.24543692606	1.8162332529	-5.450775108846	-1.43672457192127	-1.43672457192127
0.24543692606	1.8653206381	-5.88173847978448	-1.70855735854104	-1.70855735854104
0.24543692606	1.9144080233	-6.35388287717697	-2.0063653299021	-2.0063653299021
0.24543692606	1.9634954085	-6.87027787149794	-2.33208463638767	-2.33208463638767
0.24543692606	2.0125827937	-7.4398866591677	-2.69136886905504	-2.69136886905504
0.24543692606	2.0616701789	-8.07182627055107	-3.0899686506645	-3.0899686506645
0.24543692606	2.1107575641	-8.76388629943165	-3.52648975395246	-3.52648975395246
0.24543692606	2.1598449493	-9.47971402139877	-3.97800247527322	-3.97800247527322
0.24543692606	2.2089323346	-10.1295848551258	-4.38791248523588	-4.38791248523588
0.24543692606	2.2580197198	-10.6031479604728	-4.68661531533131	-4.68661531533131
0.24543692606	2.307107105	-10.8265823027852	-4.82754789566886	-4.82754789566886
0.24543692606	2.3561944902	-10.8435937489823	-4.83827796958235	-4.83827796958235
0.24543692606	2.4052818754	-10.8246670847147	-4.82633986013686	-4.82633986013686
0.24543692606	2.4543692606	-11.0014602681071	-4.93785324372738	-4.93785324372738
0.24543692606	2.5034566458	-11.6133205793858	-5.32378788377516	-5.32378788377516
0.24543692606	2.552544031	-12.8819434325088	-6.12397952090427	-6.12397952090427
0.24543692606	2.6016314163	-15.0418053321316	-7.48632564700265	-7.48632564700265
0.24543692606	2.6507188015	-18.381036200678	-9.592565975936	-9.592565975936
0.24543692606	2.6998061867	-23.0891210412739	-12.5622193343514	-12.5622193343514
0.24543692606	2.7488935719	-27.6578840798028	-15.4439946125246	-15.4439946125246
0.24543692606	2.7979809571	-26.6479079230678	-14.8069459638031	-14.8069459638031
0.24543692606	2.8470683423	-22.3961870648688	-12.1251469833079	-12.1251469833079
0.24543692606	2.8961557275	-19.2230044890473	-10.1236426323454	-10.1236426323454
0.24543692606	2.9452431127	-17.5975409696167	-9.0983715586729	-9.0983715586729
0.24543692606	2.994330498	-17.3316047128253	-8.93063063537952	-8.93063063537952
0.24543692606	3.0434178832	-18.2458210526112	-9.50727819286487	-9.50727819286487
0.24543692606	3.0925052684	-20.0252867980989	-10.6296871141544	-10.6296871141544
0.24543692606	3.1415926536	-21.7299889775698	-11.7049384581219	-11.7049384581219
0.29452431127	-3.1415926536	-21.7301897766873	-11.7050651133955	-11.7050651133955
0.29452431127	-3.0925052684	-21.8883802575194	-11.8048447283722	-11.8048447283722
0.29452431127	-3.0434178832	-20.0591323014554	-10.6510353727591	-10.6510353727591
0.29452431127	-2.994330498	-17.7883153463266	-9.21870366560758	-9.21870366560758
0.29452431127	-2.9452431127	-16.1851300445857	-8.20748471423577	-8.20748471423577
0.29452431127	-2.8961557275	-15.5582292180559	-7.81206317704404	-7.81206317704404
0.29452431127	-2.8470683423	-15.9155627191299	-8.03745347213572	-8.03745347213572
0.29452431127	-2.7979809571	-17.0759680021343	-8.7693862138917	-8.7693862138917
0.29452431127	-2.7488935719	-18.3694060156296	-9.5852301654616	-9.5852301654616
0.29452431127	-2.6998061867	-18.457946087218	-9.64107735807795	-9.64107735807795
0.29452431127	-2.6507188015	-16.62390439338	-8.48424432299389	-8.48424432299389
0.29452431127	-2.6016314163	-13.9719310479552	-6.81149588741733	-6.81149588741733
0.29452431127	-2.552544031	-11.6288426407183	-5.33357851906025	-5.33357851906025
0.29452431127	-2.5034566458	-9.99390857344605	-4.30233383931313	-4.30233383931313
0.29452431127	-2.4543692606	-9.1376467514908	-3.7622414490217	-3.7622414490217
0.29452431127	-2.4052818754	-9.02305780214998	-3.68996376716833	-3.68996376716833
0.29452431127	-2.3561944902	-9.57875370357728	-4.04047236159765	-4.04047236159765
0.29452431127	-2.307107105	-10.6760581890358	-4.73260388869938	-4.73260388869938
0.29452431127	-2.2580197198	-12.0441992118489	-5.5955672210824	-5.5955672210824
0.29452431127	-2.2089323346	-13.1740990976674	-6.30825849666474	-6.30825849666474
0.29452431127	-2.1598449493	-13.4420883386059	-6.47729435228695	-6.47729435228695
0.29452431127	-2.1107575641	-12.6293477715853	-5.96465326018899	-5.96465326018899
0.29452431127	-2.0616701789	-11.1539020664066	-5.03400684197596	-5.03400684197596
0.29452431127	-2.0125827937	-9.53785556841824	-4.01467561227387	-4.01467561227387
0.29452431127	-1.9634954085	-8.08277970368153	-3.09687759572037	-3.09687759572037
0.29452431127	-1.9144080233	-6.89874502028235	-2.35004046489424	-2.35004046489424
0.29452431127	-1.8653206381	-6.01474270419007	-1.7924505879671	-1.7924505879671
0.29452431127	-1.8162332529	-5.43174991959505	-1.42472431723886	-1.42472431723886
0.29452431127	-1.7671458676	-5.14362505166949	-1.2429877915288	-1.2429877915288
0.29452431127	-1.7180584824	-5.11278983629614	-1.22353829051272	-1.22353829051272
0.29452431127	-1.6689710972	-5.2719175435749	-1.32390906681281	-1.32390906681281
0.29452431127	-1.619883712	-5.48185198590852	-1.45632650252839	-1.45632650252839
0.29452431127	-1.5707963268	-5.55199302882067	-1.50056839508113	-1.50056839508113
0.29452431127	-1.5217089416	-5.29185020748219	-1.33648171669458	-1.33648171669458
0.29452431127	-1.4726215564	-4.63469227863119	-0.921975326836351	-0.921975326836351
0.29452431127	-1.4235341712	-3.68720287868922	-0.324340582802196	-0.324340582802196
0.29452431127	-1.3744467859	-2.64057405639466	0.33582695928227	0.33582695928227
0.29452431127	-1.3253594007	-1.67084542137752	0.947489237094095	0.947489237094095
0.29452431127	-1.2762720155	-0.877618870400314	1.44782174401543	1.44782174401543
0.29452431127	-1.2271846303	-0.289376174241644	1.81885942862729	1.81885942862729
0.29452431127	-1.1780972451	0.115868741595895	2.07447014212186	2.07447014212186
0.29452431127	-1.1290098599	0.395105034150266	2.25060014445856	2.25060014445856
0.29452431127	-1.0799224747	0.614953903339992	2.38927116565673	2.38927116565673
0.29452431127	-1.0308350895	0.841411850436385	2.53211090323664	2.53211090323664
0.29452431127	-0.9817477042	1.11086033041451	2.70206718282349	2.70206718282349
0.29452431127	-0.932660319	1.4303698658793	2.90359977986961	2.90359977986961
0.29452431127	-0.8835729338	1.77744674874692	3.12252065018802	3.12252065018802
0.29452431127	-0.8344855486	2.11821744486514	3.33746385457788	3.33746385457788
0.29452431127	-0.7853981634	2.42099523341522	3.52844279974649	3.52844279974649
0.29452431127	-0.7363107782	2.65948231144719	3.67886998536336	3.67886998536336
0.29452431127	-0.687223393	2.81928698008993	3.77966775919135	3.77966775919135
0.29452431127	-0.6381360078	2.89223108317034	3.82567769911884	3.82567769911884
0.29452431127	-0.5890486225	2.8764500512576	3.81572371655361	3.81572371655361
0.29452431127	-0.5399612373	2.78249092158922	3.75645841985216	3.75645841985216
0.29452431127	-0.49087385212	2.63203376668097	3.66155664758198	3.66155664758198
0.29452431127	-0.44178646691	2.46057223370176	3.55340623515519	3.55340623515519
0.29452431127	-0.3926990817	2.31720829962697	3.46297855538404	3.46297855538404
0.29452431127	-0.34361169649	2.24169006255271	3.41534496466888	3.41534496466888
0.29452431127	-0.29452431127	2.26680143104273	3.43118411419478	3.43118411419478
0.29452431127	-0.24543692606	2.38646120687377	3.50666025092449	3.50666025092449
0.29452431127	-0.19634954085	2.59018027404894	3.63515730067888	3.63515730067888
0.29452431127	-0.14726215564	2.82522533050822	3.78341341010041	3.78341341010041
0.29452431127	-0.09817477042	3.02841113404283	3.91157410054636	3.91157410054636
0.29452431127	-0.049087385212	3.17736509146839	4.00552772179463	4.00552772179463
0.29452431127	0	3.23764282731593	4.04354827298645	4.04354827298645
0.29452431127	0.049087385212	3.1995997244757	4.0195523527898	4.0195523527898
0.29452431127	0.09817477042	3.06904149896943	3.93720195215548	3.93720195215548
0.29452431127	0.14726215564	2.8621346180195	3.80669416933174	3.80669416933174
0.29452431127	0.19634954085	2.61117853892763	3.64840208490201	3.64840208490201
0.29452431127	0.24543692606	2.3610000576932	3.49060047508501	3.49060047508501
0.29452431127	0.29452431127	2.16889334376528	3.36942798828718	3.36942798828718
0.29452431127	0.34361169649	2.08942152221947	3.319300649944	3.319300649944
0.29452431127	0.3926990817	2.15712511577231	3.36200510637974	3.36200510637974
0.29452431127	0.44178646691	2.36315496530686	3.49195969626488	3.49195969626488
0.29452431127	0.49087385212	2.65460018147203	3.67579055196999	3.67579055196999
0.29452431127	0.5399612373	2.95080082557485	3.86262092298204	3.86262092298204
0.29452431127	0.5890486225	3.16848434584687	3.99992613708384	3.99992613708384
0.29452431127	0.6381360078	3.24313571980458	4.04701294857719	4.04701294857719
0.29452431127	0.687223393	3.14361127911866	3.98423729785422	3.98423729785422
0.29452431127	0.7363107782	2.87184111500612	3.81281660177523	3.81281660177523
0.29452431127	0.7853981634	2.47051556412424	3.55967805173937	3.55967805173937
0.29452431127	0.8344855486	2.01482376660081	3.27224765854652	3.27224765854652
0.29452431127	0.8835729338	1.60207337993301	3.01190282334169	3.01190282334169
0.29452431127	0.932660319	1.3106278565773	2.82807177387427	2.82807177387427
0.29452431127	0.9817477042	1.16714359231644	2.73756819510102	2.73756819510102
0.29452431127	1.0308350895	1.13410486195039	2.71672881350294	2.71672881350294
0.29452431127	1.0799224747	1.12359980763451	2.71010268613147	2.71010268613147
0.29452431127	1.1290098599	1.04328877801037	2.65944601215128	2.65944601215128
0.29452431127	1.1780972451	0.822594373263293	2.52024166421993	2.52024166421993
0.29452431127	1.2271846303	0.429270936477787	2.27215049667723	2.27215049667723
0.29452431127	1.2762720155	-0.134300024998738	1.91667465987342	1.91667465987342
0.29452431127	1.3253594007	-0.826047888744092	1.48035045665706	1.48035045665706
0.29452431127	1.3744467859	-1.57758258182317	1.00631534454012	1.00631534454012
0.29452431127	1.4235341712	-2.30417780832638	0.548010953763531	0.548010953763531
0.29452431127	1.4726215564	-2.93169208465668	0.152202479351674	0.152202479351674
0.29452431127	1.5217089416	-3.42131109775176	-0.156627712926209	-0.156627712926209
0.29452431127	1.5707963268	-3.78260538865304	-0.384516300468204	-0.384516300468204
0.29452431127	1.619883712	-4.0622915890536	-0.560930084935356	-0.560930084935356
0.29452431127	1.6689710972	-4.3187791548009	-0.722711188462974	-0.722711188462974
0.29452431127	1.7180584824	-4.60154100456168	-0.901064957607788	-0.901064957607788
0.29452431127	1.7671458676	-4.93986591033348	-1.11446546475192	-1.11446546475192
0.29452431127	1.8162332529	-5.33536989057124	-1.36393202343676	-1.36393202343676
0.29452431127	1.8653206381	-5.77951267574431	-1.64407780633183	-1.64407780633183
0.29452431127	1.9144080233	-6.258835103118	-1.94641336408144	-1.94641336408144
0.29452431127	1.9634954085	-6.76448273766897	-2.26535370754582	-2.26535370754582
0.29452431127	2.0125827937	-7.30121866934996	-2.60390318489485	-2.60390318489485
0.29452431127	2.0616701789	-7.87771201296945	-2.9675298934074	-2.9675298934074
0.29452431127	2.1107575641	-8.50495019190647	-3.36316421769687	-3.36316421769687
0.29452431127	2.1598449493	-9.1562136887969	-3.77395265848231	-3.77395265848231
0.29452431127	2.2089323346	-9.77167498047066	-4.16215863897656	-4.16215863897656
0.29452431127	2.2580197198	-10.2624574603712	-4.47172269507023	-4.47172269507023
0.29452431127	2.307107105	-10.5554850440233	-4.65655163876249	-4.65655163876249
0.29452431127	2.3561944902	-10.676039363422	-4.73259201432815	-4.73259201432815
0.29452431127	2.4052818754	-10.7503232193226	-4.77944701155526	-4.77944701155526
0.29452431127	2.4543692606	-10.9973141371579	-4.93523804622889	-4.93523804622889
0.29452431127	2.5034566458	-11.634686192792	-5.33726437533269	-5.33726437533269
0.29452431127	2.552544031	-12.8902373613332	-6.12921096732501	-6.12921096732501
0.29452431127	2.6016314163	-14.9981838820642	-7.45881115011535	-7.45881115011535
0.29452431127	2.6507188015	-18.2260462775712	-9.4948051323535	-9.4948051323535
0.29452431127	2.6998061867	-22.7429089036501	-12.3438439073936	-12.3438439073936
0.29452431127	2.7488935719	-27.1685855873134	-15.1353665905825	-15.1353665905825
0.29452431127	2.7979809571	-26.5218227023397	-14.7274169383376	-14.7274169383376
0.29452431127	2.8470683423	-22.4962187958425	-12.1882426104879	-12.1882426104879
0.29452431127	2.8961557275	-19.3411627213643	-10.198171661304	-10.198171661304
0.29452431127	2.9452431127	-17.6750274604299	-9.1472466374929	-9.1472466374929
0.29452431127	2.994330498	-17.3514020941868	-8.94311795496669	-8.94311795496669
0.29452431127	3.0434178832	-18.2050830468929	-9.48158244616691	-9.48158244616691
0.29452431127	3.0925052684	-19.9561387219426	-10.5860715414665	-10.5860715414665
0.29452431127	3.1415926536	-21.7301897766873	-11.7050651133955	-11.7050651133955
0.34361169649	-3.1415926536	-21.7269441511141	-11.7030179151801	-11.7030179151801
0.34361169649	-3.0925052684	-22.1009083010207	-11.9388980939146	-11.9388980939146
0.34361169649	-3.0434178832	-20.4306559746694	-10.8853762058676	-10.8853762058676
0.34361169649	-2.994330498	-18.2004498890218	-9.47866005345359	-9.47866005345359
0.34361169649	-2.9452431127	-16.5781525240965	-8.45538605113358	-8.45538605113358
0.34361169649	-2.8961557275	-15.9406141231902	-8.05325479873018	-8.05325479873018
0.34361169649	-2.8470683423	-16.3071788014076	-8.28446771536212	-8.28446771536212
0.34361169649	-2.7979809571	-17.5096723190641	-9.04294786898855	-9.04294786898855
0.34361169649	-2.7488935719	-18.8800787506663	-9.90734012184485	-9.90734012184485
0.34361169649	-2.6998061867	-18.9804847644618	-9.97067183020786	-9.97067183020786
0.34361169649	-2.6507188015	-17.0596535045821	-8.75909574460597	-8.75909574460597
0.34361169649	-2.6016314163	-14.3032687074085	-7.020489146137	-7.020489146137
0.34361169649	-2.552544031	-11.897687591289	-5.5031541187757	-5.5031541187757
0.34361169649	-2.5034566458	-10.237827738056	-4.45618734682001	-4.45618734682001
0.34361169649	-2.4543692606	-9.38820984788778	-3.92028565720893	-3.92028565720893
0.34361169649	-2.4052818754	-9.31164331588103	-3.87199084804247	-3.87199084804247
0.34361169649	-2.3561944902	-9.93523588450866	-4.26532568129358	-4.26532568129358
0.34361169649	-2.307107105	-11.1300768031486	-5.01897891120481	-5.01897891120481
0.34361169649	-2.2580197198	-12.612216105153	-5.9538473566255	-5.9538473566255
0.34361169649	-2.2089323346	-13.7990771561117	-6.70246723610622	-6.70246723610622
0.34361169649	-2.1598449493	-13.9926905977805	-6.82459010065794	-6.82459010065794
0.34361169649	-2.1107575641	-13.0236894687454	-6.21338670170155	-6.21338670170155
0.34361169649	-2.0616701789	-11.4190538497876	-5.20125295385948	-5.20125295385948
0.34361169649	-2.0125827937	-9.75285165484123	-4.15028571101019	-4.15028571101019
0.34361169649	-1.9634954085	-8.29970652769	-3.23370551901786	-3.23370551901786
0.34361169649	-1.9144080233	-7.14562613953243	-2.50576224343754	-2.50576224343754
0.34361169649	-1.8653206381	-6.29539431808637	-1.96947331291153	-1.96947331291153
0.34361169649	-1.8162332529	-5.73856068533852	-1.6182470874812	-1.6182470874812
0.34361169649	-1.7671458676	-5.45641698004496	-1.44028321674629	-1.44028321674629
0.34361169649	-1.7180584824	-5.42031668041042	-1.41751273157468	-1.41751273157468
0.34361169649	-1.6689710972	-5.56013845023	-1.50570616953994	-1.50570616953994
0.34361169649	-1.619883712	-5.75299888182128	-1.62735406837176	-1.62735406837176
0.34361169649	-1.5707963268	-5.8158758467437	-1.66701409922737	-1.66701409922737
0.34361169649	-1.5217089416	-5.56569037549642	-1.50920808041693	-1.50920808041693
0.34361169649	-1.4726215564	-4.92639555634008	-1.10596895644124	-1.10596895644124
0.34361169649	-1.4235341712	-3.99187848662516	-0.516516589175878	-0.516516589175878
0.34361169649	-1.3744467859	-2.94679434794407	0.142676634255518	0.142676634255518
0.34361169649	-1.3253594007	-1.96548135066677	0.761645819537304	0.761645819537304
0.34361169649	-1.2762720155	-1.15473563130221	1.27302864925434	1.27302864925434
0.34361169649	-1.2271846303	-0.548573021569213	1.65536942914385	1.65536942914385
0.34361169649	-1.1780972451	-0.129087710883514	1.91996235893609	1.91996235893609
0.34361169649	-1.1290098599	0.157364887616768	2.1006440904606	2.1006440904606
0.34361169649	-1.0799224747	0.377739981558686	2.23964703114527	2.23964703114527
0.34361169649	-1.0308350895	0.600269733393123	2.38000903549666	2.38000903549666
0.34361169649	-0.9817477042	0.865648909723082	2.54739857687587	2.54739857687587
0.34361169649	-0.932660319	1.18309732353725	2.7476311088129	2.7476311088129
0.34361169649	-0.8835729338	1.5364033742008	2.97048106488309	2.97048106488309
0.34361169649	-0.8344855486	1.89003257568297	3.19353485031197	3.19353485031197
0.34361169649	-0.7853981634	2.20880038326984	3.39459959795472	3.39459959795472
0.34361169649	-0.7363107782	2.46558520622598	3.55656819828802	3.55656819828802
0.34361169649	-0.687223393	2.64278159226896	3.66833590442074	3.66833590442074
0.34361169649	-0.6381360078	2.72960675673832	3.72310140886495	3.72310140886495
0.34361169649	-0.5890486225	2.72368762521303	3.7193678803904	3.7193678803904
0.34361169649	-0.5399612373	2.64401037111693	3.6691109642075	3.6691109642075
0.34361169649	-0.49087385212	2.49731156108477	3.57657979099432	3.57657979099432
0.34361169649	-0.44178646691	2.33119543542079	3.47180102698153	3.47180102698153
0.34361169649	-0.3926990817	2.18652428385828	3.38054881177101	3.38054881177101
0.34361169649	-0.34361169649	2.11622747469992	3.33620866870414	3.33620866870414
0.34361169649	-0.29452431127	2.15423593701969	3.36018273918028	3.36018273918028
0.34361169649	-0.24543692606	2.30445619112096	3.45493508481503	3.45493508481503
0.34361169649	-0.19634954085	2.52147383422955	3.59182029281634	3.59182029281634
0.34361169649	-0.14726215564	2.77372902770498	3.75093180160283	3.75093180160283
0.34361169649	-0.09817477042	3.00378182498586	3.89603901296131	3.89603901296131
0.34361169649	-0.049087385212	3.16180893644915	3.99571558170773	3.99571558170773
0.34361169649	0	3.23757561163876	4.04350587628626	4.04350587628626
0.34361169649	0.049087385212	3.20975601127765	4.02595849291505	4.02595849291505
0.34361169649	0.09817477042	3.08721985745275	3.9486680631429	3.9486680631429
0.34361169649	0.14726215564	2.8874571988075	3.82266654230863	3.82266654230863
0.34361169649	0.19634954085	2.64115226268785	3.66730819480497	3.66730819480497
0.34361169649	0.24543692606	2.39287697951592	3.51070703882628	3.51070703882628
0.34361169649	0.29452431127	2.19953796549132	3.38875727119249	3.38875727119249
0.34361169649	0.34361169649	2.11435999409918	3.33503074387366	3.33503074387366
0.34361169649	0.3926990817	2.17191826046887	3.37133597303084	3.37133597303084
0.34361169649	0.44178646691	2.36771883790183	3.49483838686582	3.49483838686582
0.34361169649	0.49087385212	2.64914779314333	3.6723514246263	3.6723514246263
0.34361169649	0.5399612373	2.93968143041767	3.85560729636101	3.85560729636101
0.34361169649	0.5890486225	3.15740449211559	3.99293745145946	3.99293745145946
0.34361169649	0.6381360078	3.23885110814442	4.04431040352184	4.04431040352184
0.34361169649	0.687223393	3.14880981521457	3.9875163063468	3.9875163063468
0.34361169649	0.7363107782	2.88895378899705	3.82361052573991	3.82361052573991
0.34361169649	0.7853981634	2.49850310877064	3.57733136699748	3.57733136699748
0.34361169649	0.8344855486	2.05226381071811	3.2958631957589	3.2958631957589
0.34361169649	0.8835729338	1.64276253945022	3.03756775999905	3.03756775999905
0.34361169649	0.932660319	1.35040674263788	2.85316254997186	2.85316254997186
0.34361169649	0.9817477042	1.20389644267719	2.7607502806412	2.7607502806412
0.34361169649	1.0308350895	1.16863332318114	2.73850785197112	2.73850785197112
0.34361169649	1.0799224747	1.15810974567187	2.73187004098193	2.73187004098193
0.34361169649	1.1290098599	1.07979025105909	2.68246953991178	2.68246953991178
0.34361169649	1.1780972451	0.861137380842492	2.54455290239348	2.54455290239348
0.34361169649	1.2271846303	0.469540166454242	2.29755056020396	2.29755056020396
0.34361169649	1.2762720155	-0.0930702288093388	1.94268060642411	1.94268060642411
0.34361169649	1.3253594007	-0.787730552942567	1.50451935097421	1.50451935097421
0.34361169649	1.3744467859	-1.54083875883927	1.02949173600705	1.02949173600705
0.34361169649	1.4235341712	-2.26777446856606	0.570972583351134	0.570972583351134
0.34361169649	1.4726215564	-2.88696662171472	0.180413339123576	0.180413339123576
0.34361169649	1.5217089416	-3.36129061418396	-0.118769425185947	-0.118769425185947
0.34361169649	1.5707963268	-3.6971887363762	-0.330639223719004	-0.330639223719004
0.34361169649	1.619883712	-3.95001736859905	-0.490112432508746	-0.490112432508746
0.34361169649	1.6689710972	-4.18510145107907	-0.638393157831956	-0.638393157831956
0.34361169649	1.7180584824	-4.46031456843415	-0.811985517762761	-0.811985517762761
0.34361169649	1.7671458676	-4.80067108561316	-1.02666747624915	-1.02666747624915
0.34361169649	1.8162332529	-5.21022709803658	-1.28499744032823	-1.28499744032823
0.34361169649	1.8653206381	-5.67093708976448	-1.57559309026072	-1.57559309026072
0.34361169649	1.9144080233	-6.16231535066388	-1.88553293886962	-1.88553293886962
0.34361169649	1.9634954085	-6.66234901718727	-2.20093223760529	-2.20093223760529
0.34361169649	2.0125827937	-7.16868501005606	-2.52030676729601	-2.52030676729601
0.34361169649	2.0616701789	-7.69249774766127	-2.8507048608047	-2.8507048608047
0.34361169649	2.1107575641	-8.25041457559026	-3.202614318232	-3.202614318232
0.34361169649	2.1598449493	-8.83543844793241	-3.57162171000069	-3.57162171000069
0.34361169649	2.2089323346	-9.41272449864433	-3.93574842336849	-3.93574842336849
0.34361169649	2.2580197198	-9.91202884515019	-4.25068769903475	-4.25068769903475
0.34361169649	2.307107105	-10.2745721090668	-4.4793640839583	-4.4793640839583
0.34361169649	2.3561944902	-10.4978517101104	-4.62019906029247	-4.62019906029247
0.34361169649	2.4052818754	-10.6786052627787	-4.73421047106794	-4.73421047106794
0.34361169649	2.4543692606	-10.9961799375264	-4.93452264286237	-4.93452264286237
0.34361169649	2.5034566458	-11.6716529330134	-5.36058137321292	-5.36058137321292
0.34361169649	2.552544031	-12.9194284427529	-6.14762342077666	-6.14762342077666
0.34361169649	2.6016314163	-14.9770404995891	-7.44547483207917	-7.44547483207917
0.34361169649	2.6507188015	-18.0934795919106	-9.41118788317152	-9.41118788317152
0.34361169649	2.6998061867	-22.4016173968403	-12.1285721984691	-12.1285721984691
0.34361169649	2.7488935719	-26.6544674101663	-14.8110834004788	-14.8110834004788
0.34361169649	2.7979809571	-26.3320065189598	-14.6076892177164	-14.6076892177164
0.34361169649	2.8470683423	-22.5596119207569	-12.2282282124208	-12.2282282124208
0.34361169649	2.8961557275	-19.44454490654	-10.2633806079993	-10.2633806079993
0.34361169649	2.9452431127	-17.7489050964278	-9.1938454090276	-9.1938454090276
0.34361169649	2.994330498	-17.3717137720329	-8.95592967021253	-8.95592967021253
0.34361169649	3.0434178832	-18.1727014420891	-9.46115755054328	-9.46115755054328
0.34361169649	3.0925052684	-19.8853588484892	-10.541426702636	-10.541426702636
0.34361169649	3.1415926536	-21.7269441511141	-11.7030179151801	-11.7030179151801
0.3926990817	-3.1415926536	-21.7269146806448	-11.702999326501	-11.702999326501
0.3926990817	-3.0925052684	-22.3119402937896	-12.0720078162916	-12.0720078162916
0.3926990817	-3.0434178832	-20.8273205834088	-11.1355748380907	-11.1355748380907
0.3926990817	-2.994330498	-18.6384289015219	-9.75491799897133	-9.75491799897133
0.3926990817	-2.9452431127	-17.0101841988738	-8.72789267694489	-8.72789267694489
0.3926990817	-2.8961557275	-16.3537217807849	-8.31382498476108	-8.31382498476108
0.3926990817	-2.8470683423	-16.7327606170855	-8.55290605302988	-8.55290605302988
0.3926990817	-2.7979809571	-17.984495753656	-9.34244565947687	-9.34244565947687
0.3926990817	-2.7488935719	-19.4317594882731	-10.2553161270945	-10.2553161270945
0.3926990817	-2.6998061867	-19.5526039932591	-10.3315395389972	-10.3315395389972
0.3926990817	-2.6507188015	-17.5399745747118	-9.06206120239233	-9.06206120239233
0.3926990817	-2.6016314163	-14.6798749871792	-7.25803586447094	-7.25803586447094
0.3926990817	-2.552544031	-12.2066390047627	-5.69802711568911	-5.69802711568911
0.3926990817	-2.5034566458	-10.5260677100639	-4.63799647513523	-4.63799647513523
0.3926990817	-2.4543692606	-9.68084064761778	-4.10486432701131	-4.10486432701131
0.3926990817	-2.4052818754	-9.63770129412332	-4.0776539154911	-4.0776539154911
0.3926990817	-2.3561944902	-10.3291691108244	-4.51380147731852	-4.51380147731852
0.3926990817	-2.307107105	-11.6252026276576	-5.33128255852079	-5.33128255852079
0.3926990817	-2.2580197198	-13.2150059742545	-6.33406075969784	-6.33406075969784
0.3926990817	-2.2089323346	-14.4612280245884	-7.12012295322379	-7.12012295322379
0.3926990817	-2.1598449493	-14.5699301796574	-7.18868750352338	-7.18868750352338
0.3926990817	-2.1107575641	-13.4353583262726	-6.47304935577467	-6.47304935577467
0.3926990817	-2.0616701789	-11.7096020527203	-5.38451801297244	-5.38451801297244
0.3926990817	-2.0125827937	-9.99570105357889	-4.30346445713898	-4.30346445713898
0.3926990817	-1.9634954085	-8.54955334826558	-3.3912979318423	-3.3912979318423
0.3926990817	-1.9144080233	-7.42414858706574	-2.68144198365367	-2.68144198365367
0.3926990817	-1.8653206381	-6.60737573869354	-2.1662575053884	-2.1662575053884
0.3926990817	-1.8162332529	-6.07311830251597	-1.82927135426325	-1.82927135426325
0.3926990817	-1.7671458676	-5.79628976225558	-1.65466005643765	-1.65466005643765
0.3926990817	-1.7180584824	-5.74894482535466	-1.6247969474173	-1.6247969474173
0.3926990817	-1.6689710972	-5.87125353693895	-1.70194391660271	-1.70194391660271
0.3926990817	-1.619883712	-6.04725481739938	-1.81295780256713	-1.81295780256713
0.3926990817	-1.5707963268	-6.10385787027287	-1.84866052495924	-1.84866052495924
0.3926990817	-1.5217089416	-5.86578520653722	-1.69849473369878	-1.69849473369878
0.3926990817	-1.4726215564	-5.24717633293646	-1.30830339661966	-1.30830339661966
0.3926990817	-1.4235341712	-4.32627431370863	-0.72743880586491	-0.72743880586491
0.3926990817	-1.3744467859	-3.28101881698536	-0.0681374972985416	-0.0681374972985416
0.3926990817	-1.3253594007	-2.28830486666882	0.558022908963416	0.558022908963416
0.3926990817	-1.2762720155	-1.45831839596887	1.08154196046833	1.08154196046833
0.3926990817	-1.2271846303	-0.832953770234638	1.47599452959636	1.47599452959636
0.3926990817	-1.1780972451	-0.400291438101109	1.748898946399	1.748898946399
0.3926990817	-1.1290098599	-0.107069602552304	1.93385041566522	1.93385041566522
0.3926990817	-1.0799224747	0.113752327768173	2.07313520113331	2.07313520113331
0.3926990817	-1.0308350895	0.331145011197486	2.21025696811469	2.21025696811469
0.3926990817	-0.9817477042	0.592805935684033	2.37530119936291	2.37530119936291
0.3926990817	-0.932660319	0.911161612814524	2.57610599319528	2.57610599319528
0.3926990817	-0.8835729338	1.2721220656977	2.80378401036202	2.80378401036202
0.3926990817	-0.8344855486	1.64041766030164	3.03608871310963	3.03608871310963
0.3926990817	-0.7853981634	1.97808632915399	3.24907529479623	3.24907529479623
0.3926990817	-0.7363107782	2.2550642524409	3.42378081688104	3.42378081688104
0.3926990817	-0.687223393	2.45066939896147	3.54715996147067	3.54715996147067
0.3926990817	-0.6381360078	2.55356060072501	3.61205921737062	3.61205921737062
0.3926990817	-0.5890486225	2.56485361008764	3.61918235221542	3.61918235221542
0.3926990817	-0.5399612373	2.48273994232684	3.56738865318624	3.56738865318624
0.3926990817	-0.49087385212	2.34161530222337	3.47837342180707	3.47837342180707
0.3926990817	-0.44178646691	2.18240139687189	3.37794827554449	3.37794827554449
0.3926990817	-0.3926990817	2.04828273084082	3.29335210523526	3.29335210523526
0.3926990817	-0.34361169649	1.99474221884027	3.25958109926215	3.25958109926215
0.3926990817	-0.29452431127	2.04458751142969	3.29102132295205	3.29102132295205
0.3926990817	-0.24543692606	2.20267881888692	3.39073838371496	3.39073838371496
0.3926990817	-0.19634954085	2.45352679971339	3.54896228450149	3.54896228450149
0.3926990817	-0.14726215564	2.72140012020938	3.71792502259439	3.71792502259439
0.3926990817	-0.09817477042	2.96778062376619	3.87333103472203	3.87333103472203
0.3926990817	-0.049087385212	3.15086265581324	3.98881114813163	3.98881114813163
0.3926990817	0	3.23744127864945	4.04342114493023	4.04342114493023
0.3926990817	0.049087385212	3.22061873475289	4.03281022230014	4.03281022230014
0.3926990817	0.09817477042	3.10659699691275	3.96089031257598	3.96089031257598
0.3926990817	0.14726215564	2.91252138142386	3.83847592905562	3.83847592905562
0.3926990817	0.19634954085	2.67134496630764	3.68635242759598	3.68635242759598
0.3926990817	0.24543692606	2.42505822306884	3.53100555536339	3.53100555536339
0.3926990817	0.29452431127	2.23007942167112	3.40802148179744	3.40802148179744
0.3926990817	0.34361169649	2.13924328583368	3.35072603258864	3.35072603258864
0.3926990817	0.3926990817	2.18717063180201	3.38095649969653	3.38095649969653
0.3926990817	0.44178646691	2.37034731109578	3.49649631243687	3.49649631243687
0.3926990817	0.49087385212	2.64124286310433	3.66736534157275	3.66736534157275
0.3926990817	0.5399612373	2.92764670990344	3.84801632266306	3.84801632266306
0.3926990817	0.5890486225	3.14559496044976	3.98548851700731	3.98548851700731
0.3926990817	0.6381360078	3.2321904687934	4.04010916444318	4.04010916444318
0.3926990817	0.687223393	3.15201171281835	3.98953592287757	3.98953592287757
0.3926990817	0.7363107782	2.90504329570587	3.83375908067271	3.83375908067271
0.3926990817	0.7853981634	2.52665895015634	3.59509083645502	3.59509083645502
0.3926990817	0.8344855486	2.08889397468831	3.31896789610658	3.31896789610658
0.3926990817	0.8835729338	1.68308960100264	3.06300430114665	3.06300430114665
0.3926990817	0.932660319	1.39016045348402	2.87823744664869	2.87823744664869
0.3926990817	0.9817477042	1.24086533432223	2.78406863554509	2.78406863554509
0.3926990817	1.0308350895	1.2019394288721	2.75951588219353	2.75951588219353
0.3926990817	1.0799224747	1.19048609063447	2.75229161892852	2.75229161892852
0.3926990817	1.1290098599	1.11445379520563	2.70433378275672	2.70433378275672
0.3926990817	1.1780972451	0.901390412090715	2.56994274847313	2.56994274847313
0.3926990817	1.2271846303	0.511756877373582	2.32417900926712	2.32417900926712
0.3926990817	1.2762720155	-0.0487638283764675	1.97062713995092	1.97062713995092
0.3926990817	1.3253594007	-0.745766158740159	1.53098864972229	1.53098864972229
0.3926990817	1.3744467859	-1.50475978770497	1.05224876809647	1.05224876809647
0.3926990817	1.4235341712	-2.23261951328065	0.593146786782662	0.593146786782662
0.3926990817	1.4726215564	-2.84791396519408	0.205046041489425	0.205046041489425
0.3926990817	1.5217089416	-3.30551204837109	-0.0835867530587384	-0.0835867530587384
0.3926990817	1.5707963268	-3.61471604010759	-0.278619065258856	-0.278619065258856
0.3926990817	1.619883712	-3.84044164018799	-0.420996870471519	-0.420996870471519
0.3926990817	1.6689710972	-4.05152910479666	-0.554141582051351	-0.554141582051351
0.3926990817	1.7180584824	-4.31279747950138	-0.718938210119631	-0.718938210119631
0.3926990817	1.7671458676	-4.65281938562475	-0.9334091106326	-0.9334091106326
0.3926990817	1.8162332529	-5.07635553840367	-1.20055713389359	-1.20055713389359
0.3926990817	1.8653206381	-5.55923079978084	-1.50513366345819	-1.50513366345819
0.3926990817	1.9144080233	-6.06786504542223	-1.82595783016604	-1.82595783016604
0.3926990817	1.9634954085	-6.56839262240764	-2.14166866595167	-2.14166866595167
0.3926990817	2.0125827937	-7.04870455877769	-2.44462836256321	-2.44462836256321
0.3926990817	2.0616701789	-7.52105062902151	-2.74256354031084	-2.74256354031084
0.3926990817	2.1107575641	-8.00575457363257	-3.04829352302908	-3.04829352302908
0.3926990817	2.1598449493	-8.5225542912937	-3.3742681112411	-3.3742681112411
0.3926990817	2.2089323346	-9.05580965030611	-3.71062219605486	-3.71062219605486
0.3926990817	2.2580197198	-9.56328866552174	-4.03071769409386	-4.03071769409386
0.3926990817	2.307107105	-9.98621190323501	-4.29747911742202	-4.29747911742202
0.3926990817	2.3561944902	-10.3097551350616	-4.50155599316176	-4.50155599316176
0.3926990817	2.4052818754	-10.6014521530743	-4.68554567442492	-4.68554567442492
0.3926990817	2.4543692606	-11.0064671262157	-4.94101135015508	-4.94101135015508
0.3926990817	2.5034566458	-11.7238459415448	-5.39350243311704	-5.39350243311704
0.3926990817	2.552544031	-12.9719487816442	-6.18075094631078	-6.18075094631078
0.3926990817	2.6016314163	-14.9761872792721	-7.44493665813676	-7.44493665813676
0.3926990817	2.6507188015	-17.9808099287235	-9.34012080281858	-9.34012080281858
0.3926990817	2.6998061867	-22.081628128117	-11.926737006731	-11.926737006731
0.3926990817	2.7488935719	-26.1203754496144	-14.4742016241184	-14.4742016241184
0.3926990817	2.7979809571	-26.0638163954573	-14.4385266541861	-14.4385266541861
0.3926990817	2.8470683423	-22.5817913438224	-12.2422180194069	-12.2422180194069
0.3926990817	2.8961557275	-19.5340667637125	-10.3198470678879	-10.3198470678879
0.3926990817	2.9452431127	-17.8216556923372	-9.23973329312139	-9.23973329312139
0.3926990817	2.994330498	-17.3988185605561	-8.97302618163749	-8.97302618163749
0.3926990817	3.0434178832	-18.1407450084474	-9.44100083423506	-9.44100083423506
0.3926990817	3.0925052684	-19.8213689223137	-10.5010646646511	-10.5010646646511
0.3926990817	3.1415926536	-21.7269146806448	-11.702999326501	-11.702999326501
0.44178646691	-3.1415926536	-21.7305469936737	-11.7052904301983	-11.7052904301983
0.44178646691	-3.0925052684	-22.5347295494793	-12.2125335042897	-12.2125335042897
0.44178646691	-3.0434178832	-21.2478568547026	-11.4008306677255	-11.4008306677255
0.44178646691	-2.994330498	-19.1200345888827	-10.0586937369468	-10.0586937369468
0.44178646691	-2.9452431127	-17.4786656572375	-9.02339022707162	-9.02339022707162
0.44178646691	-2.8961557275	-16.8103694392782	-8.601858293117	-8.601858293117
0.44178646691	-2.8470683423	-17.1969841131292	-8.84571786733587	-8.84571786733587
0.44178646691	-2.7979809571	-18.4916693694889	-9.66234852498408	-9.66234852498408
0.44178646691	-2.7488935719	-20.0305204966089	-10.6329883015551	-10.6329883015551
0.44178646691	-2.6998061867	-20.1830162275643	-10.7291759181568	-10.7291759181568
0.44178646691	-2.6507188015	-18.0731235682109	-9.39834819650693	-9.39834819650693
0.44178646691	-2.6016314163	-15.0966040042723	-7.52089024519256	-7.52089024519256
0.44178646691	-2.552544031	-12.5613039698948	-5.921734215386	-5.921734215386
0.44178646691	-2.5034566458	-10.8502243254161	-4.84246024629183	-4.84246024629183
0.44178646691	-2.4543692606	-10.0145876671031	-4.3153773043327	-4.3153773043327
0.44178646691	-2.4052818754	-10.0076209716513	-4.3109830184934	-4.3109830184934
0.44178646691	-2.3561944902	-10.764298054388	-4.78826172439292	-4.78826172439292
0.44178646691	-2.307107105	-12.1594974378437	-5.66829228353086	-5.66829228353086
0.44178646691	-2.2580197198	-13.8625076665853	-6.7424764192097	-6.7424764192097
0.44178646691	-2.2089323346	-15.1554865748669	-7.55803078735328	-7.55803078735328
0.44178646691	-2.1598449493	-15.168384897648	-7.56616648347214	-7.56616648347214
0.44178646691	-2.1107575641	-13.8680669712979	-6.74598298471754	-6.74598298471754
0.44178646691	-2.0616701789	-12.0238447823987	-5.58272854000044	-5.58272854000044
0.44178646691	-2.0125827937	-10.2703109211602	-4.47667631357901	-4.47667631357901
0.44178646691	-1.9634954085	-8.83324156257795	-3.57023601110362	-3.57023601110362
0.44178646691	-1.9144080233	-7.73937750236628	-2.88027455330494	-2.88027455330494
0.44178646691	-1.8653206381	-6.95342372519331	-2.38452939301901	-2.38452939301901
0.44178646691	-1.8162332529	-6.43827867349232	-2.05959849549906	-2.05959849549906
0.44178646691	-1.7671458676	-6.16196193752036	-1.88531002136408	-1.88531002136408
0.44178646691	-1.7180584824	-6.10274612198307	-1.84795928291406	-1.84795928291406
0.44178646691	-1.6689710972	-6.20308838264833	-1.91125077859956	-1.91125077859956
0.44178646691	-1.619883712	-6.36198875321914	-2.01147816087829	-2.01147816087829
0.44178646691	-1.5707963268	-6.41875938128586	-2.04728658235022	-2.04728658235022
0.44178646691	-1.5217089416	-6.19435752008199	-1.90574373354412	-1.90574373354412
0.44178646691	-1.4726215564	-5.59808726249484	-1.52964261537847	-1.52964261537847
0.44178646691	-1.4235341712	-4.69037874944546	-0.957099909478954	-0.957099909478954
0.44178646691	-1.3744467859	-3.64395261977396	-0.297060217008326	-0.297060217008326
0.44178646691	-1.3253594007	-2.63836275199666	0.337221753079398	0.337221753079398
0.44178646691	-1.2762720155	-1.78939490607019	0.872713423302374	0.872713423302374
0.44178646691	-1.2271846303	-1.14458695718448	1.27942998763239	1.27942998763239
0.44178646691	-1.1780972451	-0.697754710398488	1.56127216491744	1.56127216491744
0.44178646691	-1.1290098599	-0.398736809706128	1.74987953778394	1.74987953778394
0.44178646691	-1.0799224747	-0.177597106161288	1.88936476066021	1.88936476066021
0.44178646691	-1.0308350895	0.0347602764273656	2.02331048078637	2.02331048078637
0.44178646691	-0.9817477042	0.291864168711564	2.18548033605321	2.18548033605321
0.44178646691	-0.932660319	0.612955698743015	2.38801078586471	2.38801078586471
0.44178646691	-0.8835729338	0.984274383606633	2.6222223213153	2.6222223213153
0.44178646691	-0.8344855486	1.36869095157559	2.8646954267819	2.8646954267819
0.44178646691	-0.7853981634	1.72753638231107	3.09103938077079	3.09103938077079
0.44178646691	-0.7363107782	2.02756750761927	3.28028585127149	3.28028585127149
0.44178646691	-0.687223393	2.24386991607386	3.41671992063274	3.41671992063274
0.44178646691	-0.6381360078	2.36435951492952	3.49271947331934	3.49271947331934
0.44178646691	-0.5890486225	2.38602938984647	3.50638787968888	3.50638787968888
0.44178646691	-0.5399612373	2.31983309818177	3.46463416315394	3.46463416315394
0.44178646691	-0.49087385212	2.18766178910406	3.38126630017399	3.38126630017399
0.44178646691	-0.44178646691	2.03709468152493	3.286295174583	3.286295174583
0.44178646691	-0.3926990817	1.90277840211017	3.20157435842128	3.20157435842128
0.44178646691	-0.34361169649	1.86626463137839	3.17854307382185	3.17854307382185
0.44178646691	-0.29452431127	1.92783970265821	3.21738192728602	3.21738192728602
0.44178646691	-0.24543692606	2.11420673296371	3.33493407347347	3.33493407347347
0.44178646691	-0.19634954085	2.37638561466683	3.50030500940943	3.50030500940943
0.44178646691	-0.14726215564	2.67752145864993	3.69024828798264	3.69024828798264
0.44178646691	-0.09817477042	2.93842832196255	3.85481689052547	3.85481689052547
0.44178646691	-0.049087385212	3.13763764012649	3.98046938846098	3.98046938846098
0.44178646691	0	3.23773161101742	4.04360427385012	4.04360427385012
0.44178646691	0.049087385212	3.23111506277549	4.03943084550865	4.03943084550865
0.44178646691	0.09817477042	3.12437049602829	3.9721010560367	3.9721010560367
0.44178646691	0.14726215564	2.93705031335029	3.85394770315059	3.85394770315059
0.44178646691	0.19634954085	2.69978484650029	3.70429105627124	3.70429105627124
0.44178646691	0.24543692606	2.45664043286644	3.5509262276892	3.5509262276892
0.44178646691	0.29452431127	2.2598244205835	3.42678332210129	3.42678332210129
0.44178646691	0.34361169649	2.16242962721385	3.36535095947086	3.36535095947086
0.44178646691	0.3926990817	2.20085539344054	3.389588246943	3.389588246943
0.44178646691	0.44178646691	2.37206537125088	3.49757998940581	3.49757998940581
0.44178646691	0.49087385212	2.63429561358933	3.66298332137718	3.66298332137718
0.44178646691	0.5399612373	2.91334326010955	3.83899433407205	3.83899433407205
0.44178646691	0.5890486225	3.13177354543636	3.9767705748074	3.9767705748074
0.44178646691	0.6381360078	3.22441641276945	4.03520563097646	4.03520563097646
0.44178646691	0.687223393	3.15500882268372	3.99142636828767	3.99142636828767
0.44178646691	0.7363107782	2.92017265280944	3.84330201535942	3.84330201535942
0.44178646691	0.7853981634	2.55486236767154	3.61288031484772	3.61288031484772
0.44178646691	0.8344855486	2.12675446468261	3.34284863213184	3.34284863213184
0.44178646691	0.8835729338	1.72413271895957	3.08889249925847	3.08889249925847
0.44178646691	0.932660319	1.42905045246597	2.90276755177545	2.90276755177545
0.44178646691	0.9817477042	1.27552997316983	2.80593356887942	2.80593356887942
0.44178646691	1.0308350895	1.23311389087198	2.77917936509776	2.77917936509776
0.44178646691	1.0799224747	1.22198176780382	2.77215771026891	2.77215771026891
0.44178646691	1.1290098599	1.14859027932227	2.72586557925863	2.72586557925863
0.44178646691	1.1780972451	0.940982326922518	2.59491559132264	2.59491559132264
0.44178646691	1.2271846303	0.557099501580518	2.3527791472881	2.3527791472881
0.44178646691	1.2762720155	-0.00277409509661812	1.9996354459843	1.9996354459843
0.44178646691	1.3253594007	-0.700357456801539	1.55963046667736	1.55963046667736
0.44178646691	1.3744467859	-1.46393716845918	1.07799788529531	1.07799788529531
0.44178646691	1.4235341712	-2.19742765440917	0.615344267377197	0.615344267377197
0.44178646691	1.4726215564	-2.81114770384105	0.228236586095153	0.228236586095153
0.44178646691	1.5217089416	-3.2550220408508	-0.0517398714761907	-0.0517398714761907
0.44178646691	1.5707963268	-3.541161464036	-0.232224065751968	-0.232224065751968
0.44178646691	1.619883712	-3.73358848038557	-0.353598585264668	-0.353598585264668
0.44178646691	1.6689710972	-3.91699756646497	-0.469284990008947	-0.469284990008947
0.44178646691	1.7180584824	-4.16049064130289	-0.622869738781611	-0.622869738781611
0.44178646691	1.7671458676	-4.49738380054336	-0.835367163029171	-0.835367163029171
0.44178646691	1.8162332529	-4.93504588544117	-1.11142520452006	-1.11142520452006
0.44178646691	1.8653206381	-5.44137298170193	-1.43079412262077	-1.43079412262077
0.44178646691	1.9144080233	-5.97134440988952	-1.76507684794699	-1.76507684794699
0.44178646691	1.9634954085	-6.47774450261483	-2.08449180901494	-2.08449180901494
0.44178646691	2.0125827937	-6.93678093028978	-2.37403184816754	-2.37403184816754
0.44178646691	2.0616701789	-7.35852451992296	-2.64004920124179	-2.64004920124179
0.44178646691	2.1107575641	-7.77238385724281	-2.90109351386465	-2.90109351386465
0.44178646691	2.1598449493	-8.21751431387895	-3.18186227658625	-3.18186227658625
0.44178646691	2.2089323346	-8.70439619732036	-3.48896600756541	-3.48896600756541
0.44178646691	2.2580197198	-9.21110096440195	-3.80857314385024	-3.80857314385024
0.44178646691	2.307107105	-9.68996884032116	-4.11062199048503	-4.11062199048503
0.44178646691	2.3561944902	-10.1154017135133	-4.37896638176734	-4.37896638176734
0.44178646691	2.4052818754	-10.5215303715512	-4.63513452106927	-4.63513452106927
0.44178646691	2.4543692606	-11.0226364635558	-4.95121025874771	-4.95121025874771
0.44178646691	2.5034566458	-11.7937523862234	-5.43759635139669	-5.43759635139669
0.44178646691	2.552544031	-13.0469826930724	-6.22807904565733	-6.22807904565733
0.44178646691	2.6016314163	-15.0024873334991	-7.46152557847405	-7.46152557847405
0.44178646691	2.6507188015	-17.8922804113966	-9.28428026736734	-9.28428026736734
0.44178646691	2.6998061867	-21.7871513803877	-11.7409939939184	-11.7409939939184
0.44178646691	2.7488935719	-25.5899389628858	-14.1396255602681	-14.1396255602681
0.44178646691	2.7979809571	-25.7445805305438	-14.237166676517	-14.237166676517
0.44178646691	2.8470683423	-22.5646815883092	-12.23142593629	-12.23142593629
0.44178646691	2.8961557275	-19.6045401688228	-10.3642985999335	-10.3642985999335
0.44178646691	2.9452431127	-17.8866265221885	-9.28071404210947	-9.28071404210947
0.44178646691	2.994330498	-17.4216611367975	-8.98743427655229	-8.98743427655229
0.44178646691	3.0434178832	-18.1103437300404	-9.42182504161912	-9.42182504161912
0.44178646691	3.0925052684	-19.7605670785184	-10.4627135291602	-10.4627135291602
0.44178646691	3.1415926536	-21.7305469936737	-11.7052904301983	-11.7052904301983
0.49087385212	-3.1415926536	-21.7279868470878	-11.7036756020538	-11.7036756020538
0.49087385212	-3.0925052684	-22.7618239018397	-12.355774658389	-12.355774658389
0.49087385212	-3.0434178832	-21.6989161971576	-11.685339111502	-11.685339111502
0.49087385212	-2.994330498	-19.6389810507537	-10.3860223972217	-10.3860223972217
0.49087385212	-2.9452431127	-17.9878401943479	-9.34455518593379	-9.34455518593379
0.49087385212	-2.8961557275	-17.3053058980848	-8.91404249685597	-8.91404249685597
0.49087385212	-2.8470683423	-17.6978630115234	-9.16165030125256	-9.16165030125256
0.49087385212	-2.7979809571	-19.0448673535961	-10.0112815427597	-10.0112815427597
0.49087385212	-2.7488935719	-20.6753991513683	-11.0397494640481	-11.0397494640481
0.49087385212	-2.6998061867	-20.8711632855461	-11.1632288910766	-11.1632288910766
0.49087385212	-2.6507188015	-18.651631181579	-9.76324541800426	-9.76324541800426
0.49087385212	-2.6016314163	-15.5587878194807	-7.81241551831512	-7.81241551831512
0.49087385212	-2.552544031	-12.9563291648554	-6.17089877732393	-6.17089877732393
0.49087385212	-2.5034566458	-11.2215880460554	-5.07670018833383	-5.07670018833383
0.49087385212	-2.4543692606	-10.3881693530121	-4.55101624155752	-4.55101624155752
0.49087385212	-2.4052818754	-10.4134068771805	-4.56693496455049	-4.56693496455049
0.49087385212	-2.3561944902	-11.2394066824051	-5.08793940238152	-5.08793940238152
0.49087385212	-2.307107105	-12.7342643883226	-6.0308300589928	-6.0308300589928
0.49087385212	-2.2580197198	-14.5514475716153	-7.17702948526272	-7.17702948526272
0.49087385212	-2.2089323346	-15.8900385229021	-8.02135392898497	-8.02135392898497
0.49087385212	-2.1598449493	-15.7911401894359	-7.95897319922679	-7.95897319922679
0.49087385212	-2.1107575641	-14.314893262205	-7.02782140529554	-7.02782140529554
0.49087385212	-2.0616701789	-12.3650482243329	-5.797944701465	-5.797944701465
0.49087385212	-2.0125827937	-10.5755179927873	-4.66918754393203	-4.66918754393203
0.49087385212	-1.9634954085	-9.15149500055441	-3.77097631696319	-3.77097631696319
0.49087385212	-1.9144080233	-8.08699564939285	-3.09953682930779	-3.09953682930779
0.49087385212	-1.8653206381	-7.33170544558299	-2.62313290578837	-2.62313290578837
0.49087385212	-1.8162332529	-6.83098838872576	-2.30730255441269	-2.30730255441269
0.49087385212	-1.7671458676	-6.55679321130855	-2.13435226633435	-2.13435226633435
0.49087385212	-1.7180584824	-6.47998719998119	-2.08590640411919	-2.08590640411919
0.49087385212	-1.6689710972	-6.55829477536789	-2.13529938706447	-2.13529938706447
0.49087385212	-1.619883712	-6.70149104728896	-2.22562131290495	-2.22562131290495
0.49087385212	-1.5707963268	-6.75806518441785	-2.261305796514	-2.261305796514
0.49087385212	-1.5217089416	-6.55419947740741	-2.13271625278508	-2.13271625278508
0.49087385212	-1.4726215564	-5.98143848269719	-1.77144374621418	-1.77144374621418
0.49087385212	-1.4235341712	-5.08684865979342	-1.2071757344988	-1.2071757344988
0.49087385212	-1.3744467859	-4.0398604308672	-0.546781494479422	-0.546781494479422
0.49087385212	-1.3253594007	-3.01849927345469	0.097448313172293	0.097448313172293
0.49087385212	-1.2762720155	-2.14712518231142	0.647072859842999	0.647072859842999
0.49087385212	-1.2271846303	-1.48488486434034	1.06478499777719	1.06478499777719
0.49087385212	-1.1780972451	-1.02209197291838	1.35669444945309	1.35669444945309
0.49087385212	-1.1290098599	-0.717879274934597	1.54857847253832	1.54857847253832
0.49087385212	-1.0799224747	-0.498428748950746	1.68699823631885	1.68699823631885
0.49087385212	-1.0308350895	-0.290644995968297	1.81805911154946	1.81805911154946
0.49087385212	-0.9817477042	-0.0361096649476336	1.97860883106242	1.97860883106242
0.49087385212	-0.932660319	0.28808608660289	2.18309728761584	2.18309728761584
0.49087385212	-0.8835729338	0.671339060199789	2.42483644880322	2.42483644880322
0.49087385212	-0.8344855486	1.07570880369977	2.67989514198392	2.67989514198392
0.49087385212	-0.7853981634	1.45928668994292	2.92183924381359	2.92183924381359
0.49087385212	-0.7363107782	1.78356217345079	3.1263779917876	3.1263779917876
0.49087385212	-0.687223393	2.02160078286078	3.2765223030735	3.2765223030735
0.49087385212	-0.6381360078	2.16149462686052	3.36476120226949	3.36476120226949
0.49087385212	-0.5890486225	2.19777831733135	3.38764736233469	3.38764736233469
0.49087385212	-0.5399612373	2.14434966525937	3.35394691269684	3.35394691269684
0.49087385212	-0.49087385212	2.02362069526465	3.27779637519773	3.27779637519773
0.49087385212	-0.44178646691	1.87192272009266	3.18211194794401	3.18211194794401
0.49087385212	-0.3926990817	1.7621090396342	3.11284629619502	3.11284629619502
0.49087385212	-0.34361169649	1.73075762117229	3.09307119691819	3.09307119691819
0.49087385212	-0.29452431127	1.81476411607325	3.14605880826289	3.14605880826289
0.49087385212	-0.24543692606	2.01788331749282	3.27417748901672	3.27417748901672
0.49087385212	-0.19634954085	2.3106437328953	3.45883791469865	3.45883791469865
0.49087385212	-0.14726215564	2.62324713785547	3.65601442761691	3.65601442761691
0.49087385212	-0.09817477042	2.9159784012617	3.84065646549859	3.84065646549859
0.49087385212	-0.049087385212	3.12528235683895	3.97267621782976	3.97267621782976
0.49087385212	0	3.23805479238576	4.04380812247825	4.04380812247825
0.49087385212	0.049087385212	3.24191252346399	4.04624140999116	4.04624140999116
0.49087385212	0.09817477042	3.14250920989519	3.98354216093943	3.98354216093943
0.49087385212	0.14726215564	2.96131768939471	3.8692544992705	3.8692544992705
0.49087385212	0.19634954085	2.72873494762514	3.72255150992547	3.72255150992547
0.49087385212	0.24543692606	2.48693968713949	3.57003766795756	3.57003766795756
0.49087385212	0.29452431127	2.28960524933382	3.44556776229494	3.44556776229494
0.49087385212	0.34361169649	2.18698164642621	3.38083729601287	3.38083729601287
0.49087385212	0.3926990817	2.21589280376783	3.39907318563724	3.39907318563724
0.49087385212	0.44178646691	2.37447525090606	3.49910003576302	3.49910003576302
0.49087385212	0.49087385212	2.62561525816607	3.65750813401168	3.65750813401168
0.49087385212	0.5399612373	2.89980225808004	3.83045326407975	3.83045326407975
0.49087385212	0.5890486225	3.11780770367204	3.96796153454948	3.96796153454948
0.49087385212	0.6381360078	3.21616208414249	4.02999916262289	4.02999916262289
0.49087385212	0.687223393	3.15709961602747	3.99274514899898	3.99274514899898
0.49087385212	0.7363107782	2.93585084747913	3.85319113270354	3.85319113270354
0.49087385212	0.7853981634	2.58244670900813	3.63027930714785	3.63027930714785
0.49087385212	0.8344855486	2.16279926225004	3.36558410903459	3.36558410903459
0.49087385212	0.8835729338	1.76542845104142	3.11494003527729	3.11494003527729
0.49087385212	0.932660319	1.46908785897326	2.92802139122869	2.92802139122869
0.49087385212	0.9817477042	1.31045374039073	2.82796194902283	2.82796194902283
0.49087385212	1.0308350895	1.26444948304691	2.79894448184711	2.79894448184711
0.49087385212	1.0799224747	1.25237496241619	2.79132840398185	2.79132840398185
0.49087385212	1.1290098599	1.18415223748612	2.74829650224934	2.74829650224934
0.49087385212	1.1780972451	0.981655375535173	2.62057036592825	2.62057036592825
0.49087385212	1.2271846303	0.604816936873547	2.38287721195147	2.38287721195147
0.49087385212	1.2762720155	0.0485364402899596	2.03199988054567	2.03199988054567
0.49087385212	1.3253594007	-0.651457304375815	1.59047453741839	1.59047453741839
0.49087385212	1.3744467859	-1.42200624525126	1.10444607200854	1.10444607200854
0.49087385212	1.4235341712	-2.16394043432489	0.636466536612835	0.636466536612835
0.49087385212	1.4726215564	-2.77855211515844	0.24879645336139	0.24879645336139
0.49087385212	1.5217089416	-3.2113205872375	-0.0241749118621759	-0.0241749118621759
0.49087385212	1.5707963268	-3.47155753505094	-0.1883209610995	-0.1883209610995
0.49087385212	1.619883712	-3.63097412027175	-0.288873948931422	-0.288873948931422
0.49087385212	1.6689710972	-3.78222897954264	-0.384278878115657	-0.384278878115657
0.49087385212	1.7180584824	-4.00238662698685	-0.523144663089657	-0.523144663089657
0.49087385212	1.7671458676	-4.33551460286924	-0.733267174865807	-0.733267174865807
0.49087385212	1.8162332529	-4.78591443729528	-1.0173596299125	-1.0173596299125
0.49087385212	1.8653206381	-5.31771086705856	-1.3527934861639	-1.3527934861639
0.49087385212	1.9144080233	-5.87439108583543	-1.70392294479211	-1.70392294479211
0.49087385212	1.9634954085	-6.3935783893137	-2.0314035173864	-2.0314035173864
0.49087385212	2.0125827937	-6.83785305575743	-2.31163248520094	-2.31163248520094
0.49087385212	2.0616701789	-7.20832456927503	-2.54530966213463	-2.54530966213463
0.49087385212	2.1107575641	-7.55283687186083	-2.76261290772777	-2.76261290772777
0.49087385212	2.1598449493	-7.92408383003088	-2.99677920112694	-2.99677920112694
0.49087385212	2.2089323346	-8.36062258577084	-3.27212869586917	-3.27212869586917
0.49087385212	2.2580197198	-8.86009137140642	-3.58717169252396	-3.58717169252396
0.49087385212	2.307107105	-9.3906027259373	-3.9217949796992	-3.9217949796992
0.49087385212	2.3561944902	-9.91359505103518	-4.25167559299244	-4.25167559299244
0.49087385212	2.4052818754	-10.4388390502912	-4.58297646355638	-4.58297646355638
0.49087385212	2.4543692606	-11.0431086725741	-4.96412323001389	-4.96412323001389
0.49087385212	2.5034566458	-11.8790926574429	-5.491425250326	-5.491425250326
0.49087385212	2.552544031	-13.1449420994191	-6.28986754138226	-6.28986754138226
0.49087385212	2.6016314163	-15.0562523179213	-7.49543817180239	-7.49543817180239
0.49087385212	2.6507188015	-17.8250291757096	-9.24186113842696	-9.24186113842696
0.49087385212	2.6998061867	-21.5041518389837	-11.5624902993134	-11.5624902993134
0.49087385212	2.7488935719	-25.0625625078546	-13.806979630159	-13.806979630159
0.49087385212	2.7979809571	-25.3793038628461	-14.0067661804117	-14.0067661804117
0.49087385212	2.8470683423	-22.5058799247932	-12.1943364267648	-12.1943364267648
0.49087385212	2.8961557275	-19.6566607262791	-10.3971739608781	-10.3971739608781
0.49087385212	2.9452431127	-17.9441612946234	-9.31700445232331	-9.31700445232331
0.49087385212	2.994330498	-17.4459292774735	-9.00274155496824	-9.00274155496824
0.49087385212	3.0434178832	-18.0898477503481	-9.40889707685466	-9.40889707685466
0.49087385212	3.0925052684	-19.7030285115523	-10.4264207255225	-10.4264207255225
0.49087385212	3.1415926536	-21.7279868470878	-11.7036756020538	-11.7036756020538
0.5399612373	-3.1415926536	-21.7271297177948	-11.7031349625008	-11.7031349625008
0.5399612373	-3.0925052684	-22.9856018090245	-12.4969239443747	-12.4969239443747
0.5399612373	-3.0434178832	-22.1753286519269	-11.9858391862028	-11.9858391862028
0.5399612373	-2.994330498	-20.2043083474837	-10.7426060532473	-10.7426060532473
0.5399612373	-2.9452431127	-18.5464141100377	-9.69687910549202	-9.69687910549202
0.5399612373	-2.8961557275	-17.8419247291927	-9.25251811230112	-9.25251811230112
0.5399612373	-2.8470683423	-18.2411407532553	-9.50432606537117	-9.50432606537117
0.5399612373	-2.7979809571	-19.643519852026	-10.3888852739323	-10.3888852739323
0.5399612373	-2.7488935719	-21.3803060835758	-11.4843738303191	-11.4843738303191
0.5399612373	-2.6998061867	-21.6189312404335	-11.6348881100014	-11.6348881100014
0.5399612373	-2.6507188015	-19.2912289614148	-10.1666756362847	-10.1666756362847
0.5399612373	-2.6016314163	-16.0731060821131	-8.13682491356456	-8.13682491356456
0.5399612373	-2.552544031	-13.392303326585	-6.44589215093496	-6.44589215093496
0.5399612373	-2.5034566458	-11.6326848815348	-5.33600203599567	-5.33600203599567
0.5399612373	-2.4543692606	-10.8045106271943	-4.81362605106249	-4.81362605106249
0.5399612373	-2.4052818754	-10.8643790797457	-4.85138844430768	-4.85138844430768
0.5399612373	-2.3561944902	-11.7536086870482	-5.4122754671919	-5.4122754671919
0.5399612373	-2.307107105	-13.3488146095769	-6.41846137623811	-6.41846137623811
0.5399612373	-2.2580197198	-15.2833856289646	-7.63870389932961	-7.63870389932961
0.5399612373	-2.2089323346	-16.661345966407	-8.50786082457549	-8.50786082457549
0.5399612373	-2.1598449493	-16.4376994191758	-8.36679439468522	-8.36679439468522
0.5399612373	-2.1107575641	-14.7812124926201	-7.32195511689632	-7.32195511689632
0.5399612373	-2.0616701789	-12.7257992444973	-6.02549061766126	-6.02549061766126
0.5399612373	-2.0125827937	-10.9131336860255	-4.88214071092545	-4.88214071092545
0.5399612373	-1.9634954085	-9.5051379731652	-3.99403878861582	-3.99403878861582
0.5399612373	-1.9144080233	-8.47438831657658	-3.34388712758789	-3.34388712758789
0.5399612373	-1.8653206381	-7.74638368115752	-2.88469374350254	-2.88469374350254
0.5399612373	-1.8162332529	-7.25984342414586	-2.57780549548701	-2.57780549548701
0.5399612373	-1.7671458676	-6.97746428138711	-2.39969312112848	-2.39969312112848
0.5399612373	-1.7180584824	-6.88310517963236	-2.34017553958303	-2.34017553958303
0.5399612373	-1.6689710972	-6.93947640500266	-2.37573203535716	-2.37573203535716
0.5399612373	-1.619883712	-7.06742884396373	-2.45643882016312	-2.45643882016312
0.5399612373	-1.5707963268	-7.12811186276414	-2.49471500606053	-2.49471500606053
0.5399612373	-1.5217089416	-6.94514930756122	-2.37931025340237	-2.37931025340237
0.5399612373	-1.4726215564	-6.39662138828051	-2.03332290762838	-2.03332290762838
0.5399612373	-1.4235341712	-5.51690036633301	-1.47843348321343	-1.47843348321343
0.5399612373	-1.3744467859	-4.46443833153641	-0.81458660660473	-0.81458660660473
0.5399612373	-1.3253594007	-3.42440594105269	-0.158579804299569	-0.158579804299569
0.5399612373	-1.2762720155	-2.53249081135333	0.404001128289981	0.404001128289981
0.5399612373	-1.2271846303	-1.8482458021099	0.835592860061217	0.835592860061217
0.5399612373	-1.1780972451	-1.37381930065761	1.13484028253985	1.13484028253985
0.5399612373	-1.1290098599	-1.06579643084405	1.32912759485065	1.32912759485065
0.5399612373	-1.0799224747	-0.849458054058294	1.46558435145714	1.46558435145714
0.5399612373	-1.0308350895	-0.646244151394047	1.59376276560127	1.59376276560127
0.5399612373	-0.9817477042	-0.39347577014565	1.75319797071973	1.75319797071973
0.5399612373	-0.932660319	-0.0629578527114277	1.96167417213855	1.96167417213855
0.5399612373	-0.8835729338	0.334639355137421	2.21246104696374	2.21246104696374
0.5399612373	-0.8344855486	0.762486901688387	2.48232850826124	2.48232850826124
0.5399612373	-0.7853981634	1.1719218976346	2.74058214045589	2.74058214045589
0.5399612373	-0.7363107782	1.52329744891562	2.96221442221287	2.96221442221287
0.5399612373	-0.687223393	1.78636682257414	3.12814704140551	3.12814704140551
0.5399612373	-0.6381360078	1.94634057164874	3.2290514637518	3.2290514637518
0.5399612373	-0.5890486225	1.99828480975447	3.26181561018581	3.26181561018581
0.5399612373	-0.5399612373	1.95577003127911	3.2349991531855	3.2349991531855
0.5399612373	-0.49087385212	1.84948420990933	3.16795872017097	3.16795872017097
0.5399612373	-0.44178646691	1.71088106425748	3.0805339368657	3.0805339368657
0.5399612373	-0.3926990817	1.60269318004216	3.0122937660579	3.0122937660579
0.5399612373	-0.34361169649	1.58855538778098	3.00337626697059	3.00337626697059
0.5399612373	-0.29452431127	1.69479496275947	3.07038752979047	3.07038752979047
0.5399612373	-0.24543692606	1.9243895889908	3.21520574695236	3.21520574695236
0.5399612373	-0.19634954085	2.23525100893558	3.41128349214947	3.41128349214947
0.5399612373	-0.14726215564	2.57856609183689	3.62783158409156	3.62783158409156
0.5399612373	-0.09817477042	2.88286998682874	3.81977313024837	3.81977313024837
0.5399612373	-0.049087385212	3.11224364873385	3.9644519728077	3.9644519728077
0.5399612373	0	3.23730588503775	4.04333574458014	4.04333574458014
0.5399612373	0.049087385212	3.25126590619378	4.05214111345371	4.05214111345371
0.5399612373	0.09817477042	3.16114339304015	3.99529578612489	3.99529578612489
0.5399612373	0.14726215564	2.98535769220703	3.8844178783312	3.8844178783312
0.5399612373	0.19634954085	2.75696138986056	3.74035551130152	3.74035551130152
0.5399612373	0.24543692606	2.51797984835223	3.58961643981748	3.58961643981748
0.5399612373	0.29452431127	2.31866602748049	3.46389802615876	3.46389802615876
0.5399612373	0.34361169649	2.21073441917179	3.3958195029492	3.3958195029492
0.5399612373	0.3926990817	2.23003539530292	3.40799371189597	3.40799371189597
0.5399612373	0.44178646691	2.37834606139943	3.50154157319716	3.50154157319716
0.5399612373	0.49087385212	2.61902854642168	3.65335352522384	3.65335352522384
0.5399612373	0.5399612373	2.88538531670192	3.82135968997665	3.82135968997665
0.5399612373	0.5890486225	3.10318793430031	3.95874002544674	3.95874002544674
0.5399612373	0.6381360078	3.20737779794257	4.02445842028325	4.02445842028325
0.5399612373	0.687223393	3.15867086312472	3.99373622273219	3.99373622273219
0.5399612373	0.7363107782	2.95060355572676	3.86249649381673	3.86249649381673
0.5399612373	0.7853981634	2.61019989259178	3.64778479772977	3.64778479772977
0.5399612373	0.8344855486	2.19765594474781	3.38757017507787	3.38757017507787
0.5399612373	0.8835729338	1.80769903767	3.14160246677415	3.14160246677415
0.5399612373	0.932660319	1.51009433893083	2.95388647969794	2.95388647969794
0.5399612373	0.9817477042	1.34530263333019	2.84994310175448	2.84994310175448
0.5399612373	1.0308350895	1.29522919650552	2.81835897469042	2.81835897469042
0.5399612373	1.0799224747	1.28288809918058	2.81057475194202	2.81057475194202
0.5399612373	1.1290098599	1.21872861638647	2.7701057650812	2.7701057650812
0.5399612373	1.1780972451	1.02509604862889	2.6479708366318	2.6479708366318
0.5399612373	1.2271846303	0.654747299133379	2.41437109385718	2.41437109385718
0.5399612373	1.2762720155	0.103214548983997	2.06648843260296	2.06648843260296
0.5399612373	1.3253594007	-0.598407311509686	1.62393614544219	1.62393614544219
0.5399612373	1.3744467859	-1.37645318311143	1.13317894504499	1.13317894504499
0.5399612373	1.4235341712	-2.1276146760769	0.659379231186211	0.659379231186211
0.5399612373	1.4726215564	-2.74785267161002	0.26816031546705	0.26816031546705
0.5399612373	1.5217089416	-3.17178331284425	0.000763466195948581	0.000763466195948581
0.5399612373	1.5707963268	-3.40665446087398	-0.147382949418153	-0.147382949418153
0.5399612373	1.619883712	-3.53219578825548	-0.226568910823044	-0.226568910823044
0.5399612373	1.6689710972	-3.64732459233933	-0.299187109363126	-0.299187109363126
0.5399612373	1.7180584824	-3.84207183317292	-0.422025124684537	-0.422025124684537
0.5399612373	1.7671458676	-4.16613296754769	-0.62642867062958	-0.62642867062958
0.5399612373	1.8162332529	-4.62716383621625	-0.91722671565832	-0.91722671565832
0.5399612373	1.8653206381	-5.18700718463731	-1.27035133768927	-1.27035133768927
0.5399612373	1.9144080233	-5.77621285122134	-1.6419964217968	-1.6419964217968
0.5399612373	1.9634954085	-6.31365741142236	-1.98099287092642	-1.98099287092642
0.5399612373	2.0125827937	-6.74697486306835	-2.25431050837529	-2.25431050837529
0.5399612373	2.0616701789	-7.07219261809803	-2.45944359988473	-2.45944359988473
0.5399612373	2.1107575641	-7.34511871416908	-2.63159340712865	-2.63159340712865
0.5399612373	2.1598449493	-7.64249590636169	-2.81916589305674	-2.81916589305674
0.5399612373	2.2089323346	-8.02524278777272	-3.06058583349719	-3.06058583349719
0.5399612373	2.2580197198	-8.51312124953292	-3.36831816235669	-3.36831816235669
0.5399612373	2.307107105	-9.08784714296169	-3.73083004083273	-3.73083004083273
0.5399612373	2.3561944902	-9.70568303627825	-4.12053381586174	-4.12053381586174
0.5399612373	2.4052818754	-10.3503930936785	-4.52718863453756	-4.52718863453756
0.5399612373	2.4543692606	-11.0697040633338	-4.9808984356786	-4.9808984356786
0.5399612373	2.5034566458	-11.9785466382376	-5.55415645804085	-5.55415645804085
0.5399612373	2.552544031	-13.2626415511764	-6.36410719169207	-6.36410719169207
0.5399612373	2.6016314163	-15.1354495715227	-7.54539232473241	-7.54539232473241
0.5399612373	2.6507188015	-17.7902896765369	-9.21994898648393	-9.21994898648393
0.5399612373	2.6998061867	-21.2437778541786	-11.398257813154	-11.398257813154
0.5399612373	2.7488935719	-24.5490400464752	-13.4830721914256	-13.4830721914256
0.5399612373	2.7979809571	-24.9820206605232	-13.7561773664958	-13.7561773664958
0.5399612373	2.8470683423	-22.4083068545486	-12.1327916149032	-12.1327916149032
0.5399612373	2.8961557275	-19.6909181828905	-10.4187820615223	-10.4187820615223
0.5399612373	2.9452431127	-17.9902929851062	-9.34610229873218	-9.34610229873218
0.5399612373	2.994330498	-17.4703779556939	-9.01816270854641	-9.01816270854641
0.5399612373	3.0434178832	-18.0671529558958	-9.39458219620878	-9.39458219620878
0.5399612373	3.0925052684	-19.6493104547461	-10.3925377320755	-10.3925377320755
0.5399612373	3.1415926536	-21.7271297177948	-11.7031349625008	-11.7031349625008
0.5890486225	-3.1415926536	-21.7269825566244	-11.703042139691	-11.703042139691
0.5890486225	-3.0925052684	-23.220049090351	-12.6448030034688	-12.6448030034688
0.5890486225	-3.0434178832	-22.6846080151033	-12.3070702647483	-12.3070702647483
0.5890486225	-2.994330498	-20.8083903773699	-11.1236344946512	-11.1236344946512
0.5890486225	-2.9452431127	-19.1491496290204	-10.0770582268939	-10.0770582268939
0.5890486225	-2.8961557275	-18.4241559784002	-9.61976403991794	-9.61976403991794
0.5890486225	-2.8470683423	-18.8278810804326	-9.87441612154343	-9.87441612154343
0.5890486225	-2.7979809571	-20.2874586932466	-10.7950536432777	-10.7950536432777
0.5890486225	-2.7488935719	-22.141562906108	-11.9645412351536	-11.9645412351536
0.5890486225	-2.6998061867	-22.44016915497	-12.152888956106	-12.152888956106
0.5890486225	-2.6507188015	-19.9893912964918	-10.6070458065933	-10.6070458065933
0.5890486225	-2.6016314163	-16.6298598860914	-8.4880007865094	-8.4880007865094
0.5890486225	-2.552544031	-13.874273390864	-6.74989772188403	-6.74989772188403
0.5890486225	-2.5034566458	-12.0847081833163	-5.62111850302338	-5.62111850302338
0.5890486225	-2.4543692606	-11.2595702827502	-5.10065771683632	-5.10065771683632
0.5890486225	-2.4052818754	-11.3531956979851	-5.15971252111426	-5.15971252111426
0.5890486225	-2.3561944902	-12.3110658297097	-5.76389497532036	-5.76389497532036
0.5890486225	-2.307107105	-14.0077867729567	-6.8341121056407	-6.8341121056407
0.5890486225	-2.2580197198	-16.0596431075273	-8.12833305986039	-8.12833305986039
0.5890486225	-2.2089323346	-17.464546926942	-9.01448475143598	-9.01448475143598
0.5890486225	-2.1598449493	-17.0965890884101	-8.78239309040015	-8.78239309040015
0.5890486225	-2.1107575641	-15.2600062245064	-7.62395719672805	-7.62395719672805
0.5890486225	-2.0616701789	-13.1150807002219	-6.27103228088565	-6.27103228088565
0.5890486225	-2.0125827937	-11.2829163129898	-5.11538336844498	-5.11538336844498
0.5890486225	-1.9634954085	-9.89622346722598	-4.24071836007361	-4.24071836007361
0.5890486225	-1.9144080233	-8.89584328659595	-3.60972243207243	-3.60972243207243
0.5890486225	-1.8653206381	-8.19494150231546	-3.16762433739484	-3.16762433739484
0.5890486225	-1.8162332529	-7.71841833581178	-2.86705443058933	-2.86705443058933
0.5890486225	-1.7671458676	-7.4287868777207	-2.68436761390188	-2.68436761390188
0.5890486225	-1.7180584824	-7.31197168322297	-2.61068571427617	-2.61068571427617
0.5890486225	-1.6689710972	-7.34423789379934	-2.63103782428388	-2.63103782428388
0.5890486225	-1.619883712	-7.46043761484311	-2.70433151025766	-2.70433151025766
0.5890486225	-1.5707963268	-7.5269906853331	-2.74631026722255	-2.74631026722255
0.5890486225	-1.5217089416	-7.367833199785	-2.64592070809663	-2.64592070809663
0.5890486225	-1.4726215564	-6.84613680185434	-2.31685750880392	-2.31685750880392
0.5890486225	-1.4235341712	-5.97962227870822	-1.77029816442073	-1.77029816442073
0.5890486225	-1.3744467859	-4.91985239117984	-1.10184181492815	-1.10184181492815
0.5890486225	-1.3253594007	-3.85922902965	-0.432847131480123	-0.432847131480123
0.5890486225	-1.2762720155	-2.94330220926107	0.144879322125244	0.144879322125244
0.5890486225	-1.2271846303	-2.24049074903956	0.588181956602719	0.588181956602719
0.5890486225	-1.1780972451	-1.75498221107251	0.894419441509783	0.894419441509783
0.5890486225	-1.1290098599	-1.44320737310501	1.091073330721	1.091073330721
0.5890486225	-1.0799224747	-1.2304993771474	1.22524020237775	1.22524020237775
0.5890486225	-1.0308350895	-1.03349313770336	1.349503094913	1.349503094913
0.5890486225	-0.9817477042	-0.782257263885948	1.50797166158009	1.50797166158009
0.5890486225	-0.932660319	-0.442185539968901	1.72247398497164	1.72247398497164
0.5890486225	-0.8835729338	-0.0255936912338265	1.98524184591103	1.98524184591103
0.5890486225	-0.8344855486	0.427729209440344	2.2711780429026	2.2711780429026
0.5890486225	-0.7853981634	0.867292474994989	2.54843526574082	2.54843526574082
0.5890486225	-0.7363107782	1.2479908518032	2.7885630993524	2.7885630993524
0.5890486225	-0.687223393	1.53719136273775	2.97097809348057	2.97097809348057
0.5890486225	-0.6381360078	1.71803514471043	3.08504641694258	3.08504641694258
0.5890486225	-0.5890486225	1.7888930734794	3.12974048964168	3.12974048964168
0.5890486225	-0.5399612373	1.76166458906692	3.11256595627668	3.11256595627668
0.5890486225	-0.49087385212	1.6651706526305	3.05170181467619	3.05170181467619
0.5890486225	-0.44178646691	1.54144143357897	2.97365885170274	2.97365885170274
0.5890486225	-0.3926990817	1.44837559017772	2.91495700078722	2.91495700078722
0.5890486225	-0.34361169649	1.45183703607901	2.91714032899684	2.91714032899684
0.5890486225	-0.29452431127	1.57936945090865	2.99758218100852	2.99758218100852
0.5890486225	-0.24543692606	1.83394563908998	3.15815767142589	3.15815767142589
0.5890486225	-0.19634954085	2.16195467356486	3.36505137954683	3.36505137954683
0.5890486225	-0.14726215564	2.52291209143174	3.59272748235845	3.59272748235845
0.5890486225	-0.09817477042	2.85313688774518	3.80101879583446	3.80101879583446
0.5890486225	-0.049087385212	3.09899341579234	3.95609430719912	3.95609430719912
0.5890486225	0	3.2378348654998	4.0436694022475	4.0436694022475
0.5890486225	0.049087385212	3.26186557988332	4.05882692257483	4.05882692257483
0.5890486225	0.09817477042	3.17892084329302	4.0065090217897	4.0065090217897
0.5890486225	0.14726215564	3.0088302881069	3.89922336200553	3.89922336200553
0.5890486225	0.19634954085	2.78499549073006	3.75803819218259	3.75803819218259
0.5890486225	0.24543692606	2.54803359474855	3.60857302448843	3.60857302448843
0.5890486225	0.29452431127	2.34872361542265	3.4828570339083	3.4828570339083
0.5890486225	0.34361169649	2.23578980467273	3.41162334086174	3.41162334086174
0.5890486225	0.3926990817	2.2449909431304	3.41742701531689	3.41742701531689
0.5890486225	0.44178646691	2.38224125778407	3.50399849218163	3.50399849218163
0.5890486225	0.49087385212	2.61199826671711	3.64891913322749	3.64891913322749
0.5890486225	0.5399612373	2.8720284498965	3.81293476440509	3.81293476440509
0.5890486225	0.5890486225	3.08942729894677	3.95006042038967	3.95006042038967
0.5890486225	0.6381360078	3.19886924009812	4.01909159529315	4.01909159529315
0.5890486225	0.687223393	3.1605646315566	3.99493072877323	3.99493072877323
0.5890486225	0.7363107782	2.96537874607144	3.87181603565038	3.87181603565038
0.5890486225	0.7853981634	2.63973855428812	3.66641648957042	3.66641648957042
0.5890486225	0.8344855486	2.24362532144681	3.41656564107316	3.41656564107316
0.5890486225	0.8835729338	1.85070884113077	3.16873116381689	3.16873116381689
0.5890486225	0.932660319	1.55150458758162	2.98000624774424	2.98000624774424
0.5890486225	0.9817477042	1.38134003008952	2.87267391055218	2.87267391055218
0.5890486225	1.0308350895	1.32560749397444	2.83752027193886	2.83752027193886
0.5890486225	1.0799224747	1.31402466029626	2.83021432863134	2.83021432863134
0.5890486225	1.1290098599	1.25404903689454	2.79238433671568	2.79238433671568
0.5890486225	1.1780972451	1.06766260614598	2.67481995357992	2.67481995357992
0.5890486225	1.2271846303	0.707948003392845	2.4479277640157	2.4479277640157
0.5890486225	1.2762720155	0.161213144119315	2.10307140182685	2.10307140182685
0.5890486225	1.3253594007	-0.541067706801866	1.66010345241647	1.66010345241647
0.5890486225	1.3744467859	-1.32724458491262	1.16421756984716	1.16421756984716
0.5890486225	1.4235341712	-2.09206227366318	0.681804126828974	0.681804126828974
0.5890486225	1.4726215564	-2.71923381564561	0.286211834206878	0.286211834206878
0.5890486225	1.5217089416	-3.13660411421532	0.0229529612649326	0.0229529612649326
0.5890486225	1.5707963268	-3.3489568427666	-0.110989823298647	-0.110989823298647
0.5890486225	1.619883712	-3.43624113474218	-0.166044925230366	-0.166044925230366
0.5890486225	1.6689710972	-3.51249948387465	-0.214145346160713	-0.214145346160713
0.5890486225	1.7180584824	-3.67755597464663	-0.318255738973263	-0.318255738973263
0.5890486225	1.7671458676	-3.99070231237354	-0.515774710060555	-0.515774710060555
0.5890486225	1.8162332529	-4.46377487113333	-0.814168124890637	-0.814168124890637
0.5890486225	1.8653206381	-5.05162176763869	-1.18495615644621	-1.18495615644621
0.5890486225	1.9144080233	-5.67689524590332	-1.57935123374936	-1.57935123374936
0.5890486225	1.9634954085	-6.23959302250366	-1.93427630384274	-1.93427630384274
0.5890486225	2.0125827937	-6.66535871367739	-2.20283062210605	-2.20283062210605
0.5890486225	2.0616701789	-6.94889800802063	-2.38167476918446	-2.38167476918446
0.5890486225	2.1107575641	-7.15231736044719	-2.50998277202489	-2.50998277202489
0.5890486225	2.1598449493	-7.37583030295849	-2.65096492991947	-2.65096492991947
0.5890486225	2.2089323346	-7.70283899781534	-2.85722766769753	-2.85722766769753
0.5890486225	2.2580197198	-8.17424415888449	-3.15456936121853	-3.15456936121853
0.5890486225	2.307107105	-8.78667385319719	-3.54086314310348	-3.54086314310348
0.5890486225	2.3561944902	-9.49487217851302	-3.98756357574311	-3.98756357574311
0.5890486225	2.4052818754	-10.2621918500022	-4.47155515970267	-4.47155515970267
0.5890486225	2.4543692606	-11.0972919191303	-4.99829964474583	-4.99829964474583
0.5890486225	2.5034566458	-12.0947147149975	-5.62743018418874	-5.62743018418874
0.5890486225	2.552544031	-13.4064097784356	-6.45478988186628	-6.45478988186628
0.5890486225	2.6016314163	-15.238432474197	-7.61034942154365	-7.61034942154365
0.5890486225	2.6507188015	-17.7707879369177	-9.20764814473706	-9.20764814473706
0.5890486225	2.6998061867	-21.0065851986242	-11.2486470924454	-11.2486470924454
0.5890486225	2.7488935719	-24.0516253125529	-13.1693248004735	-13.1693248004735
0.5890486225	2.7979809571	-24.5553376093972	-13.4870444178221	-13.4870444178221
0.5890486225	2.8470683423	-22.2690578604062	-12.0449594587056	-12.0449594587056
0.5890486225	2.8961557275	-19.6967823935907	-10.4224809483499	-10.4224809483499
0.5890486225	2.9452431127	-18.0323989827119	-9.3726609146945	-9.3726609146945
0.5890486225	2.994330498	-17.486168586772	-9.02812274584404	-9.02812274584404
0.5890486225	3.0434178832	-18.0447590949068	-9.3804571311886	-9.3804571311886
0.5890486225	3.0925052684	-19.5984385956549	-10.3604499952751	-10.3604499952751
0.5890486225	3.1415926536	-21.7269825566244	-11.703042139691	-11.703042139691
0.6381360078	-3.1415926536	-21.7276365818709	-11.7034546701223	-11.7034546701223
0.6381360078	-3.0925052684	-23.4506817441222	-12.7902759628612	-12.7902759628612
0.6381360078	-3.0434178832	-23.2142851786904	-12.6411673808749	-12.6411673808749
0.6381360078	-2.994330498	-21.4633311329264	-11.5367423888699	-11.5367423888699
0.6381360078	-2.9452431127	-19.7987814278105	-10.4868174641056	-10.4868174641056
0.6381360078	-2.8961557275	-19.0506536920047	-10.0149313111623	-10.0149313111623
0.6381360078	-2.8470683423	-19.4596891452708	-10.2729329293636	-10.2729329293636
0.6381360078	-2.7979809571	-20.9824514523634	-11.2334245841302	-11.2334245841302
0.6381360078	-2.7488935719	-22.9704119389923	-12.4873428407875	-12.4873428407875
0.6381360078	-2.6998061867	-23.3388095687818	-12.7197119028536	-12.7197119028536
0.6381360078	-2.6507188015	-20.7437236078821	-11.0828455336003	-11.0828455336003
0.6381360078	-2.6016314163	-17.2356216092051	-8.87008870470767	-8.87008870470767
0.6381360078	-2.552544031	-14.3998721717663	-7.08142237314496	-7.08142237314496
0.6381360078	-2.5034566458	-12.5754565199494	-5.93066102304194	-5.93066102304194
0.6381360078	-2.4543692606	-11.7535323944238	-5.41222734515168	-5.41222734515168
0.6381360078	-2.4052818754	-11.8837451793457	-5.49435985702097	-5.49435985702097
0.6381360078	-2.3561944902	-12.9093782895106	-6.14128422504437	-6.14128422504437
0.6381360078	-2.307107105	-14.7126613982075	-7.27871609410085	-7.27871609410085
0.6381360078	-2.2580197198	-16.8760729295407	-8.64330117214823	-8.64330117214823
0.6381360078	-2.2089323346	-18.3024974766345	-9.5430271945593	-9.5430271945593
0.6381360078	-2.1598449493	-17.7718854590992	-9.20834041357727	-9.20834041357727
0.6381360078	-2.1107575641	-15.7524357629714	-7.93456014510237	-7.93456014510237
0.6381360078	-2.0616701789	-13.5219507126673	-6.52766803402214	-6.52766803402214
0.6381360078	-2.0125827937	-11.6850607411973	-5.36903843037109	-5.36903843037109
0.6381360078	-1.9634954085	-10.3218294220436	-4.50917192365167	-4.50917192365167
0.6381360078	-1.9144080233	-9.35709372258469	-3.90065897053361	-3.90065897053361
0.6381360078	-1.8653206381	-8.68116372738022	-3.47431198481137	-3.47431198481137
0.6381360078	-1.8162332529	-8.21134420478853	-3.17797044247482	-3.17797044247482
0.6381360078	-1.7671458676	-7.90786690181087	-2.98655027429527	-2.98655027429527
0.6381360078	-1.7180584824	-7.7672355098517	-2.89784616220512	-2.89784616220512
0.6381360078	-1.6689710972	-7.77487324010954	-2.90266370735963	-2.90266370735963
0.6381360078	-1.619883712	-7.88013201554175	-2.9690563248566	-2.9690563248566
0.6381360078	-1.5707963268	-7.95535911404196	-3.01650627813245	-3.01650627813245
0.6381360078	-1.5217089416	-7.82356805119856	-2.93337825779446	-2.93337825779446
0.6381360078	-1.4726215564	-7.33100058415445	-2.62268831012382	-2.62268831012382
0.6381360078	-1.4235341712	-6.4748925709982	-2.08269293567471	-2.08269293567471
0.6381360078	-1.3744467859	-5.40475914901307	-1.40769972332885	-1.40769972332885
0.6381360078	-1.3253594007	-4.32241162160634	-0.725002389155684	-0.725002389155684
0.6381360078	-1.2762720155	-3.38143577423502	-0.131476108312304	-0.131476108312304
0.6381360078	-1.2271846303	-2.65923116476303	0.324058873871677	0.324058873871677
0.6381360078	-1.1780972451	-2.16316940773809	0.636952866356336	0.636952866356336
0.6381360078	-1.1290098599	-1.8507426363142	0.834017966589402	0.834017966589402
0.6381360078	-1.0799224747	-1.6434283053126	0.964782751029573	0.964782751029573
0.6381360078	-1.0308350895	-1.45220443878096	1.08539837642323	1.08539837642323
0.6381360078	-0.9817477042	-1.19980457215894	1.2446011386833	1.2446011386833
0.6381360078	-0.932660319	-0.849491860052796	1.46556302811899	1.46556302811899
0.6381360078	-0.8835729338	-0.41038989956384	1.74252927996074	1.74252927996074
0.6381360078	-0.8344855486	0.072905911369181	2.04737107373429	2.04737107373429
0.6381360078	-0.7853981634	0.545855335850138	2.34568682086358	2.34568682086358
0.6381360078	-0.7363107782	0.957745884899359	2.60548930822249	2.60548930822249
0.6381360078	-0.687223393	1.27501878749192	2.80561113538118	2.80561113538118
0.6381360078	-0.6381360078	1.47914195414066	2.93436307335435	2.93436307335435
0.6381360078	-0.5890486225	1.56979952092131	2.99154588903654	2.99154588903654
0.6381360078	-0.5399612373	1.55785436300621	2.98401140749671	2.98401140749671
0.6381360078	-0.49087385212	1.47487458288455	2.93167140278948	2.93167140278948
0.6381360078	-0.44178646691	1.36363873489573	2.86150871015747	2.86150871015747
0.6381360078	-0.3926990817	1.29866091285151	2.82052355080088	2.82052355080088
0.6381360078	-0.34361169649	1.32001540673825	2.83399302865337	2.83399302865337
0.6381360078	-0.29452431127	1.46856685457005	2.9276927645093	2.9276927645093
0.6381360078	-0.24543692606	1.7355489015136	3.0960933263484	3.0960933263484
0.6381360078	-0.19634954085	2.09674389293423	3.3239192801346	3.3239192801346
0.6381360078	-0.14726215564	2.47946259749241	3.56532144785249	3.56532144785249
0.6381360078	-0.09817477042	2.82503303187592	3.78329211655992	3.78329211655992
0.6381360078	-0.049087385212	3.08665868420857	3.94831409968097	3.94831409968097
0.6381360078	0	3.23755809697699	4.04349482880604	4.04349482880604
0.6381360078	0.049087385212	3.27159427327714	4.06496335553815	4.06496335553815
0.6381360078	0.09817477042	3.19605473877781	4.01731633134165	4.01731633134165
0.6381360078	0.14726215564	3.03278056321676	3.91433014476817	3.91433014476817
0.6381360078	0.19634954085	2.81303022127689	3.77572127023649	3.77572127023649
0.6381360078	0.24543692606	2.57887359363173	3.62802554273264	3.62802554273264
0.6381360078	0.29452431127	2.37881617537211	3.50183810046569	3.50183810046569
0.6381360078	0.34361169649	2.26123785195801	3.42767485260049	3.42767485260049
0.6381360078	0.3926990817	2.2624007179341	3.42840833743948	3.42840833743948
0.6381360078	0.44178646691	2.38750624746241	3.50731941667846	3.50731941667846
0.6381360078	0.49087385212	2.60652298852165	3.6454655679601	3.6454655679601
0.6381360078	0.5399612373	2.85919855264508	3.80484222810832	3.80484222810832
0.6381360078	0.5890486225	3.07505038206589	3.94099209198343	3.94099209198343
0.6381360078	0.6381360078	3.19028365804315	4.01367618681035	4.01367618681035
0.6381360078	0.687223393	3.16198210407218	3.99582480824691	3.99582480824691
0.6381360078	0.7363107782	2.98147997010665	3.88197198135859	3.88197198135859
0.6381360078	0.7853981634	2.67251957313237	3.68709331804719	3.68709331804719
0.6381360078	0.8344855486	2.28029380205443	3.43969450987465	3.43969450987465
0.6381360078	0.8835729338	1.89535428852461	3.19689155329158	3.19689155329158
0.6381360078	0.932660319	1.59315188126773	3.00627553339887	3.00627553339887
0.6381360078	0.9817477042	1.41725071019838	2.89532479204622	2.89532479204622
0.6381360078	1.0308350895	1.35570006939471	2.85650134825456	2.85650134825456
0.6381360078	1.0799224747	1.343410445709	2.84874959281948	2.84874959281948
0.6381360078	1.1290098599	1.28871855927743	2.81425235036982	2.81425235036982
0.6381360078	1.1780972451	1.11262415853778	2.70317972821876	2.70317972821876
0.6381360078	1.2271846303	0.761680592665333	2.4818199239049	2.4818199239049
0.6381360078	1.2762720155	0.221615372700039	2.14117047757286	2.14117047757286
0.6381360078	1.3253594007	-0.481187949430764	1.69787297624596	1.69787297624596
0.6381360078	1.3744467859	-1.27605424527507	1.19650619020342	1.19650619020342
0.6381360078	1.4235341712	-2.05387801724604	0.705889080509079	0.705889080509079
0.6381360078	1.4726215564	-2.69292397150723	0.302806929590727	0.302806929590727
0.6381360078	1.5217089416	-3.10656069987994	0.0419030289251481	0.0419030289251481
0.6381360078	1.5707963268	-3.29498648476648	-0.0769476893277417	-0.0769476893277417
0.6381360078	1.619883712	-3.34402667141437	-0.107880087512353	-0.107880087512353
0.6381360078	1.6689710972	-3.37977443862332	-0.130428210696651	-0.130428210696651
0.6381360078	1.7180584824	-3.51338470031723	-0.21470370185536	-0.21470370185536
0.6381360078	1.7671458676	-3.81333627018321	-0.403899992273466	-0.403899992273466
0.6381360078	1.8162332529	-4.29242781103233	-0.706089916933127	-0.706089916933127
0.6381360078	1.8653206381	-4.91171921526853	-1.09671176439223	-1.09671176439223
0.6381360078	1.9144080233	-5.57589745108333	-1.51564625587947	-1.51564625587947
0.6381360078	1.9634954085	-6.16977629374898	-1.8902389744318	-1.8902389744318
0.6381360078	2.0125827937	-6.59610486329097	-2.15914833167452	-2.15914833167452
0.6381360078	2.0616701789	-6.84016044728832	-2.31308788654584	-2.31308788654584
0.6381360078	2.1107575641	-6.97457188194815	-2.39786872246138	-2.39786872246138
0.6381360078	2.1598449493	-7.12300403093543	-2.49149320984022	-2.49149320984022
0.6381360078	2.2089323346	-7.39219140576441	-2.66128479575453	-2.66128479575453
0.6381360078	2.2580197198	-7.84545362358133	-2.9471827166621	-2.9471827166621
0.6381360078	2.307107105	-8.48807654125003	-3.35252105916486	-3.35252105916486
0.6381360078	2.3561944902	-9.28008709820904	-3.85208657040914	-3.85208657040914
0.6381360078	2.4052818754	-10.1693921002359	-4.41302114897768	-4.41302114897768
0.6381360078	2.4543692606	-11.132858061556	-5.02073320698531	-5.02073320698531
0.6381360078	2.5034566458	-12.222162191963	-5.70781846112224	-5.70781846112224
0.6381360078	2.552544031	-13.5715568277098	-6.55895739500896	-6.55895739500896
0.6381360078	2.6016314163	-15.3676562627932	-7.69185811792123	-7.69185811792123
0.6381360078	2.6507188015	-17.7823302162609	-9.21492850814935	-9.21492850814935
0.6381360078	2.6998061867	-20.7894553595616	-11.1116911161587	-11.1116911161587
0.6381360078	2.7488935719	-23.5740606205051	-12.86809794505	-12.86809794505
0.6381360078	2.7979809571	-24.1073598229479	-13.204479684376	-13.204479684376
0.6381360078	2.8470683423	-22.0939932543564	-11.9345363858644	-11.9345363858644
0.6381360078	2.8961557275	-19.6792418176659	-10.4114171226188	-10.4114171226188
0.6381360078	2.9452431127	-18.0634245482801	-9.39223048026216	-9.39223048026216
0.6381360078	2.994330498	-17.5029502832271	-9.03870790370014	-9.03870790370014
0.6381360078	3.0434178832	-18.0272805753087	-9.36943244786576	-9.36943244786576
0.6381360078	3.0925052684	-19.5530069342266	-10.3317936964812	-10.3317936964812
0.6381360078	3.1415926536	-21.7276365818709	-11.7034546701223	-11.7034546701223
0.687223393	-3.1415926536	-21.7287505245232	-11.704157296275	-11.704157296275
0.687223393	-3.0925052684	-23.6767845985887	-12.9328917235892	-12.9328917235892
0.687223393	-3.0434178832	-23.7790124576545	-12.9973725720184	-12.9973725720184
0.687223393	-2.994330498	-22.1709385006672	-11.9830700713985	-11.9830700713985
0.687223393	-2.9452431127	-20.5048788844485	-10.9321927609552	-10.9321927609552
0.687223393	-2.8961557275	-19.7307444102066	-10.4439026984068	-10.4439026984068
0.687223393	-2.8470683423	-20.1424030894689	-10.703558932477	-10.703558932477
0.687223393	-2.7979809571	-21.7296220308872	-11.7047070042536	-11.7047070042536
0.687223393	-2.7488935719	-23.8710672510348	-13.0554366969388	-13.0554366969388
0.687223393	-2.6998061867	-24.3203108474583	-13.3387998477814	-13.3387998477814
0.687223393	-2.6507188015	-21.5637285377752	-11.600068667087	-11.600068667087
0.687223393	-2.6016314163	-17.888029602153	-9.28159904339335	-9.28159904339335
0.687223393	-2.552544031	-14.9629943239219	-7.43661512071987	-7.43661512071987
0.687223393	-2.5034566458	-13.1072168011852	-6.26607207838816	-6.26607207838816
0.687223393	-2.4543692606	-12.2885330186555	-5.7496822666953	-5.7496822666953
0.687223393	-2.4052818754	-12.4520588358996	-5.85282717780208	-5.85282717780208
0.687223393	-2.3561944902	-13.5479809111695	-6.54408674120769	-6.54408674120769
0.687223393	-2.307107105	-15.4587233235096	-7.74929922441224	-7.74929922441224
0.687223393	-2.2580197198	-17.7439805226279	-9.1907392039317	-9.1907392039317
0.687223393	-2.2089323346	-19.1724704648725	-10.0917679869883	-10.0917679869883
0.687223393	-2.1598449493	-18.4502574047955	-9.63622767453345	-9.63622767453345
0.687223393	-2.1107575641	-16.2520800366393	-8.24971383190873	-8.24971383190873
0.687223393	-2.0616701789	-13.9536855346518	-6.7999874181157	-6.7999874181157
0.687223393	-2.0125827937	-12.1139099634488	-5.63953770475369	-5.63953770475369
0.687223393	-1.9634954085	-10.7838287179367	-4.8005808100856	-4.8005808100856
0.687223393	-1.9144080233	-9.85531899456499	-4.21491761333164	-4.21491761333164
0.687223393	-1.8653206381	-9.20531702658607	-3.80492488963619	-3.80492488963619
0.687223393	-1.8162332529	-8.73869559255012	-3.51060056125004	-3.51060056125004
0.687223393	-1.7671458676	-8.41782059294794	-3.30820668933342	-3.30820668933342
0.687223393	-1.7180584824	-8.24902943825676	-3.20174063437252	-3.20174063437252
0.687223393	-1.6689710972	-8.23205029217152	-3.19103093395244	-3.19103093395244
0.687223393	-1.619883712	-8.32837172661657	-3.251786268865	-3.251786268865
0.687223393	-1.5707963268	-8.4180567086329	-3.30835562074832	-3.30835562074832
0.687223393	-1.5217089416	-8.31508512122259	-3.24340566110918	-3.24340566110918
0.687223393	-1.4726215564	-7.85324348715651	-2.95209622083861	-2.95209622083861
0.687223393	-1.4235341712	-7.00424272901905	-2.4165837910369	-2.4165837910369
0.687223393	-1.3744467859	-5.91883938815721	-1.73195898380474	-1.73195898380474
0.687223393	-1.3253594007	-4.81155154049122	-1.0335303898252	-1.0335303898252
0.687223393	-1.2762720155	-3.8448473746962	-0.423775814505364	-0.423775814505364
0.687223393	-1.2271846303	-3.1034935090492	0.0438376783335115	0.0438376783335115
0.687223393	-1.1780972451	-2.5996566749034	0.361635848348026	0.361635848348026
0.687223393	-1.1290098599	-2.28957559376201	0.55722139006397	0.55722139006397
0.687223393	-1.0799224747	-2.08885697578726	0.683825888102238	0.683825888102238
0.687223393	-1.0308350895	-1.90444021100429	0.800147892362575	0.800147892362575
0.687223393	-0.9817477042	-1.64945059332054	0.960984155971574	0.960984155971574
0.687223393	-0.932660319	-1.28356062233199	1.19177149688514	1.19177149688514
0.687223393	-0.8835729338	-0.817730113229278	1.48559694452387	1.48559694452387
0.687223393	-0.8344855486	-0.299945816724842	1.81219256187356	1.81219256187356
0.687223393	-0.7853981634	0.208769412390277	2.13306780940363	2.13306780940363
0.687223393	-0.7363107782	0.654038110913306	2.41392376904236	2.41392376904236
0.687223393	-0.687223393	1.00119982663352	2.63289814820229	2.63289814820229
0.687223393	-0.6381360078	1.23041391532247	2.77747633897786	2.77747633897786
0.687223393	-0.5890486225	1.34104123603399	2.84725519930144	2.84725519930144
0.687223393	-0.5399612373	1.34724938932311	2.85117103002428	2.85117103002428
0.687223393	-0.49087385212	1.28076836830981	2.80923771870825	2.80923771870825
0.687223393	-0.44178646691	1.19032286877147	2.75218866573842	2.75218866573842
0.687223393	-0.3926990817	1.12986736889143	2.71405598879399	2.71405598879399
0.687223393	-0.34361169649	1.18123310214417	2.74645523974762	2.74645523974762
0.687223393	-0.29452431127	1.35009126996229	2.85296356364891	2.85296356364891
0.687223393	-0.24543692606	1.64628490877735	3.03978951603278	3.03978951603278
0.687223393	-0.19634954085	2.02878642525069	3.2810546910355	3.2810546910355
0.687223393	-0.14726215564	2.43260267081436	3.53576426200174	3.53576426200174
0.687223393	-0.09817477042	2.79698755690194	3.76560226139277	3.76560226139277
0.687223393	-0.049087385212	3.07352844974079	3.94003212384489	3.94003212384489
0.687223393	0	3.23756609945639	4.04349987641896	4.04349987641896
0.687223393	0.049087385212	3.28128260546193	4.0710743304216	4.0710743304216
0.687223393	0.09817477042	3.21380002940859	4.02850928212779	4.02850928212779
0.687223393	0.14726215564	3.05612809838013	3.92905674561673	3.92905674561673
0.687223393	0.19634954085	2.84132506335078	3.79356841522972	3.79356841522972
0.687223393	0.24543692606	2.60949561660013	3.64734057133312	3.64734057133312
0.687223393	0.29452431127	2.40884878166324	3.52078135088578	3.52078135088578
0.687223393	0.34361169649	2.28700132717242	3.44392532243808	3.44392532243808
0.687223393	0.3926990817	2.27923329201532	3.43902558667001	3.43902558667001
0.687223393	0.44178646691	2.39371514620753	3.51123571760225	3.51123571760225
0.687223393	0.49087385212	2.60224511181393	3.64276727101727	3.64276727101727
0.687223393	0.5399612373	2.84787015237003	3.79769677022867	3.79769677022867
0.687223393	0.5890486225	3.06204895794688	3.93279136406403	3.93279136406403
0.687223393	0.6381360078	3.18222617903863	4.00859388256217	4.00859388256217
0.687223393	0.687223393	3.1644649250059	3.99739086276245	3.99739086276245
0.687223393	0.7363107782	2.99617677866171	3.89124208339822	3.89124208339822
0.687223393	0.7853981634	2.69469935055692	3.70108334854745	3.70108334854745
0.687223393	0.8344855486	2.31692221043597	3.46279810287402	3.46279810287402
0.687223393	0.8835729338	1.94064692515976	3.22546016134539	3.22546016134539
0.687223393	0.932660319	1.63481186909515	3.03255282596091	3.03255282596091
0.687223393	0.9817477042	1.45418738580472	2.91862282648631	2.91862282648631
0.687223393	1.0308350895	1.38629280862724	2.87579790595922	2.87579790595922
0.687223393	1.0799224747	1.37331594877682	2.86761267210273	2.86761267210273
0.687223393	1.1290098599	1.32394098678015	2.8364691123158	2.8364691123158
0.687223393	1.1780972451	1.15687603165544	2.73109186830743	2.73109186830743
0.687223393	1.2271846303	0.816993444050652	2.51670884380362	2.51670884380362
0.687223393	1.2762720155	0.28492905386172	2.18110596987202	2.18110596987202
0.687223393	1.3253594007	-0.417936573150711	1.73776916935931	1.73776916935931
0.687223393	1.3744467859	-1.22236850125397	1.23036880216329	1.23036880216329
0.687223393	1.4235341712	-2.01669472272556	0.729342671340234	0.729342671340234
0.687223393	1.4726215564	-2.66820636644618	0.318397710421312	0.318397710421312
0.687223393	1.5217089416	-3.08054471253367	0.0583127723369805	0.0583127723369805
0.687223393	1.5707963268	-3.245800188818	-0.045923131806616	-0.045923131806616
0.687223393	1.619883712	-3.25650246728126	-0.0526736595173909	-0.0526736595173909
0.687223393	1.6689710972	-3.24935642462666	-0.0481662493310595	-0.0481662493310595
0.687223393	1.7180584824	-3.34896546842076	-0.110995263982852	-0.110995263982852
0.687223393	1.7671458676	-3.63236658952171	-0.289752257442131	-0.289752257442131
0.687223393	1.8162332529	-4.11901760301236	-0.596710365785357	-0.596710365785357
0.687223393	1.8653206381	-4.76651326127265	-1.00512221927028	-1.00512221927028
0.687223393	1.9144080233	-5.47553395696784	-1.45234136706514	-1.45234136706514
0.687223393	1.9634954085	-6.10589379579465	-1.84994469745569	-1.84994469745569
0.687223393	2.0125827937	-6.53957534568978	-2.12349199210593	-2.12349199210593
0.687223393	2.0616701789	-6.74778586850098	-2.25482205502074	-2.25482205502074
0.687223393	2.1107575641	-6.81428508970174	-2.29676684621652	-2.29676684621652
0.687223393	2.1598449493	-6.8871823089417	-2.34274721387441	-2.34274721387441
0.687223393	2.2089323346	-7.09777502358168	-2.47557985888028	-2.47557985888028
0.687223393	2.2580197198	-7.5289909682299	-2.74757195791492	-2.74757195791492
0.687223393	2.307107105	-8.19672600209342	-3.16874992156296	-3.16874992156296
0.687223393	2.3561944902	-9.06573699343415	-3.71688392855511	-3.71688392855511
0.687223393	2.4052818754	-10.0758274091167	-4.35400464680774	-4.35400464680774
0.687223393	2.4543692606	-11.1711997617051	-5.04491746926398	-5.04491746926398
0.687223393	2.5034566458	-12.3665234096935	-5.79887518366929	-5.79887518366929
0.687223393	2.552544031	-13.7620033792693	-6.67908272422153	-6.67908272422153
0.687223393	2.6016314163	-15.5264685149691	-7.79202991898248	-7.79202991898248
0.687223393	2.6507188015	-17.8156081992862	-9.23591879982808	-9.23591879982808
0.687223393	2.6998061867	-20.5902267717566	-10.986026463779	-10.986026463779
0.687223393	2.7488935719	-23.1139526247855	-12.577882007788	-12.577882007788
0.687223393	2.7979809571	-23.6448557304407	-12.912752394385	-12.912752394385
0.687223393	2.8470683423	-21.8857686266749	-11.8031974262163	-11.8031974262163
0.687223393	2.8961557275	-19.63967106804	-10.3864576298526	-10.3864576298526
0.687223393	2.9452431127	-18.0768767100725	-9.40071551373064	-9.40071551373064
0.687223393	2.994330498	-17.5142522463533	-9.04583668618621	-9.04583668618621
0.687223393	3.0434178832	-18.0051731563399	-9.35548805790481	-9.35548805790481
0.687223393	3.0925052684	-19.5048354112418	-10.3014092132242	-10.3014092132242
0.687223393	3.1415926536	-21.7287505245232	-11.704157296275	-11.704157296275
0.7363107782	-3.1415926536	-21.7310179444889	-11.7055874853103	-11.7055874853103
0.7363107782	-3.0925052684	-23.9053746697645	-13.0770763114952	-13.0770763114952
0.7363107782	-3.0434178832	-24.3651042276274	-13.3670535467605	-13.3670535467605
0.7363107782	-2.994330498	-22.9292501528675	-12.4613797920017	-12.4613797920017
0.7363107782	-2.9452431127	-21.2633210293958	-11.4105847906581	-11.4105847906581
0.7363107782	-2.8961557275	-20.4591373314224	-10.9033409961374	-10.9033409961374
0.7363107782	-2.8470683423	-20.8691648739108	-11.1619683806939	-11.1619683806939
0.7363107782	-2.7979809571	-22.5309678222707	-12.2101607718057	-12.2101607718057
0.7363107782	-2.7488935719	-24.8458303552945	-13.6702744970702	-13.6702744970702
0.7363107782	-2.6998061867	-25.3985224277054	-14.0188884079438	-14.0188884079438
0.7363107782	-2.6507188015	-22.4531073101164	-12.1610497767333	-12.1610497767333
0.7363107782	-2.6016314163	-18.5858142010185	-9.72173095427225	-9.72173095427225
0.7363107782	-2.552544031	-15.5671443274424	-7.81768643691011	-7.81768643691011
0.7363107782	-2.5034566458	-13.6782634207527	-6.6262632323343	-6.6262632323343
0.7363107782	-2.4543692606	-12.86270630331	-6.11184558380125	-6.11184558380125
0.7363107782	-2.4052818754	-13.060331785354	-6.23649906740035	-6.23649906740035
0.7363107782	-2.3561944902	-14.2268808428431	-6.97230703255384	-6.97230703255384
0.7363107782	-2.307107105	-16.2494797864453	-8.24807370816782	-8.24807370816782
0.7363107782	-2.2580197198	-18.6519055669291	-9.76341848824493	-9.76341848824493
0.7363107782	-2.2089323346	-20.0655831623497	-10.6551042927909	-10.6551042927909
0.7363107782	-2.1598449493	-19.1355747943313	-10.0684958167443	-10.0684958167443
0.7363107782	-2.1107575641	-16.761735282756	-8.57118200092178	-8.57118200092178
0.7363107782	-2.0616701789	-14.4051213372923	-7.08473331646076	-7.08473331646076
0.7363107782	-2.0125827937	-12.5763149312201	-5.9312024712102	-5.9312024712102
0.7363107782	-1.9634954085	-11.2833258421457	-5.11564168146918	-5.11564168146918
0.7363107782	-1.9144080233	-10.3925596079732	-4.55378542177221	-4.55378542177221
0.7363107782	-1.8653206381	-9.76520041631823	-4.15807476796945	-4.15807476796945
0.7363107782	-1.8162332529	-9.29755303193933	-3.86310331511874	-3.86310331511874
0.7363107782	-1.7671458676	-8.95646479201441	-3.6479598180273	-3.6479598180273
0.7363107782	-1.7180584824	-8.75710388122814	-3.52221170211649	-3.52221170211649
0.7363107782	-1.6689710972	-8.71424431393984	-3.49517776745998	-3.49517776745998
0.7363107782	-1.619883712	-8.80359842514254	-3.55153842055045	-3.55153842055045
0.7363107782	-1.5707963268	-8.91175294622956	-3.61975754736067	-3.61975754736067
0.7363107782	-1.5217089416	-8.8431004084797	-3.57645453855873	-3.57645453855873
0.7363107782	-1.4726215564	-8.41038963874607	-3.30351956944306	-3.30351956944306
0.7363107782	-1.4235341712	-7.56653217123815	-2.77125130171755	-2.77125130171755
0.7363107782	-1.3744467859	-6.46282703522569	-2.07508252506381	-2.07508252506381
0.7363107782	-1.3253594007	-5.32506340211983	-1.35743114270086	-1.35743114270086
0.7363107782	-1.2762720155	-4.33062605004719	-0.730183690222411	-0.730183690222411
0.7363107782	-1.2271846303	-3.57397749033234	-0.252922975393634	-0.252922975393634
0.7363107782	-1.1780972451	-3.06464051342826	0.0683444433636042	0.0683444433636042
0.7363107782	-1.1290098599	-2.75783230566125	0.26186560014662	0.26186560014662
0.7363107782	-1.0799224747	-2.56840206821169	0.381349883007652	0.381349883007652
0.7363107782	-1.0308350895	-2.38904427264248	0.494480911441431	0.494480911441431
0.7363107782	-0.9817477042	-2.13028591314825	0.657694332037483	0.657694332037483
0.7363107782	-0.932660319	-1.74588969085468	0.900154604344678	0.900154604344678
0.7363107782	-0.8835729338	-1.24816721741927	1.21409610388002	1.21409610388002
0.7363107782	-0.8344855486	-0.691065567942133	1.56549138250442	1.56549138250442
0.7363107782	-0.7853981634	-0.142883952236874	1.91126029517648	1.91126029517648
0.7363107782	-0.7363107782	0.339862719060661	2.21575571576051	2.21575571576051
0.7363107782	-0.687223393	0.716819544649839	2.45352354301717	2.45352354301717
0.7363107782	-0.6381360078	0.973966427626018	2.61572051492637	2.61572051492637
0.7363107782	-0.5890486225	1.10512779803364	2.69845135290253	2.69845135290253
0.7363107782	-0.5399612373	1.13097297589014	2.71475335718219	2.71475335718219
0.7363107782	-0.49087385212	1.08166966328897	2.68365499069045	2.68365499069045
0.7363107782	-0.44178646691	1.00892722513978	2.63777225215387	2.63777225215387
0.7363107782	-0.3926990817	0.974826760064122	2.61626317488274	2.61626317488274
0.7363107782	-0.34361169649	1.03827403245565	2.6562829306686	2.6562829306686
0.7363107782	-0.29452431127	1.23344899665824	2.77939073512555	2.77939073512555
0.7363107782	-0.24543692606	1.55566069861382	2.98262774024121	2.98262774024121
0.7363107782	-0.19634954085	1.96224811795947	3.23908524604869	3.23908524604869
0.7363107782	-0.14726215564	2.38757744777308	3.50736432671064	3.50736432671064
[truncated: 6,259 more rows]
