# Supplementary material for: A low-profile wideband compressed single-arm spiral antenna array for mid-band 5G beam steering applications
Source: Sci Rep. 2022 Aug 13;12:13790. doi: 10.1038/s41598-022-16423-9 (PMC9376093; doi:10.1038/s41598-022-16423-9)
Supplement: Supplementary file 1 — Supplementary Information. [file 41598_2022_16423_MOESM1_ESM.zip › Data/Element S-Parameter/Element S11 Measured.txt]

                        Import 1/abs,dB
----------------------------------------------------------------------
                     2.4                     -0.64571802
                   2.416                      -0.6668239
                   2.432                     -0.69511762
                   2.448                      -0.7433968
                   2.464                     -0.78389235
                    2.48                     -0.83369275
                   2.496                     -0.90198871
                   2.512                     -0.94747057
                   2.528                       -1.019127
                   2.544                      -1.0992023
                    2.56                      -1.2198329
                   2.576                      -1.3491125
                   2.592                      -1.5162282
                   2.608                      -1.7164087
                   2.624                       -1.961623
                    2.64                      -2.2471291
                   2.656                      -2.6268934
                   2.672                       -3.099822
                   2.688                      -3.7249036
                   2.704                       -4.437908
                    2.72                      -5.3676628
                   2.736                      -6.3398066
                   2.752                      -7.5975219
                   2.768                      -8.6891216
                   2.784                      -9.5891646
                     2.8                      -10.197829
                   2.816                      -9.9428864
                   2.832                      -9.2900768
                   2.848                      -8.4624782
                   2.864                      -7.9452395
                    2.88                       -6.789963
                   2.896                      -6.2718212
                   2.912                      -5.8358897
                   2.928                      -5.4159149
                   2.944                      -4.9843212
                    2.96                      -4.8936861
                   2.976                      -4.7252832
                   2.992                      -4.5248384
                   3.008                       -4.540798
                   3.024                       -4.594925
                    3.04                      -4.5338576
                   3.056                      -4.6064498
                   3.072                      -4.7678786
                   3.088                      -4.9360065
                   3.104                      -5.1159942
                    3.12                      -5.5164871
                   3.136                      -5.7958445
                   3.152                      -6.2171757
                   3.168                      -6.6825054
                   3.184                      -7.2228482
                     3.2                      -8.0167701
                   3.216                      -8.5855406
                   3.232                      -9.2392017
                   3.248                       -10.54586
                   3.264                      -10.984598
                    3.28                      -12.043541
                   3.296                      -12.910297
                   3.312                      -13.863408
                   3.328                      -14.301849
                   3.344                      -15.145331
                    3.36                      -14.825506
                   3.376                      -15.055337
                   3.392                      -15.305279
                   3.408                      -14.679165
                   3.424                      -14.768052
                    3.44                      -14.774115
                   3.456                      -14.378119
                   3.472                      -14.075248
                   3.488                      -14.630302
                   3.504                       -14.26362
                    3.52                      -14.692195
                   3.536                      -15.026551
                   3.552                      -15.396716
                   3.568                      -15.649222
                   3.584                      -16.116713
                     3.6                      -16.349973
                   3.616                      -16.089659
                   3.632                      -16.741443
                   3.648                      -16.744195
                   3.664                      -16.822323
                    3.68                      -16.704503
                   3.696                       -17.01265
                   3.712                      -16.577186
                   3.728                      -16.255913
                   3.744                      -16.483735
                    3.76                      -15.491823
                   3.776                      -15.274418
                   3.792                      -15.207417
                   3.808                      -14.458616
                   3.824                      -14.550988
                    3.84                      -14.578711
                   3.856                      -14.447618
                   3.872                      -14.301636
                   3.888                      -14.520534
                   3.904                      -14.459054
                    3.92                      -14.755702
                   3.936                      -15.106581
                   3.952                      -15.453966
                   3.968                      -15.784029
                   3.984                      -16.561533
                       4                      -17.209703
                   4.016                      -17.230546
                   4.032                      -17.693992
                   4.048                      -18.537045
                   4.064                      -17.898589
                    4.08                      -19.109893
                   4.096                      -19.632575
                   4.112                      -19.703777
                   4.128                      -19.930298
                   4.144                      -19.535365
                    4.16                      -19.358651
                   4.176                      -18.334998
                   4.192                      -18.147635
                   4.208                      -17.892973
                   4.224                      -16.762345
                    4.24                      -15.970114
                   4.256                      -15.370301
                   4.272                       -14.75823
                   4.288                      -14.288195
                   4.304                      -13.786186
                    4.32                      -13.269394
                   4.336                      -12.518849
                   4.352                        -12.1551
                   4.368                      -11.790929
                   4.384                      -11.417736
                     4.4                      -10.968374
                   4.416                      -10.676283
                   4.432                      -10.279919
                   4.448                      -10.166826
                   4.464                      -9.8204648
                    4.48                      -9.4499036
                   4.496                      -9.2700836
                   4.512                      -8.9511529
                   4.528                       -8.818133
                   4.544                      -8.9409704
                    4.56                      -8.6220322
                   4.576                      -8.7631575
                   4.592                      -8.8177461
                   4.608                      -8.7214312
                   4.624                      -8.6918666
                    4.64                      -8.8995428
                   4.656                      -8.9202297
                   4.672                      -8.9526765
                   4.688                      -9.2915207
                   4.704                      -9.3427766
                    4.72                      -9.3366324
                   4.736                      -9.7827044
                   4.752                        -10.0736
                   4.768                      -10.223057
                   4.784                      -10.521239
                     4.8                      -10.981759
                   4.816                        -11.5569
                   4.832                      -11.843148
                   4.848                      -12.308364
                   4.864                      -13.049524
                    4.88                      -13.745619
                   4.896                      -14.378085
                   4.912                      -15.154426
                   4.928                      -15.857617
                   4.944                      -16.380809
                    4.96                      -17.054644
                   4.976                      -18.086198
                   4.992                       -18.92089
                   5.008                      -20.387264
                   5.024                      -21.960425
                    5.04                      -23.570252
                   5.056                      -26.865137
                   5.072                      -27.201137
                   5.088                      -26.492973
                   5.104                      -25.000479
                    5.12                      -25.246307
                   5.136                      -23.707804
                   5.152                      -22.115497
                   5.168                      -21.437846
                   5.184                      -20.211591
                     5.2                      -19.515781
                   5.216                       -18.80402
                   5.232                       -18.21606
                   5.248                      -16.717422
                   5.264                      -16.269821
                    5.28                      -15.328119
                   5.296                      -14.857703
                   5.312                      -14.198713
                   5.328                      -13.715654
                   5.344                      -13.420784
                    5.36                      -12.727613
                   5.376                       -12.41356
                   5.392                      -12.167436
                   5.408                      -11.972706
                   5.424                      -11.527029
                    5.44                      -11.150607
                   5.456                      -10.975334
                   5.472                      -10.788091
                   5.488                      -10.550517
                   5.504                      -10.403793
                    5.52                      -10.479201
                   5.536                      -10.296101
                   5.552                      -10.381146
                   5.568                      -10.514719
                   5.584                      -10.400922
                     5.6                      -10.451215
