# Supplementary material for: A low-profile wideband compressed single-arm spiral antenna array for mid-band 5G beam steering applications
Source: Sci Rep. 2022 Aug 13;12:13790. doi: 10.1038/s41598-022-16423-9 (PMC9376093; doi:10.1038/s41598-022-16423-9)
Supplement: Supplementary file 1 — Supplementary Information. [file 41598_2022_16423_MOESM1_ESM.zip › Data/Element S-Parameter/Element S11 Simulated.txt]

        Frequency / GHz                S1,1/abs,dB
----------------------------------------------------------------------
                       0                    -0.094267114
            0.0060000001                    -0.087650089
                   0.012                    -0.070909949
             0.017999999                    -0.051884038
                   0.024                    -0.039431017
             0.029999999                     -0.03939153
             0.035999998                    -0.051987224
             0.041999999                    -0.071661457
                   0.048                     -0.08946538
             0.054000001                    -0.097104523
             0.059999999                     -0.09088526
                   0.066                    -0.073600478
             0.071999997                    -0.053286431
             0.078000002                    -0.039506476
             0.083999999                    -0.038986874
             0.090000004                    -0.052576277
             0.096000001                    -0.074703505
                   0.102                    -0.095622082
                   0.108                     -0.10570995
                   0.114                     -0.10004014
                    0.12                    -0.080953826
                   0.126                    -0.057166764
                   0.132                    -0.039834646
                   0.138                    -0.037516849
              0.14399999                    -0.052327382
              0.15000001                    -0.078729585
                   0.156                     -0.10554829
                   0.162                     -0.12069222
                   0.168                     -0.11680476
              0.17399999                    -0.095100913
              0.18000001                    -0.065201908
                   0.186                    -0.040913524
                   0.192                    -0.034108183
                   0.198                    -0.049490258
                   0.204                    -0.082195331
              0.20999999                     -0.11918133
              0.21600001                     -0.14432626
                   0.222                     -0.14567404
                   0.228                     -0.12157909
                   0.234                    -0.082202441
              0.23999999                    -0.045294211
              0.24600001                    -0.028501788
                   0.252                    -0.041851789
              0.25799999                    -0.083180177
                   0.264                     -0.13790495
              0.27000001                     -0.18381746
              0.27599999                     -0.20021462
              0.28200001                     -0.17806363
              0.28799999                     -0.12562016
                   0.294                    -0.065676568
              0.30000001                    -0.026007226
              0.30599999                    -0.028181304
              0.31200001                    -0.079089986
              0.31799999                      -0.1670257
                   0.324                     -0.26344223
              0.33000001                      -0.3317687
                   0.336                     -0.34278525
              0.34200001                     -0.29019315
              0.34799999                      -0.1961859
                   0.354                     -0.10269794
              0.36000001                    -0.054744601
                   0.366                    -0.085294467
              0.37200001                     -0.20552475
              0.37799999                     -0.39952002
                   0.384                     -0.62310288
              0.38999999                     -0.81087358
                   0.396                     -0.89732265
              0.40200001                     -0.84815878
              0.40799999                     -0.68041182
                   0.414                     -0.45250058
              0.41999999                     -0.23397206
                   0.426                    -0.079185002
              0.43200001                    -0.015481233
              0.43799999                    -0.041770689
              0.44400001                     -0.13196141
              0.44999999                     -0.24231475
                   0.456                     -0.32460364
              0.46200001                     -0.34415065
              0.46799999                     -0.29457005
              0.47400001                     -0.19884624
              0.47999999                    -0.095869291
                   0.486                    -0.022372309
              0.49200001                  -6.5309749e-08
                   0.498                    -0.030213406
              0.50400001                    -0.095695108
              0.50999999                     -0.16705554
              0.51599997                     -0.21399586
              0.52200001                     -0.21787068
                   0.528                     -0.17957566
              0.53399998                     -0.11785385
              0.54000002                    -0.059388423
                   0.546                    -0.026974459
              0.55199999                    -0.031256577
              0.55800003                    -0.067932065
              0.56400001                     -0.12018228
              0.56999999                     -0.16547984
              0.57599998                     -0.18494862
              0.58200002                     -0.17157765
                   0.588                     -0.13291689
              0.59399998                    -0.086800478
              0.60000002                     -0.05284485
              0.60600001                    -0.044314005
              0.61199999                    -0.063465638
              0.61799997                     -0.10129707
              0.62400001                     -0.14140808
                    0.63                     -0.16684187
              0.63599998                     -0.16740851
              0.64200002                     -0.14408918
                   0.648                     -0.10812978
              0.65399998                    -0.075494325
              0.66000003                    -0.059814531
              0.66600001                    -0.067052497
              0.67199999                    -0.093559247
              0.67799997                     -0.12783354
              0.68400002                     -0.15534093
                    0.69                      -0.1647396
              0.69599998                     -0.15283724
              0.70200002                     -0.12579808
                   0.708                    -0.095998717
              0.71399999                    -0.076361169
              0.72000003                     -0.07497935
              0.72600001                    -0.092109556
              0.73199999                     -0.12033543
              0.73799998                     -0.14773175
              0.74400002                     -0.16291935
                    0.75                     -0.16001926
              0.75599998                     -0.14116285
              0.76200002                     -0.11528241
              0.76800001                     -0.09391836
              0.77399999                    -0.086235516
              0.77999997                     -0.09538602
              0.78600001                     -0.11745904
                   0.792                      -0.1432256
              0.79799998                     -0.16203103
              0.80400002                     -0.16638335
                    0.81                     -0.15520449
              0.81599998                     -0.13415435
              0.82200003                     -0.11290498
              0.82800001                     -0.10084762
              0.83399999                     -0.10321703
              0.83999997                     -0.11912768
              0.84600002                     -0.14208429
                   0.852                     -0.16274687
              0.85799998                     -0.17289433
              0.86400002                     -0.16898101
                    0.87                     -0.15360796
              0.87599999                      -0.1341988
              0.88200003                     -0.11963274
              0.88800001                     -0.11647752
              0.89399999                     -0.12639722
              0.89999998                     -0.14563446
              0.90600002                     -0.16664746
                   0.912                     -0.18128872
              0.91799998                     -0.18428481
              0.92400002                     -0.17547322
              0.93000001                     -0.15974041
              0.93599999                     -0.14475656
              0.94199997                     -0.13764807
              0.94800001                     -0.14210767
                   0.954                     -0.15704059
              0.95999998                     -0.17713973
              0.96600002                      -0.1951305
                   0.972                     -0.20483089
              0.97799999                     -0.20375218
              0.98400003                     -0.19406557
              0.99000001                     -0.18152702
              0.99599999                     -0.17294239
                   1.002                     -0.17334952
                   1.008                     -0.18411941
               1.0140001                      -0.2025743
                    1.02                     -0.22320107
                   1.026                     -0.23996099
               1.0319999                     -0.24877427
                   1.038                      -0.2491424
                   1.044                     -0.24421241
                    1.05                     -0.23934124
                   1.056                     -0.23985755
                   1.062                     -0.24906562
                   1.068                     -0.26717182
                   1.074                     -0.29149232
                    1.08                     -0.31770148
                   1.086                     -0.34162882
                   1.092                     -0.36086379
                   1.098                     -0.37555913
                   1.104                     -0.38815686
                    1.11                     -0.40229182
               1.1160001                     -0.42141258
                   1.122                      -0.4477016
                   1.128                     -0.48160636
               1.1339999                     -0.52201191
                    1.14                     -0.56675217
                   1.146                     -0.61318946
                   1.152                     -0.65856096
                   1.158                     -0.70004575
                   1.164                     -0.73471782
                    1.17                     -0.75965735
                   1.176                     -0.77238121
                   1.182                     -0.77157632
                   1.188                     -0.75776655
                   1.194                     -0.73353914
                     1.2                     -0.70301723
                   1.206                      -0.6706806
                   1.212                     -0.63994654
               1.2180001                     -0.61209822
                   1.224                     -0.58600347
                    1.23                     -0.55882827
               1.2359999                     -0.52752038
                   1.242                     -0.49050926
                   1.248                     -0.44884759
               1.2539999                     -0.40624503
                    1.26                     -0.36790406
                   1.266                     -0.33862289
                   1.272                     -0.32093854
                   1.278                     -0.31402855
                   1.284                     -0.31381107
                    1.29                     -0.31430442
                   1.296                     -0.30981816
                   1.302                     -0.29717519
                   1.308                     -0.27698866
                   1.314                     -0.25338437
               1.3200001                     -0.23226598
                   1.326                     -0.21888404
                   1.332                     -0.21572205
               1.3380001                     -0.22148787
                   1.344                     -0.23156978
                    1.35                     -0.23982441
               1.3559999                     -0.24105005
                   1.362                     -0.23314392
                   1.368                     -0.21797663
                   1.374                     -0.20055661
                    1.38                     -0.18688765
                   1.386                     -0.18147317
                   1.392                     -0.18550777
                   1.398                      -0.1964103
                   1.404                     -0.20886327
                    1.41                     -0.21698724
                   1.416                     -0.21680072
               1.4220001                     -0.20791876
                   1.428                     -0.19368849
                   1.434                     -0.17971203
               1.4400001                     -0.17145549
                   1.446                     -0.17198705
                   1.452                     -0.18075698
               1.4579999                     -0.19384159
                   1.464                     -0.20555944
                    1.47                     -0.21084779
                   1.476                     -0.20742773
                   1.482                     -0.19677199
                   1.488                     -0.18343282
                   1.494                     -0.17305655
                     1.5                     -0.16999343
                   1.506                     -0.17553214
                   1.512                     -0.18739313
                   1.518                     -0.20068588
                   1.524                     -0.20994709
                    1.53                     -0.21146227
                   1.536                     -0.20486388
               1.5420001                     -0.19326368
                   1.548                     -0.18187619
                   1.554                     -0.17577244
               1.5599999                     -0.17777432
                   1.566                     -0.18732816
                   1.572                     -0.20074766
               1.5779999                     -0.21275457
                   1.584                     -0.21870158
                    1.59                     -0.21656092
                   1.596                      -0.2077912
                   1.602                     -0.19667107
                   1.608                     -0.18844004
                   1.614                      -0.1870838
                    1.62                     -0.19371314
                   1.626                     -0.20613904
                   1.632                     -0.21978662
                   1.638                      -0.2296096
               1.6440001                     -0.23222874
                    1.65                     -0.22737539
                   1.656                     -0.21799196
               1.6619999                     -0.20892973
                   1.668                     -0.20488227
                   1.674                      -0.2084498
               1.6799999                     -0.21910707
                   1.686                     -0.23344856
                   1.692                     -0.24659639
                   1.698                     -0.25424321
                   1.704                     -0.25448351
                    1.71                     -0.24860968
                   1.716                     -0.24053312
                   1.722                     -0.23510567
                   1.728                     -0.23610551
                   1.734                     -0.24472198
                    1.74                     -0.25911683
               1.7460001                     -0.27520021
                   1.752                     -0.28831836
                   1.758                     -0.29519067
               1.7640001                     -0.29528978
                    1.77                     -0.29104165
                   1.776                     -0.28678165
               1.7819999                     -0.28695528
                   1.788                     -0.29434351
                   1.794                      -0.3090083
                     1.8                     -0.32833134
                   1.806                     -0.34810225
                   1.812                     -0.36423417
                   1.818                     -0.37444618
                   1.824                     -0.37919296
                    1.83                     -0.38145702
                   1.836                     -0.38553069
                   1.842                     -0.39533239
                   1.848                     -0.41296181
                   1.854                     -0.43800338
                    1.86                     -0.46779862
               1.8660001                     -0.49855563
                   1.872                     -0.52684467
                   1.878                     -0.55094864
               1.8839999                     -0.57150122
                    1.89                     -0.59118987
                   1.896                     -0.61371596
                   1.902                     -0.64243413
                   1.908                      -0.6792126
                   1.914                     -0.72387104
                    1.92                     -0.77429428
                   1.926                     -0.82712273
                   1.932                     -0.87872883
                   1.938                     -0.92612441
                   1.944                      -0.9675199
                    1.95                      -1.0023892
                   1.956                      -1.0311133
                   1.962                      -1.0544076
               1.9680001                      -1.0728019
                   1.974                      -1.0862929
                    1.98                       -1.094282
               1.9859999                      -1.0957013
                   1.992                       -1.089277
                   1.998                      -1.0738556
               2.0039999                      -1.0487424
                    2.01                      -1.0140323
                   2.016                     -0.97085953
               2.0220001                     -0.92147401
               2.0280001                      -0.8690652
               2.0339999                     -0.81727958
                    2.04                     -0.76951438
                   2.046                     -0.72815594
                   2.052                     -0.69399652
               2.0580001                     -0.66604672
               2.0639999                      -0.6418654
               2.0699999                      -0.6183881
                   2.076                      -0.5930173
                   2.082                     -0.56461307
               2.0880001                     -0.53396853
               2.0940001                     -0.50355106
               2.0999999                     -0.47658435
               2.1059999                     -0.45579743
                   2.112                     -0.44233079
                   2.118                     -0.43520949
               2.1240001                     -0.43159735
               2.1300001                     -0.42778282
               2.1359999                     -0.42056101
                   2.142                      -0.4084796
                   2.148                     -0.39242322
                   2.154                     -0.37524356
               2.1600001                     -0.36060419
               2.1659999                     -0.35148961
               2.1719999                     -0.34899914
                   2.178                     -0.35186956
                   2.184                     -0.35692922
               2.1900001                     -0.36031851
               2.1960001                     -0.35904209
               2.2019999                     -0.35219606
               2.2079999                     -0.34134581
                   2.214                     -0.32987367
                    2.22                     -0.32157349
               2.2260001                     -0.31909611
               2.2320001                     -0.32287723
               2.2379999                     -0.33094097
                   2.244                     -0.33968255
                    2.25                     -0.34532386
                   2.256                     -0.34547395
               2.2620001                     -0.34014144
               2.2679999                     -0.33172958
               2.2739999                     -0.32402046
                    2.28                     -0.32060044
                   2.286                     -0.32339734
               2.2920001                     -0.33189028
               2.2980001                     -0.34332925
               2.3039999                     -0.35383608
               2.3099999                     -0.36001704
                   2.316                     -0.36038114
                   2.322                     -0.35598004
               2.3280001                      -0.3499638
               2.3340001                     -0.34624788
               2.3399999                     -0.34789603
                   2.346                     -0.35587894
                   2.352                     -0.36868687
                   2.358                     -0.38294307
               2.3640001                     -0.39479154
               2.3699999                     -0.40150722
               2.3759999                      -0.4026505
                   2.382                       -0.400259
                   2.388                     -0.39799043
               2.3940001                     -0.39959252
               2.4000001                      -0.4073825
               2.4059999                     -0.42132224
               2.4119999                     -0.43904593
                   2.418                     -0.45683188
                   2.424                     -0.47114228
               2.4300001                     -0.48010414
               2.4360001                     -0.48431805
               2.4419999                     -0.48660882
                   2.448                     -0.49085905
                   2.454                     -0.50042751
                    2.46                     -0.51681677
               2.4660001                     -0.53910515
               2.4719999                     -0.56434478
               2.4779999                     -0.58877351
                   2.484                      -0.6093776
                    2.49                     -0.62517073
               2.4960001                     -0.63763077
               2.5020001                     -0.65011673
               2.5079999                     -0.66653208
               2.5139999                     -0.68980252
                    2.52                     -0.72077276
                   2.526                     -0.75795568
               2.5320001                     -0.79817115
               2.5380001                     -0.83787099
               2.5439999                     -0.87463202
                    2.55                     -0.90819553
                   2.556                     -0.94066588
                   2.562                     -0.97572971
               2.5680001                      -1.0172947
               2.5739999                      -1.0680991
               2.5799999                      -1.1287908
                   2.586                      -1.1978338
                   2.592                      -1.2722134
                   2.598                      -1.3487215
               2.6040001                      -1.4253089
               2.6099999                      -1.5020075
               2.6159999                      -1.5810449
                   2.622                      -1.6661231
                   2.628                      -1.7611673
               2.6340001                      -1.8690316
               2.6400001                      -1.9906044
               2.6459999                      -2.1245837
                   2.652                      -2.2679478
                   2.658                      -2.4169379
                   2.664                      -2.5682063
               2.6700001                      -2.7197287
               2.6760001                        -2.87113
               2.6819999                      -3.0233201
                   2.688                      -3.1775894
                   2.694                      -3.3344929
                     2.7                      -3.4929099
               2.7060001                      -3.6495553
               2.7119999                      -3.7990929
               2.7179999                      -3.9348327
                   2.724                      -4.0498958
                    2.73                        -4.13852
               2.7360001                      -4.1972245
               2.7420001                      -4.2254529
               2.7479999                      -4.2255322
               2.7539999                      -4.2019454
                    2.76                      -4.1601663
                   2.766                      -4.1053728
               2.7720001                       -4.041407
               2.7780001                      -3.9702452
               2.7839999                      -3.8920967
                    2.79                       -3.806118
                   2.796                      -3.7115087
                   2.802                      -3.6086174
               2.8080001                      -3.4996228
               2.8139999                      -3.3884921
               2.8199999                      -3.2801879
                   2.826                      -3.1794115
                   2.832                      -3.0893263
               2.8380001                      -3.0107085
               2.8440001                      -2.9418237
               2.8499999                      -2.8791147
               2.8559999                      -2.8185145
                   2.862                      -2.7569704
                   2.868                      -2.6936173
               2.8740001                      -2.6301175
               2.8800001                      -2.5700095
               2.8859999                      -2.5173306
                   2.892                      -2.4750493
                   2.898                      -2.4438959
                   2.904                      -2.4220315
               2.9100001                      -2.4056347
               2.9159999                       -2.390288
               2.9219999                      -2.3726239
                   2.928                      -2.3516249
                   2.934                      -2.3290029
               2.9400001                      -2.3084829
               2.9460001                      -2.2942884
               2.9519999                      -2.2894736
               2.9579999                      -2.2947052
                   2.964                      -2.3079757
                    2.97                      -2.3253328
               2.9760001                       -2.342397
               2.9820001                       -2.356094
               2.9879999                       -2.365923
                   2.994                      -2.3741783
                       3                      -2.3850395
                   3.006                      -2.4029057
               3.0120001                      -2.4306747
               3.0179999                      -2.4686268
               3.0239999                      -2.5143188
                    3.03                      -2.5635328
                   3.036                      -2.6119729
               3.0420001                        -2.65704
               3.0480001                      -2.6989804
               3.0539999                      -2.7408638
               3.0599999                      -2.7874201
                   3.066                      -2.8432127
                   3.072                      -2.9109094
               3.0780001                      -2.9903031
               3.0840001                      -3.0784336
               3.0899999                      -3.1707891
                   3.096                      -3.2631813
                   3.102                       -3.353566
                   3.108                      -3.4430621
               3.1140001                      -3.5356832
               3.1199999                      -3.6368942
               3.1259999                      -3.7516161
                   3.132                      -3.8824575
                   3.138                      -4.0288263
               3.1440001                      -4.1872591
               3.1500001                      -4.3528774
               3.1559999                      -4.5214932
               3.1619999                       -4.691579
                   3.168                      -4.8652591
                   3.174                      -5.0478524
               3.1800001                      -5.2461296
               3.1860001                      -5.4660272
               3.1919999                      -5.7106609
                   3.198                      -5.9793751
                   3.204                      -6.2681473
                    3.21                       -6.571347
               3.2160001                      -6.8843028
               3.2219999                      -7.2057856
               3.2279999                      -7.5393353
                   3.234                      -7.8927679
                    3.24                       -8.276034
               3.2460001                       -8.698225
               3.2520001                      -9.1648801
               3.2579999                      -9.6764293
               3.2639999                      -10.228405
                    3.27                      -10.813619
                   3.276                      -11.426006
               3.2820001                      -12.065014
               3.2880001                      -12.738772
               3.2939999                      -13.464505
                     3.3                      -14.265938
                   3.306                      -15.168783
                   3.312                      -16.195957
               3.3180001                      -17.363774
               3.3239999                       -18.68001
               3.3299999                      -20.145152
                   3.336                      -21.758806
                   3.342                      -23.531925
                   3.348                      -25.496166
               3.3540001                      -27.670032
               3.3599999                      -29.838632
               3.3659999                      -30.981985
                   3.372                      -29.959972
                   3.378                      -27.756587
               3.3840001                      -25.602457
               3.3900001                      -23.832783
               3.3959999                      -22.442225
                   3.402                      -21.356189
                   3.408                       -20.49256
                   3.414                      -19.775685
               3.4200001                      -19.144299
               3.4260001                      -18.559272
               3.4319999                      -18.007214
                   3.438                       -17.49605
                   3.444                      -17.044172
                    3.45                      -16.668717
               3.4560001                      -16.377313
               3.4619999                      -16.164599
               3.4679999                      -16.013027
                   3.474                      -15.897501
                    3.48                      -15.793141
               3.4860001                      -15.684018
               3.4920001                      -15.568847
               3.4979999                      -15.460358
               3.5039999                      -15.378658
                    3.51                      -15.342265
                   3.516                      -15.360718
               3.5220001                      -15.430801
               3.5280001                      -15.536981
               3.5339999                      -15.656201
                    3.54                      -15.766414
                   3.546                       -15.85601
                   3.552                      -15.929326
               3.5580001                      -16.004684
               3.5639999                      -16.105969
               3.5699999                        -16.2523
                   3.576                      -16.450049
                   3.582                      -16.689274
               3.5880001                      -16.945636
               3.5940001                      -17.188486
               3.5999999                      -17.393764
               3.6059999                      -17.556013
                   3.612                      -17.691583
                   3.618                      -17.830179
               3.6240001                      -17.999996
               3.6300001                      -18.214158
               3.6359999                      -18.463083
                   3.642                      -18.714884
                   3.648                      -18.925771
                   3.654                      -19.059748
               3.6600001                        -19.1083
               3.6659999                      -19.095391
               3.6719999                      -19.063012
                   3.678                      -19.048468
                   3.684                      -19.067098
               3.6900001                      -19.106048
               3.6960001                      -19.129647
               3.7019999                      -19.095928
               3.7079999                      -18.979301
                   3.714                       -18.78614
                    3.72                      -18.551346
               3.7260001                      -18.319284
               3.7320001                      -18.123552
               3.7379999                      -17.975517
                   3.744                      -17.862854
                    3.75                      -17.756414
                   3.756                      -17.623689
               3.7620001                      -17.444757
               3.7679999                      -17.222584
               3.7739999                      -16.981005
                    3.78                      -16.752339
                   3.786                      -16.563138
               3.7920001                       -16.42473
               3.7980001                      -16.330466
               3.8039999                      -16.259066
               3.8099999                      -16.183204
                   3.816                      -16.081229
                   3.822                      -15.947169
               3.8280001                      -15.793278
               3.8340001                      -15.643644
               3.8399999                      -15.523103
                   3.846                       -15.44741
                   3.852                      -15.417925
                   3.858                      -15.421503
               3.8640001                      -15.435352
               3.8699999                      -15.435984
               3.8759999                      -15.409483
                   3.882                      -15.358034
                   3.888                      -15.298804
               3.8940001                      -15.255907
               3.9000001                      -15.250208
               3.9059999                      -15.291516
               3.9119999                      -15.375216
                   3.918                      -15.483755
                   3.924                      -15.592913
               3.9300001                      -15.681677
               3.9360001                      -15.741976
               3.9419999                      -15.782944
                   3.948                      -15.826924
                   3.954                      -15.899722
                    3.96                      -16.020379
               3.9660001                      -16.194282
               3.9719999                      -16.411014
               3.9779999                      -16.647404
                   3.984                      -16.875925
                    3.99                      -17.076729
               3.9960001                      -17.247945
               4.0019999                       -17.40787
               4.0079999                       -17.58734
               4.0139999                      -17.817127
                    4.02                      -18.116562
                   4.026                       -18.48668
               4.0320001                      -18.908718
               4.0380001                      -19.349097
               4.0440001                      -19.772183
               4.0500002                      -20.158165
               4.0560002                       -20.51657
               4.0619998                      -20.885415
               4.0679998                      -21.316411
               4.0739999                      -21.856123
               4.0799999                      -22.530974
                   4.086                      -23.337234
                   4.092                      -24.235703
                   4.098                      -25.157001
               4.1040001                      -26.029464
               4.1100001                      -26.828253
               4.1160002                      -27.609443
               4.1220002                      -28.491352
               4.1279998                      -29.594178
               4.1339998                      -30.953263
               4.1399999                      -32.350569
               4.1459999                       -33.09943
                   4.152                      -32.556847
                   4.158                      -31.160122
                   4.164                      -29.682425
               4.1700001                      -28.440059
               4.1760001                      -27.438482
               4.1820002                      -26.570614
               4.1880002                      -25.714289
               4.1939998                       -24.79603
               4.1999998                      -23.820778
               4.2059999                      -22.849813
               4.2119999                      -21.953212
               4.2179999                      -21.176687
                   4.224                      -20.531906
                    4.23                      -19.999931
               4.2360001                      -19.540125
               4.2420001                      -19.103459
               4.2480001                      -18.649694
               4.2540002                      -18.162593
               4.2600002                      -17.654009
               4.2659998                      -17.154101
               4.2719998                      -16.695052
               4.2779999                      -16.297776
               4.2839999                      -15.965641
                    4.29                      -15.684668
                   4.296                       -15.42891
                   4.302                      -15.169983
               4.3080001                       -14.88825
               4.3140001                      -14.580697
               4.3200002                      -14.260987
               4.3260002                       -13.95185
               4.3319998                      -13.674652
               4.3379998                      -13.441169
               4.3439999                      -13.249912
               4.3499999                      -13.087162
               4.3559999                      -12.932143
                   4.362                      -12.765101
                   4.368                      -12.575471
               4.3740001                      -12.366161
               4.3800001                      -12.151569
               4.3860002                      -11.950635
               4.3920002                      -11.778801
               4.3979998                      -11.642277
               4.4039998                       -11.53609
               4.4099998                      -11.446088
               4.4159999                      -11.354351
               4.4219999                      -11.246442
                   4.428                      -11.117531
                   4.434                      -10.974335
               4.4400001                      -10.831738
               4.4460001                      -10.706128
               4.4520001                      -10.608769
               4.4580002                      -10.541692
               4.4640002                      -10.497103
               4.4699998                      -10.460333
               4.4759998                      -10.415561
               4.4819999                      -10.352438
               4.4879999                        -10.2706
                   4.494                      -10.179707
                     4.5                      -10.095003
                   4.506                      -10.030813
               4.5120001                      -9.9949464
               4.5180001                       -9.985867
               4.5240002                      -9.9932912
               4.5300002                      -10.002055
               4.5359998                      -9.9982018
               4.5419998                       -9.975007
               4.5479999                      -9.9360262
               4.5539999                      -9.8934791
               4.5599999                      -9.8628863
                   4.566                      -9.8566948
                   4.572                      -9.8795369
               4.5780001                       -9.926516
               4.5840001                      -9.9849519
               4.5900002                        -10.0392
               4.5960002                      -10.077138
               4.6020002                      -10.095608
               4.6079998                      -10.102007
               4.6139998                      -10.111071
               4.6199999                      -10.138635
               4.6259999                      -10.195346
                   4.632                       -10.28266
                   4.638                      -10.392187
               4.6440001                      -10.508635
               4.6500001                      -10.615742
               4.6560001                      -10.703291
               4.6620002                      -10.771986
               4.6680002                      -10.833468
               4.6739998                      -10.905385
               4.6799998                       -11.00416
               4.6859999                      -11.138669
               4.6919999                       -11.30688
                   4.698                      -11.496264
                   4.704                      -11.688161
                    4.71                      -11.865254
               4.7160001                      -12.019477
               4.7220001                      -12.156367
               4.7280002                      -12.293173
               4.7340002                      -12.451727
               4.7399998                      -12.649854
               4.7459998                      -12.894727
               4.7519999                      -13.179967
               4.7579999                      -13.487217
               4.7639999                       -13.79251
                    4.77                      -14.076372
                   4.776                      -14.333673
               4.7820001                      -14.577563
               4.7880001                      -14.834765
               4.7940001                      -15.135005
               4.8000002                       -15.50008
               4.8060002                      -15.936217
               4.8119998                      -16.431037
               4.8179998                       -16.95617
               4.8239999                      -17.477021
               4.8299999                       -17.96893
                   4.836                      -18.432713
                   4.842                      -18.899161
                   4.848                      -19.419004
               4.8540001                      -20.045685
               4.8600001                      -20.820051
               4.8660002                      -21.760031
               4.8720002                      -22.854001
               4.8779998                      -24.059288
               4.8839998                      -25.315428
               4.8899999                      -26.584547
               4.8959999                      -27.910257
                   4.902                      -29.459351
                   4.908                      -31.545947
                   4.914                      -34.753303
               4.9200001                      -40.661483
               4.9260001                      -50.698596
               4.9320002                      -38.967811
               4.9380002                      -33.777162
               4.9439998                      -30.812757
               4.9499998                        -28.8586
               4.9559999                       -27.42063
               4.9619999                       -26.21017
               4.9679999                      -25.054323
                   4.974                      -23.891009
                    4.98                      -22.747199
               4.9860001                      -21.686485
               4.9920001                      -20.762499
               4.9980001                      -19.998574
               5.0040002                      -19.385826
               5.0100002                      -18.888405
               5.0159998                      -18.452813
               5.0219998                      -18.023007
               5.0279999                      -17.559964
               5.0339999                      -17.056357
                    5.04                      -16.535682
                   5.046                      -16.036515
                   5.052                      -15.593439
               5.0580001                      -15.224343
               5.0640001                      -14.926025
               5.0700002                      -14.676347
               5.0760002                      -14.441902
               5.0819998                      -14.190329
               5.0879998                      -13.903585
               5.0939999                      -13.585308
               5.0999999                      -13.257466
               5.1059999                       -12.94882
                   5.112                      -12.682387
                   5.118                      -12.467254
               5.1240001                      -12.296175
               5.1300001                      -12.148507
               5.1360002                      -11.997867
               5.1420002                      -11.822724
               5.1479998                      -11.615718
               5.1539998                        -11.3865
               5.1599998                      -11.156402
               5.1659999                      -10.948422
               5.1719999                      -10.777891
                   5.178                      -10.647167
                   5.184                      -10.545186
               5.1900001                      -10.451643
               5.1960001                      -10.344914
               5.2020001                      -10.211197
               5.2080002                       -10.05062
               5.2140002                      -9.8767794
               5.2199998                      -9.7100877
               5.2259998                      -9.5688664
               5.2319999                       -9.462284
               5.2379999                      -9.3872693
                   5.244                      -9.3298235
                    5.25                      -9.2703569
                   5.256                       -9.191678
               5.2620001                      -9.0865347
               5.2680001                      -8.9608314
               5.2740002                      -8.8306497
               5.2800002                      -8.7149142
               5.2859998                      -8.6275906
               5.2919998                       -8.572535
               5.2979999                      -8.5422713
               5.3039999                      -8.5208271
               5.3099999                       -8.489998
                   5.316                      -8.4370637
                   5.322                      -8.3605405
               5.3280001                      -8.2708317
               5.3340001                      -8.1853954
               5.3400002                      -8.1212302
               5.3460002                      -8.0882121
               5.3520002                      -8.0855803
               5.3579998                      -8.1022846
               5.3639998                      -8.1211468
               5.3699999                      -8.1257978
               5.3759999                      -8.1078815
                   5.382                      -8.0710064
                   5.388                      -8.0291732
               5.3940001                       -8.000601
               5.4000001                      -8.0002602
               5.4060001                      -8.0342107
               5.4120002                      -8.0974263
               5.4180002                      -8.1755218
               5.4239998                      -8.2501701
               5.4299998                      -8.3067339
               5.4359999                      -8.3410052
               5.4419999                       -8.361445
                   5.448                      -8.3855288
                   5.454                      -8.4322589
                    5.46                      -8.5145659
               5.4660001                      -8.6343497
               5.4720001                      -8.7814459
               5.4780002                      -8.9369029
               5.4840002                      -9.0801692
               5.4899998                      -9.1980662
               5.4959998                      -9.2912998
               5.5019999                      -9.3745534
               5.5079999                      -9.4699552
               5.5139999                      -9.5975357
                    5.52                      -9.7670359
                   5.526                      -9.9735952
               5.5320001                       -10.19843
               5.5380001                      -10.415016
               5.5440001                      -10.599962
               5.5500002                      -10.744315
               5.5560002                      -10.858672
               5.5619998                       -10.96831
               5.5679998                      -11.101309
               5.5739999                      -11.276196
               5.5799999                      -11.493835
                   5.586                      -11.735515
                   5.592                      -11.968355
                   5.598                      -12.158387
               5.6040001                      -12.287248
               5.6100001                      -12.362769
               5.6160002                      -12.415304
               5.6220002                      -12.482249
               5.6279998                      -12.590773
               5.6339998                       -12.74639
               5.6399999                      -12.929737
               5.6459999                      -13.102495
                   5.652                      -13.223127
                   5.658                      -13.268078
                   5.664                      -13.245807
               5.6700001                      -13.192456
               5.6760001                      -13.152621
               5.6820002                      -13.158814
               5.6880002                      -13.218973
               5.6939998                      -13.313671
               5.6999998                      -13.402924
               5.7059999                      -13.442962
               5.7119999                       -13.40848
               5.7179999                      -13.307355
                   5.724                       -13.17628
                    5.73                      -13.061044
               5.7360001                      -12.995744
               5.7420001                      -12.990376
               5.7480001                      -13.028062
               5.7540002                      -13.071177
               5.7600002                      -13.076549
               5.7659998                      -13.016315
               5.7719998                      -12.893229
               5.7779999                      -12.738978
               5.7839999                      -12.597046
                    5.79                      -12.502656
                   5.796                      -12.469707
                   5.802                      -12.486691
               5.8080001                       -12.52083
               5.8140001                      -12.530561
               5.8200002                      -12.484361
               5.8260002                       -12.37721
               5.8319998                      -12.233235
               5.8379998                      -12.092513
               5.8439999                      -11.991967
               5.8499999                      -11.950916
               5.8559999                      -11.964869
                   5.862                       -12.00722
                   5.868                      -12.038746
               5.8740001                      -12.024253
               5.8800001                       -11.95009
               5.8860002                      -11.831533
               5.8920002                      -11.704363
               5.8979998                       -11.60715
               5.9039998                      -11.565184
               5.9099998                      -11.581768
               5.9159999                      -11.637234
               5.9219999                      -11.695549
                   5.928                      -11.718544
                   5.934                      -11.683975
               5.9400001                      -11.597387
               5.9460001                      -11.489099
               5.9520001                      -11.398637
               5.9580002                      -11.357221
               5.9640002                      -11.376266
               5.9699998                      -11.443628
               5.9759998                      -11.527358
               5.9819999                      -11.587403
               5.9879999                       -11.59346
                   5.994                      -11.540742
                       6                      -11.452774
