# Supplementary material for: A low-profile wideband compressed single-arm spiral antenna array for mid-band 5G beam steering applications
Source: Sci Rep. 2022 Aug 13;12:13790. doi: 10.1038/s41598-022-16423-9 (PMC9376093; doi:10.1038/s41598-022-16423-9)
Supplement: Supplementary file 1 — Supplementary Information. [file 41598_2022_16423_MOESM1_ESM.zip › Data/Power Divider S-Parameters - Measured/POWER DIVIDER S1,1.csv]

# Version 1.00
#
freq[Hz]	Trc1_S11[dB]	Trc2_S11[dB]
2.000000000000000E+009	-9.523409106729142E+000	-9.523409106729142E+000
2.020000000000000E+009	-9.380237970281153E+000	-9.380237970281153E+000
2.040000000000000E+009	-9.268263947537287E+000	-9.268263947537287E+000
2.060000000000000E+009	-9.179516153000174E+000	-9.179516153000174E+000
2.080000000000000E+009	-9.100316411979501E+000	-9.100316411979501E+000
2.100000000000000E+009	-9.002830230844754E+000	-9.002830230844754E+000
2.120000000000000E+009	-8.885976451101527E+000	-8.885976451101527E+000
2.140000000000000E+009	-8.774722450737357E+000	-8.774722450737357E+000
2.160000000000000E+009	-8.681982439987960E+000	-8.681982439987960E+000
2.180000000000000E+009	-8.614468599509349E+000	-8.614468599509349E+000
2.200000000000000E+009	-8.576334372680305E+000	-8.576334372680305E+000
2.220000000000000E+009	-8.534071923996640E+000	-8.534071923996640E+000
2.240000000000000E+009	-8.467553162334102E+000	-8.467553162334102E+000
2.260000000000000E+009	-8.362393295685058E+000	-8.362393295685058E+000
2.280000000000000E+009	-8.234134003884504E+000	-8.234134003884504E+000
2.300000000000000E+009	-8.096470779124296E+000	-8.096470779124296E+000
2.320000000000000E+009	-7.995482913575173E+000	-7.995482913575173E+000
2.340000000000000E+009	-7.923130890136268E+000	-7.923130890136268E+000
2.360000000000000E+009	-7.882158015220067E+000	-7.882158015220067E+000
2.380000000000000E+009	-7.873399101780642E+000	-7.873399101780642E+000
2.400000000000000E+009	-7.885771707025619E+000	-7.885771707025619E+000
2.420000000000000E+009	-7.920338374342570E+000	-7.920338374342570E+000
2.440000000000000E+009	-7.955612070689378E+000	-7.955612070689378E+000
2.460000000000000E+009	-7.977179980160149E+000	-7.977179980160149E+000
2.480000000000000E+009	-7.970012493567430E+000	-7.970012493567430E+000
2.500000000000000E+009	-7.945841917826944E+000	-7.945841917826944E+000
2.520000000000000E+009	-7.921544723194505E+000	-7.921544723194505E+000
2.540000000000000E+009	-7.923362654804738E+000	-7.923362654804738E+000
2.560000000000000E+009	-7.933663390502579E+000	-7.933663390502579E+000
2.580000000000000E+009	-7.972551135951692E+000	-7.972551135951692E+000
2.600000000000000E+009	-8.031665203187089E+000	-8.031665203187089E+000
2.620000000000000E+009	-8.111195890185751E+000	-8.111195890185751E+000
2.640000000000000E+009	-8.200590502714874E+000	-8.200590502714874E+000
2.660000000000000E+009	-8.311448093548364E+000	-8.311448093548364E+000
2.680000000000000E+009	-8.468828602332035E+000	-8.468828602332035E+000
2.700000000000000E+009	-8.676266598797504E+000	-8.676266598797504E+000
2.720000000000000E+009	-8.932280927406165E+000	-8.932280927406165E+000
2.740000000000000E+009	-9.186869849681267E+000	-9.186869849681267E+000
2.760000000000000E+009	-9.440416189526383E+000	-9.440416189526383E+000
2.780000000000000E+009	-9.662494883920132E+000	-9.662494883920132E+000
2.800000000000000E+009	-9.883128809416629E+000	-9.883128809416629E+000
2.820000000000000E+009	-1.012680978875187E+001	-1.012680978875187E+001
2.840000000000000E+009	-1.040182878151490E+001	-1.040182878151490E+001
2.860000000000000E+009	-1.069639217430423E+001	-1.069639217430423E+001
2.880000000000000E+009	-1.105881458917474E+001	-1.105881458917474E+001
2.900000000000000E+009	-1.147795231517359E+001	-1.147795231517359E+001
2.920000000000000E+009	-1.195823463683651E+001	-1.195823463683651E+001
2.940000000000000E+009	-1.253066438624848E+001	-1.253066438624848E+001
2.960000000000000E+009	-1.315640771463454E+001	-1.315640771463454E+001
2.980000000000000E+009	-1.386450311491254E+001	-1.386450311491254E+001
3.000000000000000E+009	-1.469450288594538E+001	-1.469450288594538E+001
3.020000000000000E+009	-1.560465140359486E+001	-1.560465140359486E+001
3.040000000000000E+009	-1.661530653718569E+001	-1.661530653718569E+001
3.060000000000000E+009	-1.772271687137138E+001	-1.772271687137138E+001
3.080000000000000E+009	-1.886354421106990E+001	-1.886354421106990E+001
3.100000000000000E+009	-2.021766228057403E+001	-2.021766228057403E+001
3.120000000000000E+009	-2.158646919132372E+001	-2.158646919132372E+001
3.140000000000000E+009	-2.291034561434044E+001	-2.291034561434044E+001
3.160000000000000E+009	-2.399940687181622E+001	-2.399940687181622E+001
3.180000000000000E+009	-2.416714340107409E+001	-2.416714340107409E+001
3.200000000000000E+009	-2.361235718694623E+001	-2.361235718694623E+001
3.220000000000000E+009	-2.227307899317869E+001	-2.227307899317869E+001
3.240000000000000E+009	-2.070612491303691E+001	-2.070612491303691E+001
3.260000000000000E+009	-1.928166017227343E+001	-1.928166017227343E+001
3.280000000000000E+009	-1.797001468809607E+001	-1.797001468809607E+001
3.300000000000000E+009	-1.689438133913825E+001	-1.689438133913825E+001
3.320000000000000E+009	-1.595759142656173E+001	-1.595759142656173E+001
3.340000000000000E+009	-1.509963944267012E+001	-1.509963944267012E+001
3.360000000000000E+009	-1.433501491856655E+001	-1.433501491856655E+001
3.380000000000000E+009	-1.361197206496024E+001	-1.361197206496024E+001
3.400000000000000E+009	-1.299426292769235E+001	-1.299426292769235E+001
3.420000000000000E+009	-1.237614554506249E+001	-1.237614554506249E+001
3.440000000000000E+009	-1.182916422295851E+001	-1.182916422295851E+001
3.460000000000000E+009	-1.129448710025652E+001	-1.129448710025652E+001
3.480000000000000E+009	-1.082188007367412E+001	-1.082188007367412E+001
3.500000000000000E+009	-1.039246208294376E+001	-1.039246208294376E+001
3.520000000000000E+009	-9.972878754386635E+000	-9.972878754386635E+000
3.540000000000000E+009	-9.613527227937158E+000	-9.613527227937158E+000
3.560000000000000E+009	-9.325724785623592E+000	-9.325724785623592E+000
3.580000000000000E+009	-9.085208096315217E+000	-9.085208096315217E+000
3.600000000000000E+009	-8.905139473831859E+000	-8.905139473831859E+000
3.620000000000000E+009	-8.725624962982622E+000	-8.725624962982622E+000
3.640000000000000E+009	-8.543816901292248E+000	-8.543816901292248E+000
3.660000000000000E+009	-8.394024537088404E+000	-8.394024537088404E+000
3.680000000000000E+009	-8.264354725561571E+000	-8.264354725561571E+000
3.700000000000000E+009	-8.139390756679541E+000	-8.139390756679541E+000
3.720000000000000E+009	-8.027344477864578E+000	-8.027344477864578E+000
3.740000000000000E+009	-7.893510280489891E+000	-7.893510280489891E+000
3.760000000000000E+009	-7.781833060011615E+000	-7.781833060011615E+000
3.780000000000000E+009	-7.677686977898740E+000	-7.677686977898740E+000
3.800000000000000E+009	-7.582621302565942E+000	-7.582621302565942E+000
3.820000000000000E+009	-7.536803077668163E+000	-7.536803077668163E+000
3.840000000000000E+009	-7.496449230454778E+000	-7.496449230454778E+000
3.860000000000000E+009	-7.516014813648606E+000	-7.516014813648606E+000
3.880000000000000E+009	-7.560105123212436E+000	-7.560105123212436E+000
3.900000000000000E+009	-7.599304252866355E+000	-7.599304252866355E+000
3.920000000000000E+009	-7.627376131531054E+000	-7.627376131531054E+000
3.940000000000000E+009	-7.642789469817333E+000	-7.642789469817333E+000
3.960000000000000E+009	-7.684149911990929E+000	-7.684149911990929E+000
3.980000000000000E+009	-7.714945559836031E+000	-7.714945559836031E+000
4.000000000000000E+009	-7.772903510681076E+000	-7.772903510681076E+000
4.020000000000000E+009	-7.829364052443166E+000	-7.829364052443166E+000
4.040000000000000E+009	-7.878809677723157E+000	-7.878809677723157E+000
4.060000000000000E+009	-7.954361045831910E+000	-7.954361045831910E+000
4.080000000000000E+009	-8.042621081462849E+000	-8.042621081462849E+000
4.100000000000000E+009	-8.172089943033363E+000	-8.172089943033363E+000
4.120000000000000E+009	-8.293701393181797E+000	-8.293701393181797E+000
4.140000000000000E+009	-8.397047438970734E+000	-8.397047438970734E+000
4.160000000000000E+009	-8.514247030283915E+000	-8.514247030283915E+000
4.180000000000000E+009	-8.603240080291297E+000	-8.603240080291297E+000
4.200000000000000E+009	-8.687493420281456E+000	-8.687493420281456E+000
4.220000000000000E+009	-8.759778564034274E+000	-8.759778564034274E+000
4.240000000000000E+009	-8.799062169968803E+000	-8.799062169968803E+000
4.260000000000000E+009	-8.884402560474257E+000	-8.884402560474257E+000
4.280000000000000E+009	-8.983941291780930E+000	-8.983941291780930E+000
4.300000000000000E+009	-9.094122497083452E+000	-9.094122497083452E+000
4.320000000000000E+009	-9.159723292395336E+000	-9.159723292395336E+000
4.340000000000000E+009	-9.180980028899901E+000	-9.180980028899901E+000
4.360000000000000E+009	-9.220558642469504E+000	-9.220558642469504E+000
4.380000000000000E+009	-9.289985946369407E+000	-9.289985946369407E+000
4.400000000000000E+009	-9.402645262614474E+000	-9.402645262614474E+000
4.420000000000000E+009	-9.494126589019803E+000	-9.494126589019803E+000
4.440000000000000E+009	-9.537922639324659E+000	-9.537922639324659E+000
4.460000000000000E+009	-9.541082249916201E+000	-9.541082249916201E+000
4.480000000000000E+009	-9.542812524452895E+000	-9.542812524452895E+000
4.500000000000000E+009	-9.559813710243539E+000	-9.559813710243539E+000
4.520000000000000E+009	-9.525546290348526E+000	-9.525546290348526E+000
4.540000000000000E+009	-9.523420811228913E+000	-9.523420811228913E+000
4.560000000000000E+009	-9.550511850813317E+000	-9.550511850813317E+000
4.580000000000000E+009	-9.636663643465424E+000	-9.636663643465424E+000
4.600000000000000E+009	-9.748365739413707E+000	-9.748365739413707E+000
4.620000000000000E+009	-9.804381864737037E+000	-9.804381864737037E+000
4.640000000000000E+009	-9.889600179618723E+000	-9.889600179618723E+000
4.660000000000000E+009	-1.000758710682568E+001	-1.000758710682568E+001
4.680000000000000E+009	-1.010419911152248E+001	-1.010419911152248E+001
4.700000000000000E+009	-1.021161935307291E+001	-1.021161935307291E+001
4.720000000000000E+009	-1.029392923903870E+001	-1.029392923903870E+001
4.740000000000000E+009	-1.035652467927942E+001	-1.035652467927942E+001
4.760000000000000E+009	-1.051256646978750E+001	-1.051256646978750E+001
4.780000000000000E+009	-1.067660076113953E+001	-1.067660076113953E+001
4.800000000000000E+009	-1.086859951010905E+001	-1.086859951010905E+001
4.820000000000000E+009	-1.108796493009614E+001	-1.108796493009614E+001
4.840000000000000E+009	-1.132893969344728E+001	-1.132893969344728E+001
4.860000000000000E+009	-1.155877370637401E+001	-1.155877370637401E+001
4.880000000000000E+009	-1.187512963111823E+001	-1.187512963111823E+001
4.900000000000000E+009	-1.213421423361164E+001	-1.213421423361164E+001
4.920000000000000E+009	-1.239894037825169E+001	-1.239894037825169E+001
4.940000000000000E+009	-1.273390774068420E+001	-1.273390774068420E+001
4.960000000000000E+009	-1.308825441770870E+001	-1.308825441770870E+001
4.980000000000000E+009	-1.339447099421495E+001	-1.339447099421495E+001
5.000000000000000E+009	-1.360537381700197E+001	-1.360537381700197E+001
5.020000000000000E+009	-1.370496280289790E+001	-1.370496280289790E+001
5.040000000000000E+009	-1.372808963127276E+001	-1.372808963127276E+001
5.060000000000000E+009	-1.369201986441836E+001	-1.369201986441836E+001
5.080000000000000E+009	-1.365645410544642E+001	-1.365645410544642E+001
5.100000000000000E+009	-1.358733218724787E+001	-1.358733218724787E+001
5.120000000000000E+009	-1.337910408419223E+001	-1.337910408419223E+001
5.140000000000000E+009	-1.310477880196981E+001	-1.310477880196981E+001
5.160000000000000E+009	-1.277067309290501E+001	-1.277067309290501E+001
5.180000000000000E+009	-1.241417896468030E+001	-1.241417896468030E+001
5.200000000000000E+009	-1.213805949428173E+001	-1.213805949428173E+001
5.220000000000000E+009	-1.181482380975440E+001	-1.181482380975440E+001
5.240000000000000E+009	-1.145513561644820E+001	-1.145513561644820E+001
5.260000000000000E+009	-1.107174827282450E+001	-1.107174827282450E+001
5.280000000000000E+009	-1.064549911150615E+001	-1.064549911150615E+001
5.300000000000000E+009	-1.020572045579527E+001	-1.020572045579527E+001
5.320000000000000E+009	-9.780300138607329E+000	-9.780300138607329E+000
5.340000000000000E+009	-9.438743220447316E+000	-9.438743220447316E+000
5.360000000000000E+009	-9.112235430440784E+000	-9.112235430440784E+000
5.380000000000000E+009	-8.786146595329530E+000	-8.786146595329530E+000
5.400000000000000E+009	-8.491327281006690E+000	-8.491327281006690E+000
5.420000000000000E+009	-8.195953346321113E+000	-8.195953346321113E+000
5.440000000000000E+009	-7.936496129612689E+000	-7.936496129612689E+000
5.460000000000000E+009	-7.768551838212179E+000	-7.768551838212179E+000
5.480000000000000E+009	-7.692363075552802E+000	-7.692363075552802E+000
5.500000000000000E+009	-7.660621593202360E+000	-7.660621593202360E+000
5.520000000000000E+009	-7.584399663191608E+000	-7.584399663191608E+000
5.540000000000000E+009	-7.468380555853600E+000	-7.468380555853600E+000
5.560000000000000E+009	-7.381074252217625E+000	-7.381074252217625E+000
5.580000000000000E+009	-7.316479284809023E+000	-7.316479284809023E+000
5.600000000000000E+009	-7.292729981422059E+000	-7.292729981422059E+000
5.620000000000000E+009	-7.263244078594538E+000	-7.263244078594538E+000
5.640000000000000E+009	-7.226784461388677E+000	-7.226784461388677E+000
5.660000000000000E+009	-7.221209246050620E+000	-7.221209246050620E+000
5.680000000000000E+009	-7.266021319069646E+000	-7.266021319069646E+000
5.700000000000000E+009	-7.325218444501893E+000	-7.325218444501893E+000
5.720000000000000E+009	-7.378700013114719E+000	-7.378700013114719E+000
5.740000000000000E+009	-7.479883079702992E+000	-7.479883079702992E+000
5.760000000000000E+009	-7.654130563565139E+000	-7.654130563565139E+000
5.780000000000000E+009	-7.921064623155553E+000	-7.921064623155553E+000
5.800000000000000E+009	-8.289862282728379E+000	-8.289862282728379E+000
5.820000000000000E+009	-8.577524477017052E+000	-8.577524477017052E+000
5.840000000000000E+009	-8.859584604778371E+000	-8.859584604778371E+000
5.860000000000000E+009	-9.256139916599597E+000	-9.256139916599597E+000
5.880000000000000E+009	-9.738149748423089E+000	-9.738149748423089E+000
5.900000000000000E+009	-1.040385290504182E+001	-1.040385290504182E+001
5.920000000000000E+009	-1.099845415625254E+001	-1.099845415625254E+001
5.940000000000000E+009	-1.168600804273124E+001	-1.168600804273124E+001
5.960000000000000E+009	-1.267860962517210E+001	-1.267860962517210E+001
5.980000000000000E+009	-1.400419980479103E+001	-1.400419980479103E+001
6.000000000000000E+009	-1.573395436036442E+001	-1.573395436036442E+001
