# Supplementary material for: A low-profile wideband compressed single-arm spiral antenna array for mid-band 5G beam steering applications
Source: Sci Rep. 2022 Aug 13;12:13790. doi: 10.1038/s41598-022-16423-9 (PMC9376093; doi:10.1038/s41598-022-16423-9)
Supplement: Supplementary file 1 — Supplementary Information. [file 41598_2022_16423_MOESM1_ESM.zip › Data/Power Divider S-Parameters - Measured/POWER DIVIDER S1,1-Sec.csv]

# Version 1.00
#
freq[Hz]	Trc1_S11[dB]	Trc2_S11[dB]
2.000000000000000E+009	-1.041657296459508E+001	-1.041657296459508E+001
2.020000000000000E+009	-1.044539099827621E+001	-1.044539099827621E+001
2.040000000000000E+009	-1.043850697355871E+001	-1.043850697355871E+001
2.060000000000000E+009	-1.041623790867555E+001	-1.041623790867555E+001
2.080000000000000E+009	-1.037692983233989E+001	-1.037692983233989E+001
2.100000000000000E+009	-1.035159039627188E+001	-1.035159039627188E+001
2.120000000000000E+009	-1.032495319849790E+001	-1.032495319849790E+001
2.140000000000000E+009	-1.028717223395065E+001	-1.028717223395065E+001
2.160000000000000E+009	-1.024717721506488E+001	-1.024717721506488E+001
2.180000000000000E+009	-1.021205720065918E+001	-1.021205720065918E+001
2.200000000000000E+009	-1.022248227177080E+001	-1.022248227177080E+001
2.220000000000000E+009	-1.025028575744583E+001	-1.025028575744583E+001
2.240000000000000E+009	-1.024641004533175E+001	-1.024641004533175E+001
2.260000000000000E+009	-1.021303081617335E+001	-1.021303081617335E+001
2.280000000000000E+009	-1.017260537829049E+001	-1.017260537829049E+001
2.300000000000000E+009	-1.013531640138052E+001	-1.013531640138052E+001
2.320000000000000E+009	-1.012843148919964E+001	-1.012843148919964E+001
2.340000000000000E+009	-1.011070587062636E+001	-1.011070587062636E+001
2.360000000000000E+009	-1.008461608463122E+001	-1.008461608463122E+001
2.380000000000000E+009	-1.006977835119915E+001	-1.006977835119915E+001
2.400000000000000E+009	-1.007979057954680E+001	-1.007979057954680E+001
2.420000000000000E+009	-1.009327175648358E+001	-1.009327175648358E+001
2.440000000000000E+009	-1.005739590917844E+001	-1.005739590917844E+001
2.460000000000000E+009	-9.959631582136158E+000	-9.959631582136158E+000
2.480000000000000E+009	-9.862122974752404E+000	-9.862122974752404E+000
2.500000000000000E+009	-9.812089621423411E+000	-9.812089621423411E+000
2.520000000000000E+009	-9.827103325459566E+000	-9.827103325459566E+000
2.540000000000000E+009	-9.863119709283813E+000	-9.863119709283813E+000
2.560000000000000E+009	-9.892764313609897E+000	-9.892764313609897E+000
2.580000000000000E+009	-9.938262773972570E+000	-9.938262773972570E+000
2.600000000000000E+009	-1.001063317192626E+001	-1.001063317192626E+001
2.620000000000000E+009	-1.008994169720957E+001	-1.008994169720957E+001
2.640000000000000E+009	-1.013457182571514E+001	-1.013457182571514E+001
2.660000000000000E+009	-1.013869301713762E+001	-1.013869301713762E+001
2.680000000000000E+009	-1.015925267718362E+001	-1.015925267718362E+001
2.700000000000000E+009	-1.024091337377339E+001	-1.024091337377339E+001
2.720000000000000E+009	-1.037648219025823E+001	-1.037648219025823E+001
2.740000000000000E+009	-1.046155774021579E+001	-1.046155774021579E+001
2.760000000000000E+009	-1.049301129659301E+001	-1.049301129659301E+001
2.780000000000000E+009	-1.052921598357824E+001	-1.052921598357824E+001
2.800000000000000E+009	-1.064678615864736E+001	-1.064678615864736E+001
2.820000000000000E+009	-1.087591613834636E+001	-1.087591613834636E+001
2.840000000000000E+009	-1.111790818622162E+001	-1.111790818622162E+001
2.860000000000000E+009	-1.131318260682539E+001	-1.131318260682539E+001
2.880000000000000E+009	-1.151076813512831E+001	-1.151076813512831E+001
2.900000000000000E+009	-1.175629765891874E+001	-1.175629765891874E+001
2.920000000000000E+009	-1.205109934670316E+001	-1.205109934670316E+001
2.940000000000000E+009	-1.234783127613477E+001	-1.234783127613477E+001
2.960000000000000E+009	-1.258705490341379E+001	-1.258705490341379E+001
2.980000000000000E+009	-1.284528433989562E+001	-1.284528433989562E+001
3.000000000000000E+009	-1.320559821763701E+001	-1.320559821763701E+001
3.020000000000000E+009	-1.363215236332092E+001	-1.363215236332092E+001
3.040000000000000E+009	-1.407622821744510E+001	-1.407622821744510E+001
3.060000000000000E+009	-1.443053125894748E+001	-1.443053125894748E+001
3.080000000000000E+009	-1.474270808575641E+001	-1.474270808575641E+001
3.100000000000000E+009	-1.523663975215795E+001	-1.523663975215795E+001
3.120000000000000E+009	-1.592153514378278E+001	-1.592153514378278E+001
3.140000000000000E+009	-1.662336824184413E+001	-1.662336824184413E+001
3.160000000000000E+009	-1.728061720535993E+001	-1.728061720535993E+001
3.180000000000000E+009	-1.777079470479881E+001	-1.777079470479881E+001
3.200000000000000E+009	-1.831504862765369E+001	-1.831504862765369E+001
3.220000000000000E+009	-1.903463579334385E+001	-1.903463579334385E+001
3.240000000000000E+009	-1.969970699124345E+001	-1.969970699124345E+001
3.260000000000000E+009	-2.011511187128468E+001	-2.011511187128468E+001
3.280000000000000E+009	-2.015469136806713E+001	-2.015469136806713E+001
3.300000000000000E+009	-1.987290046341961E+001	-1.987290046341961E+001
3.320000000000000E+009	-1.960267901830139E+001	-1.960267901830139E+001
3.340000000000000E+009	-1.922457925222957E+001	-1.922457925222957E+001
3.360000000000000E+009	-1.869149322331634E+001	-1.869149322331634E+001
3.380000000000000E+009	-1.796345906318084E+001	-1.796345906318084E+001
3.400000000000000E+009	-1.715498991520640E+001	-1.715498991520640E+001
3.420000000000000E+009	-1.641494328710702E+001	-1.641494328710702E+001
3.440000000000000E+009	-1.586146991667097E+001	-1.586146991667097E+001
3.460000000000000E+009	-1.531915143122994E+001	-1.531915143122994E+001
3.480000000000000E+009	-1.466887821503600E+001	-1.466887821503600E+001
3.500000000000000E+009	-1.395427451637276E+001	-1.395427451637276E+001
3.520000000000000E+009	-1.328856452198300E+001	-1.328856452198300E+001
3.540000000000000E+009	-1.279554278322848E+001	-1.279554278322848E+001
3.560000000000000E+009	-1.239463771884211E+001	-1.239463771884211E+001
3.580000000000000E+009	-1.195826411462253E+001	-1.195826411462253E+001
3.600000000000000E+009	-1.150422543716063E+001	-1.150422543716063E+001
3.620000000000000E+009	-1.109359128697022E+001	-1.109359128697022E+001
3.640000000000000E+009	-1.078721034102481E+001	-1.078721034102481E+001
3.660000000000000E+009	-1.049394189001668E+001	-1.049394189001668E+001
3.680000000000000E+009	-1.016310722197452E+001	-1.016310722197452E+001
3.700000000000000E+009	-9.812369819928263E+000	-9.812369819928263E+000
3.720000000000000E+009	-9.459462814470671E+000	-9.459462814470671E+000
3.740000000000000E+009	-9.207400761164156E+000	-9.207400761164156E+000
3.760000000000000E+009	-8.985113012113972E+000	-8.985113012113972E+000
3.780000000000000E+009	-8.747693411529047E+000	-8.747693411529047E+000
3.800000000000000E+009	-8.509290826194746E+000	-8.509290826194746E+000
3.820000000000000E+009	-8.357381655760458E+000	-8.357381655760458E+000
3.840000000000000E+009	-8.257411251835505E+000	-8.257411251835505E+000
3.860000000000000E+009	-8.165360199606768E+000	-8.165360199606768E+000
3.880000000000000E+009	-7.984566021916356E+000	-7.984566021916356E+000
3.900000000000000E+009	-7.771914790150021E+000	-7.771914790150021E+000
3.920000000000000E+009	-7.613002181092241E+000	-7.613002181092241E+000
3.940000000000000E+009	-7.543794079546464E+000	-7.543794079546464E+000
3.960000000000000E+009	-7.474450391357794E+000	-7.474450391357794E+000
3.980000000000000E+009	-7.351242354207714E+000	-7.351242354207714E+000
4.000000000000000E+009	-7.188859263349022E+000	-7.188859263349022E+000
4.020000000000000E+009	-7.068235521523672E+000	-7.068235521523672E+000
4.040000000000000E+009	-7.028591469130861E+000	-7.028591469130861E+000
4.060000000000000E+009	-7.027753586170881E+000	-7.027753586170881E+000
4.080000000000000E+009	-6.984685202411836E+000	-6.984685202411836E+000
4.100000000000000E+009	-6.926942467212478E+000	-6.926942467212478E+000
4.120000000000000E+009	-6.889003346275233E+000	-6.889003346275233E+000
4.140000000000000E+009	-6.908620349394537E+000	-6.908620349394537E+000
4.160000000000000E+009	-6.942501111046982E+000	-6.942501111046982E+000
4.180000000000000E+009	-6.924554766653376E+000	-6.924554766653376E+000
4.200000000000000E+009	-6.870071354257215E+000	-6.870071354257215E+000
4.220000000000000E+009	-6.859739156987801E+000	-6.859739156987801E+000
4.240000000000000E+009	-6.894970485010958E+000	-6.894970485010958E+000
4.260000000000000E+009	-6.975167642044465E+000	-6.975167642044465E+000
4.280000000000000E+009	-7.029195829007412E+000	-7.029195829007412E+000
4.300000000000000E+009	-7.056244311473781E+000	-7.056244311473781E+000
4.320000000000000E+009	-7.098209997896563E+000	-7.098209997896563E+000
4.340000000000000E+009	-7.158659737693370E+000	-7.158659737693370E+000
4.360000000000000E+009	-7.206094699305521E+000	-7.206094699305521E+000
4.380000000000000E+009	-7.246012491983843E+000	-7.246012491983843E+000
4.400000000000000E+009	-7.286832607064945E+000	-7.286832607064945E+000
4.420000000000000E+009	-7.386274308245921E+000	-7.386274308245921E+000
4.440000000000000E+009	-7.552552069168077E+000	-7.552552069168077E+000
4.460000000000000E+009	-7.710998418624007E+000	-7.710998418624007E+000
4.480000000000000E+009	-7.835238122019258E+000	-7.835238122019258E+000
4.500000000000000E+009	-7.911076812260879E+000	-7.911076812260879E+000
4.520000000000000E+009	-7.979473931896944E+000	-7.979473931896944E+000
4.540000000000000E+009	-8.085682916860971E+000	-8.085682916860971E+000
4.560000000000000E+009	-8.200659110360853E+000	-8.200659110360853E+000
4.580000000000000E+009	-8.335490138671371E+000	-8.335490138671371E+000
4.600000000000000E+009	-8.504368208044930E+000	-8.504368208044930E+000
4.620000000000000E+009	-8.661364520649350E+000	-8.661364520649350E+000
4.640000000000000E+009	-8.886435138661899E+000	-8.886435138661899E+000
4.660000000000000E+009	-9.119013165444191E+000	-9.119013165444191E+000
4.680000000000000E+009	-9.286132254269377E+000	-9.286132254269377E+000
4.700000000000000E+009	-9.422206800269333E+000	-9.422206800269333E+000
4.720000000000000E+009	-9.574099344410444E+000	-9.574099344410444E+000
4.740000000000000E+009	-9.771857616514270E+000	-9.771857616514270E+000
4.760000000000000E+009	-1.000375567630520E+001	-1.000375567630520E+001
4.780000000000000E+009	-1.023561712663346E+001	-1.023561712663346E+001
4.800000000000000E+009	-1.040352418960457E+001	-1.040352418960457E+001
4.820000000000000E+009	-1.055482285728253E+001	-1.055482285728253E+001
4.840000000000000E+009	-1.067641962553794E+001	-1.067641962553794E+001
4.860000000000000E+009	-1.081940939232674E+001	-1.081940939232674E+001
4.880000000000000E+009	-1.101030193938538E+001	-1.101030193938538E+001
4.900000000000000E+009	-1.120412746961759E+001	-1.120412746961759E+001
4.920000000000000E+009	-1.140920403600148E+001	-1.140920403600148E+001
4.940000000000000E+009	-1.158837940506382E+001	-1.158837940506382E+001
4.960000000000000E+009	-1.173059893082541E+001	-1.173059893082541E+001
4.980000000000000E+009	-1.183047355437933E+001	-1.183047355437933E+001
5.000000000000000E+009	-1.202384320056413E+001	-1.202384320056413E+001
5.020000000000000E+009	-1.209366511215893E+001	-1.209366511215893E+001
5.040000000000000E+009	-1.214160093090427E+001	-1.214160093090427E+001
5.060000000000000E+009	-1.211544871017024E+001	-1.211544871017024E+001
5.080000000000000E+009	-1.206737276216057E+001	-1.206737276216057E+001
5.100000000000000E+009	-1.205143761571889E+001	-1.205143761571889E+001
5.120000000000000E+009	-1.200020739549896E+001	-1.200020739549896E+001
5.140000000000000E+009	-1.193359255189558E+001	-1.193359255189558E+001
5.160000000000000E+009	-1.188722200720274E+001	-1.188722200720274E+001
5.180000000000000E+009	-1.183353017362325E+001	-1.183353017362325E+001
5.200000000000000E+009	-1.182854912990570E+001	-1.182854912990570E+001
5.220000000000000E+009	-1.174506566643753E+001	-1.174506566643753E+001
5.240000000000000E+009	-1.162740225672300E+001	-1.162740225672300E+001
5.260000000000000E+009	-1.146112978808697E+001	-1.146112978808697E+001
5.280000000000000E+009	-1.130540897113556E+001	-1.130540897113556E+001
5.300000000000000E+009	-1.122389277753124E+001	-1.122389277753124E+001
5.320000000000000E+009	-1.118433832602158E+001	-1.118433832602158E+001
5.340000000000000E+009	-1.115062269352100E+001	-1.115062269352100E+001
5.360000000000000E+009	-1.107144779095638E+001	-1.107144779095638E+001
5.380000000000000E+009	-1.099033131506759E+001	-1.099033131506759E+001
5.400000000000000E+009	-1.095571244914736E+001	-1.095571244914736E+001
5.420000000000000E+009	-1.099214870176112E+001	-1.099214870176112E+001
5.440000000000000E+009	-1.102626880374717E+001	-1.102626880374717E+001
5.460000000000000E+009	-1.099771549962510E+001	-1.099771549962510E+001
5.480000000000000E+009	-1.098828811742500E+001	-1.098828811742500E+001
5.500000000000000E+009	-1.092686327526904E+001	-1.092686327526904E+001
5.520000000000000E+009	-1.092196867887725E+001	-1.092196867887725E+001
5.540000000000000E+009	-1.102820255402730E+001	-1.102820255402730E+001
5.560000000000000E+009	-1.112870355894310E+001	-1.112870355894310E+001
5.580000000000000E+009	-1.128531611304893E+001	-1.128531611304893E+001
5.600000000000000E+009	-1.149172054844041E+001	-1.149172054844041E+001
5.620000000000000E+009	-1.164961132156265E+001	-1.164961132156265E+001
5.640000000000000E+009	-1.190230556924239E+001	-1.190230556924239E+001
5.660000000000000E+009	-1.216811281329493E+001	-1.216811281329493E+001
5.680000000000000E+009	-1.245336716081116E+001	-1.245336716081116E+001
5.700000000000000E+009	-1.278281484277451E+001	-1.278281484277451E+001
5.720000000000000E+009	-1.308968467894944E+001	-1.308968467894944E+001
5.740000000000000E+009	-1.340215274363352E+001	-1.340215274363352E+001
5.760000000000000E+009	-1.370790145951538E+001	-1.370790145951538E+001
5.780000000000000E+009	-1.406273280295267E+001	-1.406273280295267E+001
5.800000000000000E+009	-1.461624837970662E+001	-1.461624837970662E+001
5.820000000000000E+009	-1.541197798214039E+001	-1.541197798214039E+001
5.840000000000000E+009	-1.609914796968129E+001	-1.609914796968129E+001
5.860000000000000E+009	-1.679165198205560E+001	-1.679165198205560E+001
5.880000000000000E+009	-1.721322447561919E+001	-1.721322447561919E+001
5.900000000000000E+009	-1.731308306001282E+001	-1.731308306001282E+001
5.920000000000000E+009	-1.739316908115374E+001	-1.739316908115374E+001
5.940000000000000E+009	-1.704411210031270E+001	-1.704411210031270E+001
5.960000000000000E+009	-1.650980745106367E+001	-1.650980745106367E+001
5.980000000000000E+009	-1.581761356497320E+001	-1.581761356497320E+001
6.000000000000000E+009	-1.493874708203419E+001	-1.493874708203419E+001
