# Supplementary material for: A low-profile wideband compressed single-arm spiral antenna array for mid-band 5G beam steering applications
Source: Sci Rep. 2022 Aug 13;12:13790. doi: 10.1038/s41598-022-16423-9 (PMC9376093; doi:10.1038/s41598-022-16423-9)
Supplement: Supplementary file 1 — Supplementary Information. [file 41598_2022_16423_MOESM1_ESM.zip › Data/Power Divider S-Parameters - Measured/POWER DIVIDER S2,1.csv]

# Version 1.00
#
freq[Hz]	Trc1_S21[dB]	Trc2_S11[dB]
2.000000000000000E+009	-6.904722884608820E+000	-1.241828320161622E+001
2.020000000000000E+009	-6.517490927105142E+000	-1.161064270003696E+001
2.040000000000000E+009	-6.774145603860909E+000	-1.187869158717933E+001
2.060000000000000E+009	-6.652766367691611E+000	-1.197180949331438E+001
2.080000000000000E+009	-6.803897143082843E+000	-1.173299777058663E+001
2.100000000000000E+009	-6.807609543061984E+000	-1.152914775600088E+001
2.120000000000000E+009	-7.062740931569318E+000	-1.193144600015720E+001
2.140000000000000E+009	-6.504036733374312E+000	-1.235214828887717E+001
2.160000000000000E+009	-6.651675578936837E+000	-1.265200415742463E+001
2.180000000000000E+009	-7.057546792464122E+000	-1.164764792907313E+001
2.200000000000000E+009	-7.343756661954529E+000	-1.093073310466760E+001
2.220000000000000E+009	-6.537059389838989E+000	-1.083433559061791E+001
2.240000000000000E+009	-6.917486915542167E+000	-1.084840308671708E+001
2.260000000000000E+009	-7.410190179931220E+000	-1.133298615362280E+001
2.280000000000000E+009	-7.176363057530897E+000	-1.108316834302030E+001
2.300000000000000E+009	-6.741614754009820E+000	-1.152391665666010E+001
2.320000000000000E+009	-7.137017217230613E+000	-1.167599611396055E+001
2.340000000000000E+009	-7.108916310315435E+000	-1.193052349832814E+001
2.360000000000000E+009	-7.016326985459766E+000	-1.170072867315320E+001
2.380000000000000E+009	-7.148694271676935E+000	-1.142230040625817E+001
2.400000000000000E+009	-7.298948304785741E+000	-1.111532516966038E+001
2.420000000000000E+009	-6.914360989439754E+000	-1.159527622016351E+001
2.440000000000000E+009	-7.138799391433679E+000	-1.097204092474404E+001
2.460000000000000E+009	-7.609348542101921E+000	-1.121231048256698E+001
2.480000000000000E+009	-7.194630553011967E+000	-1.089945584893520E+001
2.500000000000000E+009	-6.816474640125621E+000	-1.175040495821732E+001
2.520000000000000E+009	-7.247668602337330E+000	-1.216343845755130E+001
2.540000000000000E+009	-7.404906333547973E+000	-1.224929905644006E+001
2.560000000000000E+009	-6.993580950254276E+000	-1.174011062372659E+001
2.580000000000000E+009	-6.942742554993121E+000	-1.198237924035175E+001
2.600000000000000E+009	-7.343793881554747E+000	-1.227666084875298E+001
2.620000000000000E+009	-7.160621428322211E+000	-1.311325608158444E+001
2.640000000000000E+009	-6.842911395094708E+000	-1.219233659748858E+001
2.660000000000000E+009	-7.220329634747670E+000	-1.219687509788804E+001
2.680000000000000E+009	-7.282302076885059E+000	-1.228597014740832E+001
2.700000000000000E+009	-6.809497027286771E+000	-1.378281072410857E+001
2.720000000000000E+009	-6.825392380806578E+000	-1.410562103585047E+001
2.740000000000000E+009	-7.181410033454606E+000	-1.386726834811156E+001
2.760000000000000E+009	-7.049520423845959E+000	-1.248961291369992E+001
2.780000000000000E+009	-6.769053056065807E+000	-1.335120081771457E+001
2.800000000000000E+009	-6.865327930270215E+000	-1.415735229111211E+001
2.820000000000000E+009	-7.010169713879938E+000	-1.595720052064887E+001
2.840000000000000E+009	-6.757217674747895E+000	-1.488829466655819E+001
2.860000000000000E+009	-6.723641656841537E+000	-1.489880477710112E+001
2.880000000000000E+009	-6.805574887300953E+000	-1.557113160354073E+001
2.900000000000000E+009	-6.752840862931122E+000	-1.810223536620120E+001
2.920000000000000E+009	-6.522770077757779E+000	-1.819365968754169E+001
2.940000000000000E+009	-6.685085179594575E+000	-1.803938611027093E+001
2.960000000000000E+009	-6.650060613499640E+000	-1.628247435703836E+001
2.980000000000000E+009	-6.581088536416586E+000	-1.831404646237476E+001
3.000000000000000E+009	-6.500878732509815E+000	-1.992493516382509E+001
3.020000000000000E+009	-6.579042474946415E+000	-2.176669710806928E+001
3.040000000000000E+009	-6.513981982895263E+000	-2.123711176236141E+001
3.060000000000000E+009	-6.496097617944840E+000	-2.124044107453164E+001
3.080000000000000E+009	-6.421559132190488E+000	-2.403555262863995E+001
3.100000000000000E+009	-6.492898193164895E+000	-2.809622846997533E+001
3.120000000000000E+009	-6.351639279273478E+000	-2.838576145652041E+001
3.140000000000000E+009	-6.495277757415378E+000	-2.839189760105050E+001
3.160000000000000E+009	-6.356261525682053E+000	-2.497311869665367E+001
3.180000000000000E+009	-6.445328946555280E+000	-2.668343467970442E+001
3.200000000000000E+009	-6.336642213911462E+000	-3.011229302745304E+001
3.220000000000000E+009	-6.409486879723126E+000	-2.923589278693584E+001
3.240000000000000E+009	-6.426982963498040E+000	-2.954716438139875E+001
3.260000000000000E+009	-6.522505559081409E+000	-2.205833264170557E+001
3.280000000000000E+009	-6.232327906580069E+000	-2.385836782756300E+001
3.300000000000000E+009	-6.622853891946262E+000	-2.114998426894134E+001
3.320000000000000E+009	-6.516758285934457E+000	-2.516553761781311E+001
3.340000000000000E+009	-6.427687008426423E+000	-2.091796764212053E+001
3.360000000000000E+009	-6.348660832028735E+000	-1.918407891355220E+001
3.380000000000000E+009	-6.813657739869539E+000	-1.813211281957054E+001
3.400000000000000E+009	-6.551822190161342E+000	-1.933671656698012E+001
3.420000000000000E+009	-6.341429995254023E+000	-1.991865551423247E+001
3.440000000000000E+009	-6.609177585313201E+000	-1.874298497708377E+001
3.460000000000000E+009	-6.928224323332242E+000	-1.562788745090125E+001
3.480000000000000E+009	-6.438986101635010E+000	-1.612319985762437E+001
3.500000000000000E+009	-6.649208616365656E+000	-1.619291668079893E+001
3.520000000000000E+009	-6.816971078515936E+000	-1.777446841763668E+001
3.540000000000000E+009	-6.784767541762656E+000	-1.562430585019665E+001
3.560000000000000E+009	-6.566288346362469E+000	-1.457347146364443E+001
3.580000000000000E+009	-7.016342927616427E+000	-1.413297735587693E+001
3.600000000000000E+009	-6.823051405660511E+000	-1.604665275577365E+001
3.620000000000000E+009	-6.702703713202745E+000	-1.550515177114347E+001
3.640000000000000E+009	-6.801698719387320E+000	-1.463548349916992E+001
3.660000000000000E+009	-7.261130297082157E+000	-1.274141450947885E+001
3.680000000000000E+009	-6.810618215596108E+000	-1.337887516961491E+001
3.700000000000000E+009	-6.868041449213855E+000	-1.387764344656555E+001
3.720000000000000E+009	-7.238792339524323E+000	-1.406507500254609E+001
3.740000000000000E+009	-7.123106732379839E+000	-1.271978620733510E+001
3.760000000000000E+009	-6.802424358930484E+000	-1.238023225316807E+001
3.780000000000000E+009	-7.264483389807652E+000	-1.283527750414101E+001
3.800000000000000E+009	-7.129148205378063E+000	-1.480596447968861E+001
3.820000000000000E+009	-6.952008695972799E+000	-1.356101373176584E+001
3.840000000000000E+009	-7.085680504283702E+000	-1.253166345356361E+001
3.860000000000000E+009	-7.277639702415050E+000	-1.168182108853284E+001
3.880000000000000E+009	-7.169515909474596E+000	-1.263264112665990E+001
3.900000000000000E+009	-7.092917302577903E+000	-1.342803843246458E+001
3.920000000000000E+009	-7.306974154086423E+000	-1.281033459188088E+001
3.940000000000000E+009	-7.082278494940947E+000	-1.173388258871773E+001
3.960000000000000E+009	-7.168269725145524E+000	-1.212836136657040E+001
3.980000000000000E+009	-7.368907675195629E+000	-1.325587491874691E+001
4.000000000000000E+009	-7.120817057851556E+000	-1.428282449440581E+001
4.020000000000000E+009	-6.858904351443450E+000	-1.244465184902616E+001
4.040000000000000E+009	-7.549185155199282E+000	-1.097260768918804E+001
4.060000000000000E+009	-7.314159409471737E+000	-1.119177070940051E+001
4.080000000000000E+009	-7.070290866985427E+000	-1.250201572939332E+001
4.100000000000000E+009	-7.091911085013440E+000	-1.341305722791634E+001
4.120000000000000E+009	-7.351930835574121E+000	-1.256819243287094E+001
4.140000000000000E+009	-7.096710294631451E+000	-1.153599277629321E+001
4.160000000000000E+009	-7.142564935322607E+000	-1.262874972789211E+001
4.180000000000000E+009	-7.042970023369494E+000	-1.410669497599732E+001
4.200000000000000E+009	-7.328327402782349E+000	-1.347608142554213E+001
4.220000000000000E+009	-6.842975582785898E+000	-1.236065258558758E+001
4.240000000000000E+009	-7.553795222688581E+000	-1.087903975062978E+001
4.260000000000000E+009	-7.176034849053305E+000	-1.247734069045234E+001
4.280000000000000E+009	-6.905712232361213E+000	-1.345392241188105E+001
4.300000000000000E+009	-7.132457241092931E+000	-1.376590306951006E+001
4.320000000000000E+009	-7.358609150258599E+000	-1.256952730805702E+001
4.340000000000000E+009	-6.961176754703892E+000	-1.226575614151835E+001
4.360000000000000E+009	-7.028176883773555E+000	-1.381814637342952E+001
4.380000000000000E+009	-7.084551739990858E+000	-1.543066570716919E+001
4.400000000000000E+009	-7.263222288351116E+000	-1.379355715057545E+001
4.420000000000000E+009	-6.873544134674972E+000	-1.302813785506584E+001
4.440000000000000E+009	-7.430395216911411E+000	-1.230308600635702E+001
4.460000000000000E+009	-7.127585549579584E+000	-1.394782468136643E+001
4.480000000000000E+009	-6.811301552157783E+000	-1.443306250166623E+001
4.500000000000000E+009	-7.245989580938721E+000	-1.415354540969050E+001
4.520000000000000E+009	-7.407102969359253E+000	-1.359772488625984E+001
4.540000000000000E+009	-6.730100638098968E+000	-1.456658414667198E+001
4.560000000000000E+009	-7.077941676680053E+000	-1.520374329973612E+001
4.580000000000000E+009	-7.344492296112606E+000	-1.551495278750799E+001
4.600000000000000E+009	-7.100625980021209E+000	-1.402500713340655E+001
4.620000000000000E+009	-6.872880121756026E+000	-1.433727855258765E+001
4.640000000000000E+009	-7.254161778077751E+000	-1.510789390489032E+001
4.660000000000000E+009	-7.139341619294194E+000	-1.634954219989370E+001
4.680000000000000E+009	-6.797235528639001E+000	-1.577377991733586E+001
4.700000000000000E+009	-7.195498069538702E+000	-1.510414555411056E+001
4.720000000000000E+009	-7.417401291823541E+000	-1.524720783392888E+001
4.740000000000000E+009	-6.711866882759182E+000	-1.673102905486691E+001
4.760000000000000E+009	-6.967723944896483E+000	-1.626663236909918E+001
4.780000000000000E+009	-7.450377682950416E+000	-1.622046262473553E+001
4.800000000000000E+009	-7.082630897208841E+000	-1.583206165727854E+001
4.820000000000000E+009	-6.590945580339590E+000	-1.765114974357257E+001
4.840000000000000E+009	-7.128337678880582E+000	-1.901872325126287E+001
4.860000000000000E+009	-7.280387972485886E+000	-1.882736348904007E+001
4.880000000000000E+009	-6.822332564830242E+000	-1.681820685028298E+001
4.900000000000000E+009	-6.883593599817645E+000	-1.764980487492828E+001
4.920000000000000E+009	-7.306466221302179E+000	-1.818205501366769E+001
4.940000000000000E+009	-6.982057162181696E+000	-2.075964202161002E+001
4.960000000000000E+009	-6.618546578043008E+000	-1.915606810331678E+001
4.980000000000000E+009	-7.237240481390905E+000	-1.886305488584303E+001
5.000000000000000E+009	-7.207916015031064E+000	-1.938679547984592E+001
5.020000000000000E+009	-6.714264421513986E+000	-2.256052982438834E+001
5.040000000000000E+009	-6.816671109001049E+000	-2.374529721747551E+001
5.060000000000000E+009	-7.297291341810752E+000	-2.269915039625021E+001
5.080000000000000E+009	-7.077374646044998E+000	-1.924864871547468E+001
5.100000000000000E+009	-6.923697862845446E+000	-2.071797599737074E+001
5.120000000000000E+009	-6.986171363205892E+000	-2.069680663523713E+001
5.140000000000000E+009	-7.351773420706407E+000	-2.389086135241240E+001
5.160000000000000E+009	-7.025702012500141E+000	-2.171891608420966E+001
5.180000000000000E+009	-6.975470231719339E+000	-2.041189984411436E+001
5.200000000000000E+009	-7.322430316423540E+000	-2.007559004628059E+001
5.220000000000000E+009	-7.229264984991677E+000	-2.113864963265434E+001
5.240000000000000E+009	-6.886806499354631E+000	-2.329592460353095E+001
5.260000000000000E+009	-7.412896693002089E+000	-2.164420295615198E+001
5.280000000000000E+009	-7.474641700706145E+000	-1.820679421668393E+001
5.300000000000000E+009	-7.229851094940960E+000	-1.766907965259727E+001
5.320000000000000E+009	-7.223410165174740E+000	-1.729238869596939E+001
5.340000000000000E+009	-7.709439031555551E+000	-1.881884609012524E+001
5.360000000000000E+009	-7.620186773367825E+000	-1.750947281682770E+001
5.380000000000000E+009	-7.280560565533242E+000	-1.622703701082671E+001
5.400000000000000E+009	-7.687254282364860E+000	-1.541701223991827E+001
5.420000000000000E+009	-8.036305811508626E+000	-1.570360256377931E+001
5.440000000000000E+009	-7.586607502047602E+000	-1.619790410414073E+001
5.460000000000000E+009	-7.727349586903087E+000	-1.562174205525183E+001
5.480000000000000E+009	-8.180899441183332E+000	-1.413860753225378E+001
5.500000000000000E+009	-7.935148088225740E+000	-1.401747728730877E+001
5.520000000000000E+009	-7.803504354643754E+000	-1.409267503947224E+001
5.540000000000000E+009	-8.166355746569442E+000	-1.498994955946336E+001
5.560000000000000E+009	-8.311941987980202E+000	-1.447497798363652E+001
5.580000000000000E+009	-7.806787219991159E+000	-1.367934842187504E+001
5.600000000000000E+009	-8.125724441582410E+000	-1.309935147528420E+001
5.620000000000000E+009	-8.572958714772724E+000	-1.335247189619198E+001
5.640000000000000E+009	-8.275619934784478E+000	-1.351100314890864E+001
5.660000000000000E+009	-7.946662879247334E+000	-1.342260699639001E+001
5.680000000000000E+009	-8.497775205658046E+000	-1.278885648928296E+001
5.700000000000000E+009	-8.387946902976573E+000	-1.291857484192491E+001
5.720000000000000E+009	-8.007325673697586E+000	-1.364956865984638E+001
5.740000000000000E+009	-8.355636274668060E+000	-1.438555728060787E+001
5.760000000000000E+009	-8.409768470152148E+000	-1.420753186166143E+001
5.780000000000000E+009	-7.776204788472408E+000	-1.358576899767704E+001
5.800000000000000E+009	-8.392752878293264E+000	-1.303403608155359E+001
5.820000000000000E+009	-8.488930840907473E+000	-1.384074217022351E+001
5.840000000000000E+009	-8.316340383265795E+000	-1.387863724283604E+001
5.860000000000000E+009	-7.557939188345749E+000	-1.438099693619101E+001
5.880000000000000E+009	-8.401531289393692E+000	-1.381257218969724E+001
5.900000000000000E+009	-8.381113847313788E+000	-1.426440243004173E+001
5.920000000000000E+009	-7.785552406590231E+000	-1.538989513833677E+001
5.940000000000000E+009	-7.712145494681092E+000	-1.675487006664500E+001
5.960000000000000E+009	-8.072261052199112E+000	-1.741170553396323E+001
5.980000000000000E+009	-7.619184209722453E+000	-1.795907761875785E+001
6.000000000000000E+009	-7.949604665538182E+000	-1.758122211379950E+001
