# Supplementary material for: A low-profile wideband compressed single-arm spiral antenna array for mid-band 5G beam steering applications
Source: Sci Rep. 2022 Aug 13;12:13790. doi: 10.1038/s41598-022-16423-9 (PMC9376093; doi:10.1038/s41598-022-16423-9)
Supplement: Supplementary file 1 — Supplementary Information. [file 41598_2022_16423_MOESM1_ESM.zip › Data/Power Divider S-Parameters - Measured/POWER DIVIDER S3,1.csv]

# Version 1.00
#
freq[Hz]	Trc1_S21[dB]	Trc2_S11[dB]
2.000000000000000E+009	-6.913052988121760E+000	-1.236262486146204E+001
2.020000000000000E+009	-6.529872681431991E+000	-1.154526699703242E+001
2.040000000000000E+009	-6.782695930773783E+000	-1.178908011666876E+001
2.060000000000000E+009	-6.675202068171356E+000	-1.186443192581435E+001
2.080000000000000E+009	-6.809490747192873E+000	-1.168870066960684E+001
2.100000000000000E+009	-6.824990914460214E+000	-1.150963057856920E+001
2.120000000000000E+009	-7.070632787295708E+000	-1.192463617551082E+001
2.140000000000000E+009	-6.519273901493440E+000	-1.229158381209791E+001
2.160000000000000E+009	-6.659872123334538E+000	-1.259423171132158E+001
2.180000000000000E+009	-7.073479489862489E+000	-1.160329915124552E+001
2.200000000000000E+009	-7.336071033272835E+000	-1.093487790871470E+001
2.220000000000000E+009	-6.537810798581317E+000	-1.082367895969258E+001
2.240000000000000E+009	-6.919544703626953E+000	-1.083224173739590E+001
2.260000000000000E+009	-7.414987304795934E+000	-1.128656245812114E+001
2.280000000000000E+009	-7.181275961986256E+000	-1.107723283234205E+001
2.300000000000000E+009	-6.736212174441697E+000	-1.151421044546088E+001
2.320000000000000E+009	-7.133417013191447E+000	-1.168037378861399E+001
2.340000000000000E+009	-7.122268025524011E+000	-1.188155392758391E+001
2.360000000000000E+009	-7.034688994368028E+000	-1.164525687695850E+001
2.380000000000000E+009	-7.176184742586647E+000	-1.138256908095361E+001
2.400000000000000E+009	-7.334968142413899E+000	-1.111315646860762E+001
2.420000000000000E+009	-6.944330749606996E+000	-1.156318645555905E+001
2.440000000000000E+009	-7.182705506692906E+000	-1.094860025198387E+001
2.460000000000000E+009	-7.642961902497164E+000	-1.115361737371343E+001
2.480000000000000E+009	-7.233267093954118E+000	-1.087891667087761E+001
2.500000000000000E+009	-6.834650463840187E+000	-1.173296155707977E+001
2.520000000000000E+009	-7.279814206451730E+000	-1.215657468863455E+001
2.540000000000000E+009	-7.422662877709831E+000	-1.221370690280117E+001
2.560000000000000E+009	-7.018456438359783E+000	-1.169920022062675E+001
2.580000000000000E+009	-6.949578343992346E+000	-1.193362884831683E+001
2.600000000000000E+009	-7.360906625491180E+000	-1.226850214925417E+001
2.620000000000000E+009	-7.172288386742927E+000	-1.306853746762136E+001
2.640000000000000E+009	-6.873777633265102E+000	-1.214268009724730E+001
2.660000000000000E+009	-7.247764051068298E+000	-1.212505489932809E+001
2.680000000000000E+009	-7.319465511894958E+000	-1.226760678712297E+001
2.700000000000000E+009	-6.834579921294226E+000	-1.377986448317488E+001
2.720000000000000E+009	-6.867042574540870E+000	-1.412765540831255E+001
2.740000000000000E+009	-7.222722776317440E+000	-1.382326237517346E+001
2.760000000000000E+009	-7.100221134810956E+000	-1.245996086616654E+001
2.780000000000000E+009	-6.819490979653940E+000	-1.334698975456251E+001
2.800000000000000E+009	-6.914596273354137E+000	-1.421623629331581E+001
2.820000000000000E+009	-7.061784797066160E+000	-1.595780778624198E+001
2.840000000000000E+009	-6.816521886636348E+000	-1.487202192901492E+001
2.860000000000000E+009	-6.787349943783632E+000	-1.486021145328281E+001
2.880000000000000E+009	-6.887138083454141E+000	-1.559572799637236E+001
2.900000000000000E+009	-6.838793396798231E+000	-1.810428526689241E+001
2.920000000000000E+009	-6.611360574839467E+000	-1.825130866216885E+001
2.940000000000000E+009	-6.775091860904326E+000	-1.796664385311411E+001
2.960000000000000E+009	-6.747399188281761E+000	-1.629784152650845E+001
2.980000000000000E+009	-6.691931893509004E+000	-1.831489783513732E+001
3.000000000000000E+009	-6.604369214022420E+000	-1.999016917120565E+001
3.020000000000000E+009	-6.696121998448195E+000	-2.181929988876412E+001
3.040000000000000E+009	-6.631892516377575E+000	-2.125078204100785E+001
3.060000000000000E+009	-6.628776795644988E+000	-2.114284275896354E+001
3.080000000000000E+009	-6.551121580057163E+000	-2.419945495098111E+001
3.100000000000000E+009	-6.636966728652222E+000	-2.808061305805865E+001
3.120000000000000E+009	-6.490506496877761E+000	-2.896603976809308E+001
3.140000000000000E+009	-6.658632303283464E+000	-2.834279979816927E+001
3.160000000000000E+009	-6.493750299295428E+000	-2.492358674064172E+001
3.180000000000000E+009	-6.603415715298922E+000	-2.621821121548473E+001
3.200000000000000E+009	-6.487113038913842E+000	-2.943804043313783E+001
3.220000000000000E+009	-6.563610428216521E+000	-2.903433721182293E+001
3.240000000000000E+009	-6.572831664939284E+000	-2.927921562007657E+001
3.260000000000000E+009	-6.680282923649739E+000	-2.175971400556887E+001
3.280000000000000E+009	-6.351278177012852E+000	-2.326482544882396E+001
3.300000000000000E+009	-6.805275011768779E+000	-2.074916747672355E+001
3.320000000000000E+009	-6.648085892587344E+000	-2.485133957502329E+001
3.340000000000000E+009	-6.590339063115861E+000	-2.072537279164642E+001
3.360000000000000E+009	-6.467407972775561E+000	-1.897322493251174E+001
3.380000000000000E+009	-6.966444167072876E+000	-1.783432923820388E+001
3.400000000000000E+009	-6.687572112178639E+000	-1.898983525974768E+001
3.420000000000000E+009	-6.477584763217537E+000	-1.970879650867956E+001
3.440000000000000E+009	-6.741428868603556E+000	-1.853581770918259E+001
3.460000000000000E+009	-7.103566737542487E+000	-1.546339389509593E+001
3.480000000000000E+009	-6.574561584585439E+000	-1.591077442961839E+001
3.500000000000000E+009	-6.818093209617794E+000	-1.602261549235228E+001
3.520000000000000E+009	-6.965642750870130E+000	-1.769760040823156E+001
3.540000000000000E+009	-6.957634833825897E+000	-1.557252211096191E+001
3.560000000000000E+009	-6.731045220214397E+000	-1.445517683846363E+001
3.580000000000000E+009	-7.213536795182033E+000	-1.397800531837859E+001
3.600000000000000E+009	-7.001088556049123E+000	-1.579538064139717E+001
3.620000000000000E+009	-6.911679924013237E+000	-1.540535851881221E+001
3.640000000000000E+009	-6.955567887212266E+000	-1.459604717441401E+001
3.660000000000000E+009	-7.483148072874073E+000	-1.264221046464573E+001
3.680000000000000E+009	-6.975512599351770E+000	-1.327528115223004E+001
3.700000000000000E+009	-7.045288658880985E+000	-1.376135773558166E+001
3.720000000000000E+009	-7.415166925664471E+000	-1.401525063898589E+001
3.740000000000000E+009	-7.314181269299937E+000	-1.265447386582642E+001
3.760000000000000E+009	-6.986413630109549E+000	-1.228760115510199E+001
3.780000000000000E+009	-7.485364181298283E+000	-1.275315280357749E+001
3.800000000000000E+009	-7.282595817492873E+000	-1.475253490275578E+001
3.820000000000000E+009	-7.151807995427925E+000	-1.357815549668240E+001
3.840000000000000E+009	-7.254546401458198E+000	-1.256664255359664E+001
3.860000000000000E+009	-7.444516864809962E+000	-1.168679495955327E+001
3.880000000000000E+009	-7.313309394989015E+000	-1.268257749933776E+001
3.900000000000000E+009	-7.223155502780156E+000	-1.349252870643190E+001
3.920000000000000E+009	-7.427832228194542E+000	-1.293945704049432E+001
3.940000000000000E+009	-7.212881875401178E+000	-1.181137146145920E+001
3.960000000000000E+009	-7.277652691220209E+000	-1.221046853464571E+001
3.980000000000000E+009	-7.494493238573241E+000	-1.330841234427295E+001
4.000000000000000E+009	-7.231750940332884E+000	-1.444557046628036E+001
4.020000000000000E+009	-6.983682883636461E+000	-1.250565689840182E+001
4.040000000000000E+009	-7.694854013352090E+000	-1.103731982325468E+001
4.060000000000000E+009	-7.459291951456345E+000	-1.118881664671752E+001
4.080000000000000E+009	-7.244807038951503E+000	-1.252064387921058E+001
4.100000000000000E+009	-7.276165766007461E+000	-1.346850829086769E+001
4.120000000000000E+009	-7.529675547036878E+000	-1.262761434461053E+001
4.140000000000000E+009	-7.278547653906600E+000	-1.156245617689992E+001
4.160000000000000E+009	-7.354779093403215E+000	-1.268396234677021E+001
4.180000000000000E+009	-7.215842114813948E+000	-1.409153714491443E+001
4.200000000000000E+009	-7.531021564809518E+000	-1.354155160991251E+001
4.220000000000000E+009	-7.001695038689400E+000	-1.231445174460162E+001
4.240000000000000E+009	-7.774426525731622E+000	-1.091537922125409E+001
4.260000000000000E+009	-7.316287464484550E+000	-1.250943613721522E+001
4.280000000000000E+009	-7.063366772806258E+000	-1.354088505888202E+001
4.300000000000000E+009	-7.295040137069253E+000	-1.381685662125179E+001
4.320000000000000E+009	-7.507829651928379E+000	-1.257430747094591E+001
4.340000000000000E+009	-7.088636398822920E+000	-1.227731374157482E+001
4.360000000000000E+009	-7.207870883689246E+000	-1.385747900060654E+001
4.380000000000000E+009	-7.225302173367433E+000	-1.537164667732672E+001
4.400000000000000E+009	-7.447330670622855E+000	-1.371260120739547E+001
4.420000000000000E+009	-7.040301831747049E+000	-1.289139826253547E+001
4.440000000000000E+009	-7.644945571036619E+000	-1.222905089733203E+001
4.460000000000000E+009	-7.289577022924187E+000	-1.384658722031395E+001
4.480000000000000E+009	-7.006680210318610E+000	-1.433591355900220E+001
4.500000000000000E+009	-7.457549915425228E+000	-1.402289573125923E+001
4.520000000000000E+009	-7.612788483046123E+000	-1.348236745356352E+001
4.540000000000000E+009	-6.910835068354928E+000	-1.436868479365828E+001
4.560000000000000E+009	-7.320346985102892E+000	-1.497150112049934E+001
4.580000000000000E+009	-7.571590031660799E+000	-1.520975925643414E+001
4.600000000000000E+009	-7.321087954971649E+000	-1.376508656882313E+001
4.620000000000000E+009	-7.093514041852063E+000	-1.410364868585848E+001
4.640000000000000E+009	-7.501787147339790E+000	-1.483941302860833E+001
4.660000000000000E+009	-7.368674240235108E+000	-1.596633835287173E+001
4.680000000000000E+009	-7.027052630814988E+000	-1.535974704619906E+001
4.700000000000000E+009	-7.450261354380857E+000	-1.476620128918537E+001
4.720000000000000E+009	-7.667037087347516E+000	-1.491060303982410E+001
4.740000000000000E+009	-6.919388638850132E+000	-1.623078155700382E+001
4.760000000000000E+009	-7.239618705321032E+000	-1.585838169635022E+001
4.780000000000000E+009	-7.703447038163868E+000	-1.584194852937446E+001
4.800000000000000E+009	-7.315094318360465E+000	-1.556173322071175E+001
4.820000000000000E+009	-6.817647477707908E+000	-1.721212311249447E+001
4.840000000000000E+009	-7.419347468941832E+000	-1.832655207383426E+001
4.860000000000000E+009	-7.524388841412543E+000	-1.808297756550661E+001
4.880000000000000E+009	-7.047621243640435E+000	-1.632665239818066E+001
4.900000000000000E+009	-7.116487486933947E+000	-1.715547948510617E+001
4.920000000000000E+009	-7.542595082658393E+000	-1.771692342550664E+001
4.940000000000000E+009	-7.186350961835587E+000	-1.994973686473782E+001
4.960000000000000E+009	-6.806281468452458E+000	-1.850882491542634E+001
4.980000000000000E+009	-7.437454674680179E+000	-1.833604931845248E+001
5.000000000000000E+009	-7.373257363669983E+000	-1.884029941442380E+001
5.020000000000000E+009	-6.850149361473592E+000	-2.171868914168632E+001
5.040000000000000E+009	-6.970146586813810E+000	-2.238180203914184E+001
5.060000000000000E+009	-7.439287374543847E+000	-2.147271408310679E+001
5.080000000000000E+009	-7.189477601939552E+000	-1.855549764846116E+001
5.100000000000000E+009	-7.022528764279753E+000	-1.993433780731046E+001
5.120000000000000E+009	-7.088451921452064E+000	-1.993697131259685E+001
5.140000000000000E+009	-7.468296925779089E+000	-2.272049013460604E+001
5.160000000000000E+009	-7.082150037282624E+000	-2.079198099640143E+001
5.180000000000000E+009	-7.052230750602162E+000	-1.986961331367173E+001
5.200000000000000E+009	-7.378726561322886E+000	-1.960213018985366E+001
5.220000000000000E+009	-7.247151270356093E+000	-2.064057246270774E+001
5.240000000000000E+009	-6.923728926404347E+000	-2.235428967821066E+001
5.260000000000000E+009	-7.440993247421980E+000	-2.052599509053423E+001
5.280000000000000E+009	-7.502098604262237E+000	-1.764909045410626E+001
5.300000000000000E+009	-7.240464707253471E+000	-1.717526794263439E+001
5.320000000000000E+009	-7.238081071216193E+000	-1.685460532866662E+001
5.340000000000000E+009	-7.756760203681903E+000	-1.814662024153392E+001
5.360000000000000E+009	-7.619381346445880E+000	-1.684303715216175E+001
5.380000000000000E+009	-7.261208242373271E+000	-1.570509903864948E+001
5.400000000000000E+009	-7.705249231546167E+000	-1.505425907466045E+001
5.420000000000000E+009	-8.009930264937223E+000	-1.526902586042883E+001
5.440000000000000E+009	-7.520963071682098E+000	-1.565475493441927E+001
5.460000000000000E+009	-7.703211681032357E+000	-1.503448230782739E+001
5.480000000000000E+009	-8.175948115229543E+000	-1.375241335380866E+001
5.500000000000000E+009	-7.912629704025259E+000	-1.361485634729225E+001
5.520000000000000E+009	-7.774063656411924E+000	-1.376217326022113E+001
5.540000000000000E+009	-8.157233590931735E+000	-1.445876059971216E+001
5.560000000000000E+009	-8.304992794152319E+000	-1.399314865804099E+001
5.580000000000000E+009	-7.796452975585691E+000	-1.322039347781034E+001
5.600000000000000E+009	-8.125709976309805E+000	-1.273823617829627E+001
5.620000000000000E+009	-8.593509614278396E+000	-1.293030148300735E+001
5.640000000000000E+009	-8.272744372191466E+000	-1.303065640222337E+001
5.660000000000000E+009	-7.901695024415167E+000	-1.293874382696786E+001
5.680000000000000E+009	-8.482788814198727E+000	-1.243741359013292E+001
5.700000000000000E+009	-8.356739990679731E+000	-1.253013565460416E+001
5.720000000000000E+009	-7.944956183479969E+000	-1.320700596809574E+001
5.740000000000000E+009	-8.353981048972271E+000	-1.378644633183321E+001
5.760000000000000E+009	-8.373077204296090E+000	-1.365366669981194E+001
5.780000000000000E+009	-7.732990374935268E+000	-1.307050743656901E+001
5.800000000000000E+009	-8.372110707353357E+000	-1.267450218376143E+001
5.820000000000000E+009	-8.461016272348008E+000	-1.335090931854885E+001
5.840000000000000E+009	-8.296086918686223E+000	-1.341709238161431E+001
5.860000000000000E+009	-7.510423612214542E+000	-1.391903237793432E+001
5.880000000000000E+009	-8.383110159227464E+000	-1.343809085694324E+001
5.900000000000000E+009	-8.348056587202814E+000	-1.393122263783662E+001
5.920000000000000E+009	-7.718118371486350E+000	-1.500120798194688E+001
5.940000000000000E+009	-7.634176509347658E+000	-1.631395670625645E+001
5.960000000000000E+009	-7.969259106539771E+000	-1.707430734567197E+001
5.980000000000000E+009	-7.501931221148389E+000	-1.761583648016617E+001
6.000000000000000E+009	-7.814057948330068E+000	-1.747304751537510E+001
