# Supplementary material for: A low-profile wideband compressed single-arm spiral antenna array for mid-band 5G beam steering applications
Source: Sci Rep. 2022 Aug 13;12:13790. doi: 10.1038/s41598-022-16423-9 (PMC9376093; doi:10.1038/s41598-022-16423-9)
Supplement: Supplementary file 1 — Supplementary Information. [file 41598_2022_16423_MOESM1_ESM.zip › Data/Power Divider S-Parameters - Measured/POWER DIVIDER S4,1.csv]

# Version 1.00
#
freq[Hz]	Trc1_S21[dB]	Trc2_S11[dB]
2.000000000000000E+009	-6.952274136412940E+000	-1.236367517393649E+001
2.020000000000000E+009	-6.564803874684190E+000	-1.150835753079199E+001
2.040000000000000E+009	-6.813957632828667E+000	-1.173984851392373E+001
2.060000000000000E+009	-6.707124561992175E+000	-1.178896216359627E+001
2.080000000000000E+009	-6.840853088882351E+000	-1.162948393330786E+001
2.100000000000000E+009	-6.853686351925637E+000	-1.143990260035332E+001
2.120000000000000E+009	-7.093069906727465E+000	-1.184020168364303E+001
2.140000000000000E+009	-6.536971201199135E+000	-1.217906251491968E+001
2.160000000000000E+009	-6.671838508294517E+000	-1.246646817301592E+001
2.180000000000000E+009	-7.093431684611869E+000	-1.150079585612746E+001
2.200000000000000E+009	-7.360885705598411E+000	-1.087602793132595E+001
2.220000000000000E+009	-6.557425550310740E+000	-1.076211396811790E+001
2.240000000000000E+009	-6.935493788693201E+000	-1.077591907651112E+001
2.260000000000000E+009	-7.434961726540557E+000	-1.122455436002067E+001
2.280000000000000E+009	-7.200268442167776E+000	-1.102443840277068E+001
2.300000000000000E+009	-6.750207291837402E+000	-1.148687131075536E+001
2.320000000000000E+009	-7.139904193114442E+000	-1.166294194304253E+001
2.340000000000000E+009	-7.120271917993120E+000	-1.186781158486948E+001
2.360000000000000E+009	-7.035580752791145E+000	-1.161564009813628E+001
2.380000000000000E+009	-7.164861094418870E+000	-1.133791386115568E+001
2.400000000000000E+009	-7.328163731007750E+000	-1.108583871486421E+001
2.420000000000000E+009	-6.930497424047881E+000	-1.153280787521495E+001
2.440000000000000E+009	-7.171390735527276E+000	-1.091257008742834E+001
2.460000000000000E+009	-7.635269065681344E+000	-1.110838023778360E+001
2.480000000000000E+009	-7.230044143408808E+000	-1.083869522910169E+001
2.500000000000000E+009	-6.833311845452404E+000	-1.170247481839193E+001
2.520000000000000E+009	-7.290601536932375E+000	-1.213599025570316E+001
2.540000000000000E+009	-7.441285568796650E+000	-1.217172441383249E+001
2.560000000000000E+009	-7.046954384676507E+000	-1.166208950288868E+001
2.580000000000000E+009	-6.983491339802577E+000	-1.189034795359735E+001
2.600000000000000E+009	-7.407811344111389E+000	-1.225705343172482E+001
2.620000000000000E+009	-7.203051847852069E+000	-1.307223280847530E+001
2.640000000000000E+009	-6.919516084575029E+000	-1.214172272017237E+001
2.660000000000000E+009	-7.283630608932417E+000	-1.211761051946246E+001
2.680000000000000E+009	-7.360357736666766E+000	-1.226598788912519E+001
2.700000000000000E+009	-6.863132441084666E+000	-1.378445964367402E+001
2.720000000000000E+009	-6.913934469392245E+000	-1.414310190872539E+001
2.740000000000000E+009	-7.241711225277214E+000	-1.382268312740295E+001
2.760000000000000E+009	-7.146129118077420E+000	-1.246211089072064E+001
2.780000000000000E+009	-6.848960867941117E+000	-1.333830623874304E+001
2.800000000000000E+009	-6.966358590071343E+000	-1.424384867702793E+001
2.820000000000000E+009	-7.101543156579053E+000	-1.601170035041029E+001
2.840000000000000E+009	-6.853744550855763E+000	-1.492801630902555E+001
2.860000000000000E+009	-6.808202899475940E+000	-1.491510486382560E+001
2.880000000000000E+009	-6.910764530177361E+000	-1.564763941493254E+001
2.900000000000000E+009	-6.838018791754036E+000	-1.823591092616064E+001
2.920000000000000E+009	-6.618799972251966E+000	-1.838599705012873E+001
2.940000000000000E+009	-6.765730839455133E+000	-1.809107044770787E+001
2.960000000000000E+009	-6.736927460498713E+000	-1.638115305668458E+001
2.980000000000000E+009	-6.674950395139690E+000	-1.843805165873854E+001
3.000000000000000E+009	-6.584815179990115E+000	-2.018063083455572E+001
3.020000000000000E+009	-6.658514888321800E+000	-2.209346498963691E+001
3.040000000000000E+009	-6.609066641633119E+000	-2.147895908724522E+001
3.060000000000000E+009	-6.577567135002753E+000	-2.134131084320464E+001
3.080000000000000E+009	-6.524831728286637E+000	-2.435735462302145E+001
3.100000000000000E+009	-6.573268920015947E+000	-2.816834895510309E+001
3.120000000000000E+009	-6.453594620370446E+000	-2.981417270038261E+001
3.140000000000000E+009	-6.589388494852607E+000	-2.898726237802910E+001
3.160000000000000E+009	-6.445992982449923E+000	-2.514506753559283E+001
3.180000000000000E+009	-6.538931540248181E+000	-2.601280468585866E+001
3.200000000000000E+009	-6.427003338385055E+000	-2.882604666544052E+001
3.220000000000000E+009	-6.494301337946943E+000	-2.842066958443276E+001
3.240000000000000E+009	-6.524006565644747E+000	-2.879306112226443E+001
3.260000000000000E+009	-6.599393479046209E+000	-2.148136580098157E+001
3.280000000000000E+009	-6.296726019699373E+000	-2.292840491457303E+001
3.300000000000000E+009	-6.724015195947840E+000	-2.040968039550963E+001
3.320000000000000E+009	-6.578919454274629E+000	-2.437865649458918E+001
3.340000000000000E+009	-6.507925833449014E+000	-2.046662808909323E+001
3.360000000000000E+009	-6.393221924355947E+000	-1.879807937954911E+001
3.380000000000000E+009	-6.894868824069013E+000	-1.767963003547841E+001
3.400000000000000E+009	-6.613489782109515E+000	-1.880407441560895E+001
3.420000000000000E+009	-6.384520198867224E+000	-1.949995092750714E+001
3.440000000000000E+009	-6.667875212421667E+000	-1.840590149002603E+001
3.460000000000000E+009	-7.003421876188257E+000	-1.534544228843168E+001
3.480000000000000E+009	-6.472864465849818E+000	-1.576233730837089E+001
3.500000000000000E+009	-6.731483504633632E+000	-1.586272559091263E+001
3.520000000000000E+009	-6.866464703384668E+000	-1.747931991495741E+001
3.540000000000000E+009	-6.854052588628246E+000	-1.544543814845809E+001
3.560000000000000E+009	-6.621613018174211E+000	-1.437195684993071E+001
3.580000000000000E+009	-7.096883395774988E+000	-1.392494728146827E+001
3.600000000000000E+009	-6.871901622491642E+000	-1.574772766302693E+001
3.620000000000000E+009	-6.786684153569643E+000	-1.535310218463691E+001
3.640000000000000E+009	-6.830917716184986E+000	-1.457019139944718E+001
3.660000000000000E+009	-7.351573635079619E+000	-1.263928965849541E+001
3.680000000000000E+009	-6.832272400685787E+000	-1.326979355401056E+001
3.700000000000000E+009	-6.920988158703977E+000	-1.377701541843913E+001
3.720000000000000E+009	-7.266609134282681E+000	-1.405126052950354E+001
3.740000000000000E+009	-7.173414630191020E+000	-1.270158386040119E+001
3.760000000000000E+009	-6.841012917109249E+000	-1.234653425004678E+001
3.780000000000000E+009	-7.317176135384396E+000	-1.279374372937388E+001
3.800000000000000E+009	-7.136511882642464E+000	-1.478077725708712E+001
3.820000000000000E+009	-7.014542665342425E+000	-1.360912727614105E+001
3.840000000000000E+009	-7.093310046775169E+000	-1.261195308229817E+001
3.860000000000000E+009	-7.323376866571550E+000	-1.170294548334525E+001
3.880000000000000E+009	-7.173799278281878E+000	-1.268259701645770E+001
3.900000000000000E+009	-7.114238979463676E+000	-1.349290801122650E+001
3.920000000000000E+009	-7.320534803013500E+000	-1.294059695485094E+001
3.940000000000000E+009	-7.107558132055948E+000	-1.184752743092687E+001
3.960000000000000E+009	-7.175418774007290E+000	-1.224117913555590E+001
3.980000000000000E+009	-7.405126342182142E+000	-1.335058011558357E+001
4.000000000000000E+009	-7.140208103880045E+000	-1.446048747116470E+001
4.020000000000000E+009	-6.892330150165992E+000	-1.258800818207928E+001
4.040000000000000E+009	-7.587906575278285E+000	-1.110283336612994E+001
4.060000000000000E+009	-7.332193836413136E+000	-1.130797006753163E+001
4.080000000000000E+009	-7.119347062959636E+000	-1.264978259056671E+001
4.100000000000000E+009	-7.143187147302244E+000	-1.359799669502653E+001
4.120000000000000E+009	-7.391742187030557E+000	-1.275123402201299E+001
4.140000000000000E+009	-7.147795638644351E+000	-1.170121885602601E+001
4.160000000000000E+009	-7.190830577648979E+000	-1.281832703089897E+001
4.180000000000000E+009	-7.070920418517497E+000	-1.427396678736624E+001
4.200000000000000E+009	-7.394390968227773E+000	-1.365195724228787E+001
4.220000000000000E+009	-6.851449154412101E+000	-1.249052597376775E+001
4.240000000000000E+009	-7.645521092185652E+000	-1.100046364338967E+001
4.260000000000000E+009	-7.194574912939287E+000	-1.259470971517134E+001
4.280000000000000E+009	-6.985435667060930E+000	-1.361397181910193E+001
4.300000000000000E+009	-7.211309646904531E+000	-1.390261494358325E+001
4.320000000000000E+009	-7.435958350610218E+000	-1.266626829885915E+001
4.340000000000000E+009	-7.033912006396901E+000	-1.238637060932151E+001
4.360000000000000E+009	-7.155643570738215E+000	-1.391986147715589E+001
4.380000000000000E+009	-7.172376825920400E+000	-1.549643291106782E+001
4.400000000000000E+009	-7.398030070014573E+000	-1.382802339266810E+001
4.420000000000000E+009	-6.969404383480265E+000	-1.300501761730447E+001
4.440000000000000E+009	-7.594743791209932E+000	-1.232984537451495E+001
4.460000000000000E+009	-7.228938951444028E+000	-1.399950614655443E+001
4.480000000000000E+009	-6.968390166965556E+000	-1.446900740592116E+001
4.500000000000000E+009	-7.401928675304665E+000	-1.418156677440818E+001
4.520000000000000E+009	-7.552182642074482E+000	-1.364408417244464E+001
4.540000000000000E+009	-6.869706560963991E+000	-1.450837238105109E+001
4.560000000000000E+009	-7.283222677524146E+000	-1.517814060942505E+001
4.580000000000000E+009	-7.508526266831207E+000	-1.542177827707068E+001
4.600000000000000E+009	-7.287629570559211E+000	-1.394387009824118E+001
4.620000000000000E+009	-7.059854700456743E+000	-1.432790215116315E+001
4.640000000000000E+009	-7.474357744452604E+000	-1.507413259736751E+001
4.660000000000000E+009	-7.339988807142841E+000	-1.618473611801869E+001
4.680000000000000E+009	-7.005451423327041E+000	-1.565673620478271E+001
4.700000000000000E+009	-7.409603401855141E+000	-1.500064292474512E+001
4.720000000000000E+009	-7.636900461640831E+000	-1.511276546705322E+001
4.740000000000000E+009	-6.889547389847771E+000	-1.647474458410698E+001
4.760000000000000E+009	-7.203212537049083E+000	-1.607609062986990E+001
4.780000000000000E+009	-7.649264224605009E+000	-1.602565602237534E+001
4.800000000000000E+009	-7.283924416614758E+000	-1.571932974795546E+001
4.820000000000000E+009	-6.800156485895847E+000	-1.735403957527831E+001
4.840000000000000E+009	-7.388584869745398E+000	-1.853938706290387E+001
4.860000000000000E+009	-7.507932767363655E+000	-1.834455840296034E+001
4.880000000000000E+009	-7.063170125961300E+000	-1.653354135909907E+001
4.900000000000000E+009	-7.106150303947234E+000	-1.731382466899230E+001
4.920000000000000E+009	-7.559884192067750E+000	-1.776704969830293E+001
4.940000000000000E+009	-7.218606103425427E+000	-1.999062028005963E+001
4.960000000000000E+009	-6.841388598113917E+000	-1.855229218071498E+001
4.980000000000000E+009	-7.503894297275890E+000	-1.834095752227677E+001
5.000000000000000E+009	-7.464341776628632E+000	-1.876184456584329E+001
5.020000000000000E+009	-6.948973263571390E+000	-2.151688656213940E+001
5.040000000000000E+009	-7.063320359501281E+000	-2.232101462047464E+001
5.060000000000000E+009	-7.552813489513609E+000	-2.142822125805508E+001
5.080000000000000E+009	-7.327712220718065E+000	-1.847067415552896E+001
5.100000000000000E+009	-7.169989786928531E+000	-1.958166568769912E+001
5.120000000000000E+009	-7.222593727771349E+000	-1.957174382000445E+001
5.140000000000000E+009	-7.658734956684339E+000	-2.208397634825558E+001
5.160000000000000E+009	-7.264059865714614E+000	-2.025345712358125E+001
5.180000000000000E+009	-7.258941882256153E+000	-1.930018828366978E+001
5.200000000000000E+009	-7.622549502204607E+000	-1.900600364739338E+001
5.220000000000000E+009	-7.494370429717139E+000	-2.003726497841658E+001
5.240000000000000E+009	-7.138636360285074E+000	-2.143272707873128E+001
5.260000000000000E+009	-7.707920208379858E+000	-1.987245863382288E+001
5.280000000000000E+009	-7.750627251165764E+000	-1.716670479499585E+001
5.300000000000000E+009	-7.514742403211836E+000	-1.681832886165731E+001
5.320000000000000E+009	-7.501218412845293E+000	-1.662138638694931E+001
5.340000000000000E+009	-8.064870374124437E+000	-1.788871293786657E+001
5.360000000000000E+009	-7.896004487520983E+000	-1.663852908494812E+001
5.380000000000000E+009	-7.561454097630235E+000	-1.551365213440021E+001
5.400000000000000E+009	-7.981630890852650E+000	-1.488925929124182E+001
5.420000000000000E+009	-8.317235928298340E+000	-1.521080719720529E+001
5.440000000000000E+009	-7.791552987093882E+000	-1.558087512976584E+001
5.460000000000000E+009	-8.024309862482317E+000	-1.497147858097086E+001
5.480000000000000E+009	-8.448443772547051E+000	-1.371468311620435E+001
5.500000000000000E+009	-8.212029665637484E+000	-1.364913852031889E+001
5.520000000000000E+009	-8.087010781531545E+000	-1.381441176597746E+001
5.540000000000000E+009	-8.480366109895581E+000	-1.454708666614376E+001
5.560000000000000E+009	-8.636738947213130E+000	-1.407386376043265E+001
5.580000000000000E+009	-8.134412888794698E+000	-1.336007681381843E+001
5.600000000000000E+009	-8.443232381707157E+000	-1.286645025811290E+001
5.620000000000000E+009	-8.948645687573965E+000	-1.310460872066595E+001
5.640000000000000E+009	-8.584883110045888E+000	-1.317977588923507E+001
5.660000000000000E+009	-8.270239772169061E+000	-1.310275141826429E+001
5.680000000000000E+009	-8.861618075482969E+000	-1.260119320630951E+001
5.700000000000000E+009	-8.709917471293043E+000	-1.275236905166485E+001
5.720000000000000E+009	-8.308585229308001E+000	-1.350723743150423E+001
5.740000000000000E+009	-8.727680194262057E+000	-1.412954392939973E+001
5.760000000000000E+009	-8.690304741954927E+000	-1.396186666579325E+001
5.780000000000000E+009	-8.109846221433980E+000	-1.342280495447223E+001
5.800000000000000E+009	-8.703185163027465E+000	-1.301459831112493E+001
5.820000000000000E+009	-8.792000285707607E+000	-1.375396337346166E+001
5.840000000000000E+009	-8.639139767632930E+000	-1.379770026742698E+001
5.860000000000000E+009	-7.897871172423239E+000	-1.429961573377141E+001
5.880000000000000E+009	-8.728662528299049E+000	-1.389644482228910E+001
5.900000000000000E+009	-8.709504113143256E+000	-1.442362405337214E+001
5.920000000000000E+009	-8.106086353197718E+000	-1.557135073446890E+001
5.940000000000000E+009	-8.023914770036125E+000	-1.704024106746828E+001
5.960000000000000E+009	-8.365773216572078E+000	-1.787916197571000E+001
5.980000000000000E+009	-7.906845935068113E+000	-1.861415190280299E+001
6.000000000000000E+009	-8.238718658796536E+000	-1.847998115999320E+001
