# Supplementary material for: A low-profile wideband compressed single-arm spiral antenna array for mid-band 5G beam steering applications
Source: Sci Rep. 2022 Aug 13;12:13790. doi: 10.1038/s41598-022-16423-9 (PMC9376093; doi:10.1038/s41598-022-16423-9)
Supplement: Supplementary file 1 — Supplementary Information. [file 41598_2022_16423_MOESM1_ESM.zip › Data/Power Divider S-Parameters - Measured/POWER DIVIDER S5,1.csv]

# Version 1.00
#
freq[Hz]	Trc1_S21[dB]	Trc2_S11[dB]
2.000000000000000E+009	-6.728462178436409E+000	-1.274776635831499E+001
2.020000000000000E+009	-6.295532419672336E+000	-1.218366979812717E+001
2.040000000000000E+009	-6.608906034804202E+000	-1.229821065835988E+001
2.060000000000000E+009	-6.421762794195444E+000	-1.266838141541727E+001
2.080000000000000E+009	-6.609086287984150E+000	-1.228060255217752E+001
2.100000000000000E+009	-6.551520367273755E+000	-1.240343333765984E+001
2.120000000000000E+009	-6.786521344417576E+000	-1.282186723240347E+001
2.140000000000000E+009	-6.223503412813734E+000	-1.349136587201071E+001
2.160000000000000E+009	-6.481874705866733E+000	-1.348229986212649E+001
2.180000000000000E+009	-6.721488851359255E+000	-1.273255095819031E+001
2.200000000000000E+009	-7.002505114456244E+000	-1.181646542135681E+001
2.220000000000000E+009	-6.237770854620429E+000	-1.216434874639984E+001
2.240000000000000E+009	-6.660871018055262E+000	-1.194958547469510E+001
2.260000000000000E+009	-7.010603311069220E+000	-1.279148451214783E+001
2.280000000000000E+009	-6.799062951686834E+000	-1.235104735965865E+001
2.300000000000000E+009	-6.445198532050267E+000	-1.320259250069151E+001
2.320000000000000E+009	-6.794593410204404E+000	-1.324162488362214E+001
2.340000000000000E+009	-6.710808486808983E+000	-1.360820108735650E+001
2.360000000000000E+009	-6.705234092032387E+000	-1.297446734178582E+001
2.380000000000000E+009	-6.785111343917491E+000	-1.294498041625418E+001
2.400000000000000E+009	-6.889478357189853E+000	-1.248951101997634E+001
2.420000000000000E+009	-6.595033865617102E+000	-1.343983951164485E+001
2.440000000000000E+009	-6.764688552944765E+000	-1.253769850721572E+001
2.460000000000000E+009	-7.179128479037671E+000	-1.299436853573305E+001
2.480000000000000E+009	-6.760854518974641E+000	-1.250425637876836E+001
2.500000000000000E+009	-6.530481176048214E+000	-1.361698327354378E+001
2.520000000000000E+009	-6.881327292057557E+000	-1.392496453716561E+001
2.540000000000000E+009	-7.011838434903023E+000	-1.401660966830234E+001
2.560000000000000E+009	-6.678842185076921E+000	-1.321331402815929E+001
2.580000000000000E+009	-6.668131143856787E+000	-1.363445807657100E+001
2.600000000000000E+009	-6.955247773771371E+000	-1.382577938970140E+001
2.620000000000000E+009	-6.900265057496765E+000	-1.488481015809446E+001
2.640000000000000E+009	-6.592071671711167E+000	-1.358168706711078E+001
2.660000000000000E+009	-6.950449100787068E+000	-1.362467859083230E+001
2.680000000000000E+009	-6.960093019935147E+000	-1.365787798766132E+001
2.700000000000000E+009	-6.655336786810827E+000	-1.545870279333487E+001
2.720000000000000E+009	-6.595432119737745E+000	-1.569735618568584E+001
2.740000000000000E+009	-6.949726464717296E+000	-1.537314460893274E+001
2.760000000000000E+009	-6.803154202517208E+000	-1.356048266136914E+001
2.780000000000000E+009	-6.665119731808108E+000	-1.447317967793398E+001
2.800000000000000E+009	-6.657769727528899E+000	-1.522413682413315E+001
2.820000000000000E+009	-6.862009099336262E+000	-1.711916536676418E+001
2.840000000000000E+009	-6.619280553604730E+000	-1.565489276532452E+001
2.860000000000000E+009	-6.635215624484590E+000	-1.541762328152663E+001
2.880000000000000E+009	-6.691566636216038E+000	-1.580771070026973E+001
2.900000000000000E+009	-6.725508903016755E+000	-1.813136696419401E+001
2.920000000000000E+009	-6.441608209961921E+000	-1.812035884432758E+001
2.940000000000000E+009	-6.662760761328858E+000	-1.779371738400585E+001
2.960000000000000E+009	-6.619490145725761E+000	-1.587376295763919E+001
2.980000000000000E+009	-6.549070651349020E+000	-1.752912827753767E+001
3.000000000000000E+009	-6.462843589840791E+000	-1.878438267639574E+001
3.020000000000000E+009	-6.588044037969953E+000	-2.013868801166152E+001
3.040000000000000E+009	-6.498608106514516E+000	-1.916407263875267E+001
3.060000000000000E+009	-6.509149611263864E+000	-1.871719237613147E+001
3.080000000000000E+009	-6.413260876755945E+000	-2.021836828230116E+001
3.100000000000000E+009	-6.535613694251344E+000	-2.282402976535904E+001
3.120000000000000E+009	-6.335581586935799E+000	-2.220226990608596E+001
3.140000000000000E+009	-6.513405776009462E+000	-2.178700397676560E+001
3.160000000000000E+009	-6.393042025865070E+000	-1.961119392522555E+001
3.180000000000000E+009	-6.427975804896143E+000	-2.167849272156611E+001
3.200000000000000E+009	-6.353632970360970E+000	-2.363551122547235E+001
3.220000000000000E+009	-6.455886995681574E+000	-2.335352480322251E+001
3.240000000000000E+009	-6.352529042822249E+000	-2.239838534256241E+001
3.260000000000000E+009	-6.493816567531346E+000	-2.081893526493283E+001
3.280000000000000E+009	-6.278496922527911E+000	-2.338456642879893E+001
3.300000000000000E+009	-6.513367777126706E+000	-2.458203100327520E+001
3.320000000000000E+009	-6.404006527080339E+000	-2.432945300969773E+001
3.340000000000000E+009	-6.386943475868658E+000	-2.259958936625325E+001
3.360000000000000E+009	-6.391396806915433E+000	-2.029087228894608E+001
3.380000000000000E+009	-6.566792578194581E+000	-2.184191470023302E+001
3.400000000000000E+009	-6.364195960599034E+000	-2.425893970025818E+001
3.420000000000000E+009	-6.349056234052184E+000	-2.300997316929741E+001
3.440000000000000E+009	-6.492604319521600E+000	-2.056165050901017E+001
3.460000000000000E+009	-6.626638587327659E+000	-1.771025199993948E+001
3.480000000000000E+009	-6.325624468331327E+000	-1.913043683120895E+001
3.500000000000000E+009	-6.532520840916572E+000	-1.974528750910816E+001
3.520000000000000E+009	-6.625239429698452E+000	-2.051219414456154E+001
3.540000000000000E+009	-6.533529505759769E+000	-1.764698872844662E+001
3.560000000000000E+009	-6.466901899076725E+000	-1.657306792280068E+001
3.580000000000000E+009	-6.786332275497576E+000	-1.642259433397488E+001
3.600000000000000E+009	-6.639689431940618E+000	-1.886455807151207E+001
3.620000000000000E+009	-6.563518724179157E+000	-1.741487694790602E+001
3.640000000000000E+009	-6.689853116618317E+000	-1.586217839361575E+001
3.660000000000000E+009	-6.939628934816137E+000	-1.408093280267413E+001
3.680000000000000E+009	-6.698515830526465E+000	-1.476368146417070E+001
3.700000000000000E+009	-6.709059170831516E+000	-1.544509177277634E+001
3.720000000000000E+009	-7.048350076872664E+000	-1.517762207114029E+001
3.740000000000000E+009	-6.905976575836766E+000	-1.369011840489517E+001
3.760000000000000E+009	-6.736071809029836E+000	-1.332706143696279E+001
3.780000000000000E+009	-7.141608744333031E+000	-1.375931120085413E+001
3.800000000000000E+009	-7.043864300755087E+000	-1.556104018749317E+001
3.820000000000000E+009	-6.818539128580866E+000	-1.393255980917242E+001
3.840000000000000E+009	-7.085871511617048E+000	-1.274163572633638E+001
3.860000000000000E+009	-7.171713825189564E+000	-1.199932880905402E+001
3.880000000000000E+009	-7.146293021908795E+000	-1.282368058835480E+001
3.900000000000000E+009	-7.075277615952835E+000	-1.353327453488420E+001
3.920000000000000E+009	-7.319495489810151E+000	-1.270849447574054E+001
3.940000000000000E+009	-7.083416189542632E+000	-1.161188011170320E+001
3.960000000000000E+009	-7.229320742970236E+000	-1.187179634356708E+001
3.980000000000000E+009	-7.419039956531379E+000	-1.282408057977846E+001
4.000000000000000E+009	-7.227902123948348E+000	-1.361414756284595E+001
4.020000000000000E+009	-6.912039172976275E+000	-1.193575151550849E+001
4.040000000000000E+009	-7.640308295788208E+000	-1.046110670909518E+001
4.060000000000000E+009	-7.501593316479453E+000	-1.051704319283986E+001
4.080000000000000E+009	-7.214501304954928E+000	-1.151149843550567E+001
4.100000000000000E+009	-7.191555851110883E+000	-1.232173894484114E+001
4.120000000000000E+009	-7.576588309318332E+000	-1.161852271120607E+001
4.140000000000000E+009	-7.329624683816022E+000	-1.052457862152062E+001
4.160000000000000E+009	-7.293341897269765E+000	-1.120281253453621E+001
4.180000000000000E+009	-7.297051498597980E+000	-1.229525193754048E+001
4.200000000000000E+009	-7.574783349422990E+000	-1.235540415666675E+001
4.220000000000000E+009	-7.023898206416706E+000	-1.133679058971537E+001
4.240000000000000E+009	-7.620029397843683E+000	-9.785870527686596E+000
4.260000000000000E+009	-7.623514807760402E+000	-1.069074332192165E+001
4.280000000000000E+009	-7.264254620913243E+000	-1.139082348287718E+001
4.300000000000000E+009	-7.183217937098211E+000	-1.211045005495521E+001
4.320000000000000E+009	-7.639834694500766E+000	-1.113355628694841E+001
4.340000000000000E+009	-7.414208640766799E+000	-1.047940417545051E+001
4.360000000000000E+009	-7.195167430441161E+000	-1.133783713418281E+001
4.380000000000000E+009	-7.281278837916076E+000	-1.265393876389580E+001
4.400000000000000E+009	-7.491769816467689E+000	-1.252901094179456E+001
4.420000000000000E+009	-7.050191427263093E+000	-1.171408540725727E+001
4.440000000000000E+009	-7.486189071513709E+000	-1.069156662709212E+001
4.460000000000000E+009	-7.505494506777645E+000	-1.158413951727045E+001
4.480000000000000E+009	-7.060251289356696E+000	-1.216360818588192E+001
4.500000000000000E+009	-7.172354963100528E+000	-1.237054977747737E+001
4.520000000000000E+009	-7.577120437359550E+000	-1.177434978290893E+001
4.540000000000000E+009	-7.153241524521192E+000	-1.199586976379906E+001
4.560000000000000E+009	-7.001443463843066E+000	-1.275358966299215E+001
4.580000000000000E+009	-7.272341929539980E+000	-1.372165415589537E+001
4.600000000000000E+009	-7.341862278311533E+000	-1.273445633509361E+001
4.620000000000000E+009	-6.974819048608809E+000	-1.253104222358910E+001
4.640000000000000E+009	-7.166585733841337E+000	-1.257525537173207E+001
4.660000000000000E+009	-7.296886993218879E+000	-1.389707747785314E+001
4.680000000000000E+009	-6.900952614716509E+000	-1.438612509434838E+001
4.700000000000000E+009	-6.971697184258455E+000	-1.377743346284992E+001
4.720000000000000E+009	-7.411669769430481E+000	-1.349756854709311E+001
4.740000000000000E+009	-7.010253638634564E+000	-1.427013392250868E+001
4.760000000000000E+009	-6.719894581246360E+000	-1.495378753193596E+001
4.780000000000000E+009	-7.168463950650091E+000	-1.521031840964550E+001
4.800000000000000E+009	-7.298885034171203E+000	-1.414857206394706E+001
4.820000000000000E+009	-6.723244169533833E+000	-1.459716485130589E+001
4.840000000000000E+009	-6.791935776611829E+000	-1.604320690347245E+001
4.860000000000000E+009	-7.207445495149790E+000	-1.770966728277016E+001
4.880000000000000E+009	-6.934050671702971E+000	-1.685585953311323E+001
4.900000000000000E+009	-6.744851579254743E+000	-1.611408418059384E+001
4.920000000000000E+009	-7.146131633952429E+000	-1.565309600046978E+001
4.940000000000000E+009	-7.088902355138826E+000	-1.766777803139416E+001
4.960000000000000E+009	-6.583250031932296E+000	-1.798220433157403E+001
4.980000000000000E+009	-6.963389424931474E+000	-1.778039038222009E+001
5.000000000000000E+009	-7.256569996463306E+000	-1.663548366311041E+001
5.020000000000000E+009	-6.834966897127458E+000	-1.750871959092774E+001
5.040000000000000E+009	-6.571780638455808E+000	-1.982719214731456E+001
5.060000000000000E+009	-7.116043333227215E+000	-2.163451337058906E+001
5.080000000000000E+009	-7.184999915715942E+000	-1.887543717312135E+001
5.100000000000000E+009	-6.826536555573067E+000	-1.842569969014533E+001
5.120000000000000E+009	-6.837599058791074E+000	-1.748865612175961E+001
5.140000000000000E+009	-7.256291834721333E+000	-2.017617613733017E+001
5.160000000000000E+009	-7.046508256880649E+000	-1.971820084064231E+001
5.180000000000000E+009	-6.822194715991345E+000	-1.891643291224191E+001
5.200000000000000E+009	-7.165536385928276E+000	-1.794876116478996E+001
5.220000000000000E+009	-7.161780895899188E+000	-1.842445412815432E+001
5.240000000000000E+009	-6.735532727020905E+000	-2.110774808979327E+001
5.260000000000000E+009	-7.123621528635883E+000	-2.182857351895280E+001
5.280000000000000E+009	-7.300686846055901E+000	-1.904987932438417E+001
5.300000000000000E+009	-6.975312792850835E+000	-1.844128520536984E+001
5.320000000000000E+009	-6.949719694790477E+000	-1.775023291087615E+001
5.340000000000000E+009	-7.326152751112248E+000	-2.007016551976172E+001
5.360000000000000E+009	-7.274951882849030E+000	-1.971203222059825E+001
5.380000000000000E+009	-6.904536328953816E+000	-1.855941636808473E+001
5.400000000000000E+009	-7.182099998701664E+000	-1.757187014559603E+001
5.420000000000000E+009	-7.452145581531243E+000	-1.792243765898763E+001
5.440000000000000E+009	-7.114781751110193E+000	-1.895541327658256E+001
5.460000000000000E+009	-7.089644971889464E+000	-1.920860543009783E+001
5.480000000000000E+009	-7.489482599248532E+000	-1.728587682509311E+001
5.500000000000000E+009	-7.264633174742783E+000	-1.728340567619123E+001
5.520000000000000E+009	-7.138518956970475E+000	-1.736169602320683E+001
5.540000000000000E+009	-7.339998373531805E+000	-1.923197159528471E+001
5.560000000000000E+009	-7.467195572884364E+000	-1.910783140615428E+001
5.580000000000000E+009	-7.071446154256953E+000	-1.819367432796659E+001
5.600000000000000E+009	-7.261038711276581E+000	-1.711656687644324E+001
5.620000000000000E+009	-7.576126188144902E+000	-1.773576480947427E+001
5.640000000000000E+009	-7.402757120225818E+000	-1.807538745635969E+001
5.660000000000000E+009	-7.095348558831117E+000	-1.831474734506806E+001
5.680000000000000E+009	-7.504785079592105E+000	-1.732527134413850E+001
5.700000000000000E+009	-7.431811526591173E+000	-1.762490272133111E+001
5.720000000000000E+009	-7.179803400920748E+000	-1.904802937967968E+001
5.740000000000000E+009	-7.361827043996660E+000	-2.075983102880562E+001
5.760000000000000E+009	-7.454249598234815E+000	-2.006359056066289E+001
5.780000000000000E+009	-6.990342312258769E+000	-1.930614235780272E+001
5.800000000000000E+009	-7.500751388754829E+000	-1.811868475152123E+001
5.820000000000000E+009	-7.459824027414150E+000	-2.015596707416007E+001
5.840000000000000E+009	-7.417396753550534E+000	-1.976871104870580E+001
5.860000000000000E+009	-7.041959495980081E+000	-2.042146859092724E+001
5.880000000000000E+009	-7.557681215606803E+000	-1.950097675616819E+001
5.900000000000000E+009	-7.526287439403942E+000	-2.051303559933144E+001
5.920000000000000E+009	-7.259225962793345E+000	-2.273110300084576E+001
5.940000000000000E+009	-7.274237494832327E+000	-2.437064830486871E+001
5.960000000000000E+009	-7.544931993491256E+000	-2.203718342999538E+001
5.980000000000000E+009	-7.293976204828821E+000	-2.222316234676842E+001
6.000000000000000E+009	-7.652434887416998E+000	-2.082555004717840E+001
